# Supplementary material for: High throughput deep degradome sequencing reveals microRNAs and their targets in response to drought stress in mulberry (Morus alba)
Source: PLoS One. 2017 Feb 24;12(2):e0172883. doi: 10.1371/journal.pone.0172883 (PMC5325578; doi:10.1371/journal.pone.0172883)
Supplement: S4 Table — (XLSX) [file pone.0172883.s004.xlsx]

## Sheet: Table S4 CK.density.miRNA-mRNA.
miRNA: >mno-miRn62-1-3p_novel	mRNA: >XM_010088238.1	Position: 513	Score: 4.5	Category: 4	P-value: >0.05
mRNA: 3' AGAGACGAGGAGGAGG-TGTGG 5'
:::.: :: ::::::: :..::
miRNA: 5' TCTTTCCTACTCCTCCCATGCC 3'
miRNA: >mno-miR395a_conserved	mRNA: >XM_010088259.1	Position: 256	Score: 4	Category: 4	P-value: >0.05
mRNA: 3' GACTTCAGAAACGTCGTTG-G 5'
::::::: :::: :: ::: :
miRNA: 5' CTGAAGTGTTTGGAGGAACTC 3'
miRNA: >mno-miRn219-3p_novel	mRNA: >XM_010088265.1	Position: 1623	Score: 4.5	Category: 2	P-value: >0.05
mRNA: 3' AAATCAACTCC-CTGACCGTA 5'
:::.:::: :: ::.:::.:
miRNA: 5' TTTGGTTGTGGTGATTGGTAA 3'
miRNA: >mno-miRn79-1-3p_novel	mRNA: >XM_010088363.1	Position: 575	Score: 4.5	Category: 4	P-value: >0.05
mRNA: 3' CTCTAAGGGAAGCGGCAGTTT 5'
: : ::.::::::..:::: :
miRNA: 5' GTGCTTTCCTTCGTTGTCATA 3'
miRNA: >mno-miRn108-5p_novel	mRNA: >XM_010088464.1	Position: 2818	Score: 4.5	Category: 4	P-value: >0.05
mRNA: 3' AGGTGCTCAACTTC-AGAAGG 5'
:: :: :::::: : :.::::
miRNA: 5' TCGACTAGTTGATGGTTTTCC 3'
miRNA: >mno-miRn18-3p_novel	mRNA: >XM_010088522.1	Position: 324	Score: 4	Category: 4	P-value: >0.05
mRNA: 3' GCTACGT-ATAC-AGAGAGT 5'
.::::.: :::: : :::::
miRNA: 5' TGATGTAGTATGGTGTCTCA 3'
miRNA: >mno-miR396b_conserved>mno-miRn221-1-5p_novel	mRNA: >XM_010088522.1	Position: 352	Score: 4	Category: 2	P-value: >0.05
mRNA: 3' AAGGTGTCCGAAA-GAACTTGCC 5'
:::::::: : :: ::::::: :
miRNA: 5' TTCCACAG-C-TTTCTTGAACTG 3'
miRNA: >mno-miR396b_conserved>mno-miRn221-1-5p_novel	mRNA: >XM_010088522.1	Position: 353	Score: 2	Category: 4	P-value: 0.012
mRNA: 3' AAGGTGTCCGAAAGAACTTGCC 5'
:::::::: ::::::::::: :
miRNA: 5' TTCCACAG-CTTTCTTGAACTG 3'
miRNA: >mno-miRn223-5p_novel	mRNA: >XM_010088529.1	Position: 179	Score: 4.5	Category: 2	P-value: >0.05
mRNA: 3' TCC-CT-TCTCTCTCT-GCTG 5'
::: :: ::::::::: : :.
miRNA: 5' AGGAGAGAGAGAGAGAGC-AT 3'
miRNA: >mno-miRn169-5p_novel	mRNA: >XM_010088549.1	Position: 943	Score: 4.5	Category: 4	P-value: >0.05
mRNA: 3' AATAC-CGCCGTG-AC-TATAG 5'
::: : ::::::: :: ::::.
miRNA: 5' TTA-GAGCGGCACATGTATATT 3'
miRNA: >mno-miRn202-1-5p_novel	mRNA: >XM_010088596.1	Position: 70	Score: 4.5	Category: 4	P-value: >0.05
mRNA: 3' AGTGTGGAAAGAAACCAGGGT 5'
:.:.:.: ::::::: :: ::
miRNA: 5' TTATATCGTTCTTTGCTCACA 3'
miRNA: >mno-miRn3-5p_novel	mRNA: >XM_010088605.1	Position: 202	Score: 4.5	Category: 4	P-value: >0.05
mRNA: 3' T-TGTTCCTTT-TTGTTACTG 5'
: :..:::::: ::..::::.
miRNA: 5' ATATGAGGAAAGAATGATGAT 3'
miRNA: >mno-miRn165-5p_novel	mRNA: >XM_010088631.1	Position: 398	Score: 4.5	Category: 2	P-value: >0.05
mRNA: 3' ATCTAACGTCGCCATGTA-CAAG 5'
:.:: ::::::::: ::: : ::
miRNA: 5' TGGA-TGCAGCGGTTCATCGATC 3'
miRNA: >mno-miRn227-5p_novel	mRNA: >XM_010088631.1	Position: 621	Score: 4.5	Category: 4	P-value: >0.05
mRNA: 3' AGTTTTCC-TCTTC-CT-ACC 5'
: :::::: ::.:: :: :::
miRNA: 5' TGAAAAGGAAGGAGAGAATGG 3'
miRNA: >mno-miRn148-5p_novel	mRNA: >XM_010088658.1	Position: 1071	Score: 4	Category: 4	P-value: >0.05
mRNA: 3' TAAAGGAGACTTAGA-CA-CG 5'
::::..:::::.:.: :: ::
miRNA: 5' ATTTTTTCTGAGTTTCGTTGC 3'
miRNA: >mno-miRn10-1-3p_novel	mRNA: >XM_010088658.1	Position: 1149	Score: 4.5	Category: 2	P-value: >0.05
mRNA: 3' AGACCTTA-AGATAGAAAGTAA 5'
:.:::: : ::::: ::::::
miRNA: 5' TTTGGATTGTCTAT-TTTCATA 3'
miRNA: >mno-miRn183-5p_novel	mRNA: >XM_010088659.1	Position: 863	Score: 4.5	Category: 4	P-value: >0.05
mRNA: 3' GCTCCGA-GGTGTA-TAGG-T 5'
.:: ::: :::::: :::: :
miRNA: 5' TGAAGCTACCACATGATCCGA 3'
miRNA: >mno-miR393b_conserved	mRNA: >XM_010088677.1	Position: 507	Score: 4	Category: 4	P-value: >0.05
mRNA: 3' AGGTTTTCCTAGCAGAAGC-AG 5'
::::::.:::::: : :.: ::
miRNA: 5' TCCAAAGGGATCG-CATTGATC 3'
miRNA: >mno-miRn79-1-3p_novel	mRNA: >XM_010088702.1	Position: 426	Score: 3.5	Category: 4	P-value: >0.05
mRNA: 3' C-CGAAAGGAAG-AACTGTGT 5'
: :::::::::: ::: ::.:
miRNA: 5' GTGCTTTCCTTCGTTGTCATA 3'
miRNA: >mno-miRn96-1-3p_novel	mRNA: >XM_010088702.1	Position: 426	Score: 4.5	Category: 4	P-value: >0.05
mRNA: 3' C-CGAAAGGAAG-AACTGTGT 5'
: ::: :::::: ::: ::.:
miRNA: 5' GTGCTCTCCTTCGTTGTCATA 3'
miRNA: >mno-miR319a_conserved	mRNA: >XM_010088764.1	Position: 665	Score: 4.5	Category: 2	P-value: >0.05
mRNA: 3' AAACTTGGCTTTTCTTGTGGT 5'
::::.::.:::..::.: ::
miRNA: 5' TTTGGACTGAAGGGAGCTCCT 3'
miRNA: >mno-miRn4-1-3p_novel	mRNA: >XM_010088799.1	Position: 303	Score: 4.5	Category: 4	P-value: >0.05
mRNA: 3' ATTGTTTTGAACTTTTCAACAA 5'
:.:::::: ::::..: :: ::
miRNA: 5' TGACAAAA-TTGAGGAATTATT 3'
miRNA: >mno-miR396b_conserved>mno-miRn221-1-5p_novel	mRNA: >XM_010088832.1	Position: 342	Score: 4.5	Category: 4	P-value: 0.012
mRNA: 3' AAGG-GTAGAA-GTATTTGAC 5'
:::: :: ::: : :.:::::
miRNA: 5' TTCCACAGCTTTCTTGAACTG 3'
miRNA: >mno-miRn125-5p_novel	mRNA: >XM_010088873.1	Position: 1813	Score: 4.5	Category: 4	P-value: >0.05
mRNA: 3' ATCGTCAGAGGGATCAGTTAG 5'
::::::.::::: : ::: :
miRNA: 5' GAGCAGTTTCCCTTGACAAGC 3'
miRNA: >mno-miRn4-1-5p_novel	mRNA: >XM_010088927.1	Position: 637	Score: 4.5	Category: 4	P-value: >0.05
mRNA: 3' ATT-AGGAACTTAAACC-GTCT 5'
::: ::::: ::::: : :::.
miRNA: 5' TAATTCCTT-AATTTTGTCAGG 3'
miRNA: >mno-miRn79-1-3p_novel	mRNA: >XM_010088941.1	Position: 1848	Score: 4.5	Category: 4	P-value: >0.05
mRNA: 3' GACGAAATGAAGTAA-AGGAT 5'
:::::: ::::.:: :: ::
miRNA: 5' GTGCTTTCCTTCGTTGTCATA 3'
miRNA: >mno-miRn215-5p_novel	mRNA: >XM_010088963.1	Position: 1877	Score: 4.5	Category: 4	P-value: >0.05
mRNA: 3' TAGACTTC-TTTTTACAGTTA 5'
:: :::.: ::.:::: :.::
miRNA: 5' ATATGAGGAAAGAATGACGAT 3'
miRNA: >mno-miR529a_conserved	mRNA: >XM_010088968.1	Position: 1212	Score: 4.5	Category: 4	P-value: >0.05
mRNA: 3' TCATCTATCTC-CACGTCGAG 5'
:: ::: :::: :: :::::.
miRNA: 5' AGAAGAGAGAGAGTACAGCTT 3'
miRNA: >mno-miRn199-5p_novel	mRNA: >XM_010089039.1	Position: 2051	Score: 4.5	Category: 2	P-value: >0.05
mRNA: 3' TCGAA-AG-AAGA-CTGTTC 5'
.:::: :: :::: :.::.:
miRNA: 5' GGCTTCTCTTTCTTGGCAGG 3'
miRNA: >mno-miR399c_conserved>mno-miRn189-1-5p_novel	mRNA: >XM_010089039.1	Position: 2051	Score: 4.5	Category: 2	P-value: >0.05
mRNA: 3' CTCGAA-AGAA-GA-CTGTTC 5'
:.:::: :::: :: :.::.:
miRNA: 5' GGGCTTCTCTTTCTTGGCAGG 3'
miRNA: >mno-miRn17-1-5p_novel	mRNA: >XM_010089059.1	Position: 136	Score: 4	Category: 2	P-value: >0.05
mRNA: 3' AAG-AAGTAGTAGT-TAGAGT 5'
::: :::.::::.: ::: ::
miRNA: 5' TTCGTTCGTCATTACATCCCA 3'
miRNA: >mno-miR172f_conserved>mno-miRn90-5p_novel	mRNA: >XM_010089079.1	Position: 1256	Score: 4.5	Category: 4	P-value: >0.05
mRNA: 3' TA-CGTAGAAGTTCGAAGCGT 5'
.: ::::: ::::: ::: ::
miRNA: 5' GTAGCATCATCAAGATTCACA 3'
miRNA: >mno-miR172d_conserved>mno-miRn31-5p_novel	mRNA: >XM_010089079.1	Position: 1256	Score: 4.5	Category: 4	P-value: >0.05
mRNA: 3' TCTACGTAGAAGTTCGAAGCGT 5'
.:: ::::: ::::: ::: ::
miRNA: 5' GGA-GCATCATCAAGATTCACA 3'
miRNA: >mno-miRn112-3p_novel	mRNA: >XM_010089096.1	Position: 4277	Score: 4.5	Category: 4	P-value: >0.05
mRNA: 3' A-TCATTCCACTTTCTC-GGA 5'
: :::.: ::::: ::: :::
miRNA: 5' TCAGTGAAGTGAACGAGGCCT 3'
miRNA: >mno-miRn203-5p_novel	mRNA: >XM_010089109.1	Position: 740	Score: 4.5	Category: 4	P-value: >0.05
mRNA: 3' TCTACTTCGAACTCAA-ACATAA 5'
::: :: :.:::: :: ::::::
miRNA: 5' AGAGGACGTTTGATTTATGTATT 3'
miRNA: >mno-miR171b_conserved	mRNA: >XM_010089122.1	Position: 1159	Score: 4.5	Category: 2	P-value: >0.05
mRNA: 3' GTTC-GCTCAGT-ATAGTCAG 5'
:.:: ::: ::: ::::: ::
miRNA: 5' CGAGCCGAATCAATATCACTC 3'
miRNA: >mno-miRn206-1-5p_novel	mRNA: >XM_010089135.1	Position: 1390	Score: 4	Category: 2	P-value: >0.05
mRNA: 3' TTCATTCTGTGAGTAA-TAGG 5'
::: ::::::::.: : ::.:
miRNA: 5' AAGAAAGACACTTACTCATTC 3'
miRNA: >mno-miR166g_conserved>mno-miRn233-5p_novel	mRNA: >XM_010089140.1	Position: 428	Score: 4	Category: 2	P-value: >0.05
mRNA: 3' CC-TACAACCG-CC-A-CTCC 5'
:: :::::::: :: : ::::
miRNA: 5' GGAATGTTGGCTGGCTCGAGG 3'
miRNA: >mno-miRn199-5p_novel	mRNA: >XM_010089140.1	Position: 1568	Score: 4.5	Category: 4	P-value: >0.05
mRNA: 3' TTGAGGACAAAGAGCCTGTTC 5'
..::.:: :::::.:: ::.:
miRNA: 5' GGCTTCTCTTTCTTGG-CAGG 3'
miRNA: >mno-miR858_conserved	mRNA: >XM_010089156.1	Position: 2382	Score: 3.5	Category: 2	P-value: >0.05
mRNA: 3' AAGTGACAGACA-G-TGGAGC 5'
:::..::::::: : ::::.:
miRNA: 5' TTCGTTGTCTGTTCGACCTTG 3'
miRNA: >mno-miRn91-5p_novel	mRNA: >XM_010089262.1	Position: 132	Score: 4.5	Category: 4	P-value: >0.05
mRNA: 3' GGTTAGTG-ACAGTTGAAGAC 5'
.:::: :: :::::: :: ::
miRNA: 5' TCAATAACTTGTCAAGTTATG 3'
miRNA: >mno-miRn227-5p_novel	mRNA: >XM_010089301.1	Position: 819	Score: 4.5	Category: 4	P-value: >0.05
mRNA: 3' ACTTCTTCCTTC-TC-CTT-CT 5'
:::: ::::::: :: ::: :.
miRNA: 5' TGAA-AAGGAAGGAGAGAATGG 3'
miRNA: >mno-miRn24-3p_novel	mRNA: >XM_010089324.1	Position: 744	Score: 4.5	Category: 4	P-value: >0.05
mRNA: 3' GGAGAGT-TGACTATGT-CCT 5'
.: :::: :::: :::: :::
miRNA: 5' TCACTCATACTGTTACAAGGA 3'
miRNA: >mno-miRn87-1-3p_novel	mRNA: >XM_010089334.1	Position: 941	Score: 4.5	Category: 4	P-value: >0.05
mRNA: 3' TAA-ATTT-AGAAACT-CG 5'
::: ::.: ::::: : ::
miRNA: 5' ATTATAGACTCTTTAATGC 3'
miRNA: >mno-miRn122-5p_novel	mRNA: >XM_010089374.1	Position: 555	Score: 4	Category: 2	P-value: >0.05
mRNA: 3' ATTAA-GC-TTAAGATATTCG 5'
::::: :: ::::.:.: :::
miRNA: 5' TAATTCCGTAATTTTGTCAGC 3'
miRNA: >mno-miRn199-3p_novel	mRNA: >XM_010089409.1	Position: 719	Score: 4.5	Category: 4	P-value: >0.05
mRNA: 3' ACGGTTCCTTCTGAAGGAGA 5'
:::::: :.::: :: : ::
miRNA: 5' TGCCAAAGGAGAGTTGCCCT 3'
miRNA: >mno-miRn18-5p_novel	mRNA: >XM_010089410.1	Position: 3120	Score: 4.5	Category: 4	P-value: >0.05
mRNA: 3' TTT-T-CTACTAT-TACAAC 5'
:.: : ::::::: :: :::
miRNA: 5' AGATATGATGATACATTTTG 3'
miRNA: >mno-miRn204-3p_novel	mRNA: >XM_010089422.1	Position: 1789	Score: 2.5	Category: 4	P-value: 0.006
mRNA: 3' AACAACCAGAATTTCGTCCTAA 5'
::::::::.:::.::.::: ::
miRNA: 5' TTGTTGGTTTTAGAGTAGGTTT 3'
miRNA: >mno-miRn4-1-3p_novel	mRNA: >XM_010089427.1	Position: 1705	Score: 4	Category: 4	P-value: >0.05
mRNA: 3' ACTGTTTTCAC-C-TTGGTAA 5'
:::::::: :: : ::..:::
miRNA: 5' TGACAAAATTGAGGAATTATT 3'
miRNA: >mno-miRn202-1-5p_novel	mRNA: >XM_010089457.1	Position: 455	Score: 4.5	Category: 2	P-value: >0.05
mRNA: 3' AATATCGGAAGAGA-GAGTCT 5'
::::: : ::::.: :::: :
miRNA: 5' TTATATCGTTCTTTGCTCACA 3'
miRNA: >mno-miRn239-5p_novel	mRNA: >XM_010089470.1	Position: 1445	Score: 4.5	Category: 2	P-value: >0.05
mRNA: 3' AGTTACCAACCCACTTACAAC 5'
:::::: :::: ::.: :::
miRNA: 5' CCAATGGATGGGGGAGTTTTG 3'
miRNA: >mno-miR169c_conserved	mRNA: >XM_010089481.1	Position: 299	Score: 4	Category: 4	P-value: >0.05
mRNA: 3' GT-GGTTACTAC-GAA-GGCT 5'
:: :::: :::: ::: ::::
miRNA: 5' CAGCCAAGGATGACTTGCCGA 3'
miRNA: >mno-miR169a_conserved	mRNA: >XM_010089481.1	Position: 299	Score: 4.5	Category: 4	P-value: >0.05
mRNA: 3' GT-GGTTACTAC-GAA-GGCT 5'
:: :::: :::: ::: :::.
miRNA: 5' CAGCCAAGGATGACTTGCCGG 3'
miRNA: >mno-miRn183-3p_novel	mRNA: >XM_010089495.1	Position: 1338	Score: 4.5	Category: 2	P-value: >0.05
mRNA: 3' TCTAG-ACTAC-GTCGGAGTCG 5'
::::: :: :: ::::.::: :
miRNA: 5' AGATCATGCTGGCAGCTTCAAC 3'
miRNA: >mno-miRn47-3p_novel	mRNA: >XM_010089602.1	Position: 91	Score: 4.5	Category: 4	P-value: >0.05
mRNA: 3' AACT-CCGGTACTTA-TGACGA 5'
:::: :::.:::: : ::: ::
miRNA: 5' TTGATGGCTATGA-TGACTACT 3'
miRNA: >mno-miRn196-3p_novel	mRNA: >XM_010089622.1	Position: 1269	Score: 3.5	Category: 2	P-value: >0.05
mRNA: 3' AAGTGCCGCCT-TCAACGGCA 5'
:::.::::::: ::: :..::
miRNA: 5' TTCGCGGCGGAGAGTGGTTGT 3'
miRNA: >mno-miR166b_conserved	mRNA: >XM_010089651.1	Position: 787	Score: 4.5	Category: 2	P-value: >0.05
mRNA: 3' AGCTTGGGTTCGCA-TAGGGGG 5'
:::.: :::.:: : ::.::::
miRNA: 5' TCGGA-CCAGGCTTCATTCCCC 3'
miRNA: >mno-miRn136-1-5p_novel	mRNA: >XM_010089663.1	Position: 1021	Score: 4.5	Category: 4	P-value: >0.05
mRNA: 3' TAAGTT-ACAG-AAGGTATGT 5'
::::.: :::: :: ::: ::
miRNA: 5' ATTCGATTGTCATTACATCCA 3'
miRNA: >mno-miR156e_conserved	mRNA: >XM_010089695.1	Position: 1819	Score: 4	Category: 4	P-value: >0.05
mRNA: 3' CACTGTATTCTCT-TCTCGGG 5'
::::: :::::: ::::: :
miRNA: 5' TTGACAGAAGAGAGAGAGCAC 3'
miRNA: >mno-miRn3-5p_novel	mRNA: >XM_010089698.1	Position: 507	Score: 4.5	Category: 4	P-value: >0.05
mRNA: 3' TGTACTCCATTT-T-AC-ACTA 5'
:.:::::: ::: : :: ::::
miRNA: 5' ATATGAGG-AAAGAATGATGAT 3'
miRNA: >mno-miRn3-5p_novel	mRNA: >XM_010089701.1	Position: 507	Score: 4.5	Category: 4	P-value: >0.05
mRNA: 3' TGTACTCCATTT-T-AC-ACTA 5'
:.:::::: ::: : :: ::::
miRNA: 5' ATATGAGG-AAAGAATGATGAT 3'
miRNA: >mno-miRn88-5p_novel	mRNA: >XM_010089717.1	Position: 448	Score: 4.5	Category: 4	P-value: >0.05
mRNA: 3' AGACCAACTCTTAGTCACCCA 5'
:::: :: :::::.: ::: :
miRNA: 5' TCTGATTTAGAATTA-TGGTT 3'
miRNA: >mno-miRn166-3p_novel	mRNA: >XM_010089743.1	Position: 387	Score: 3.5	Category: 2	P-value: >0.05
mRNA: 3' TTCGAATCGACCCA-G-CTAT 5'
::::::::.::::: : :: :
miRNA: 5' AAGCTTAGTTGGGTTCAGAGA 3'
miRNA: >mno-miRn178-1-5p_novel	mRNA: >XM_010089798.1	Position: 421	Score: 4.5	Category: 4	P-value: >0.05
mRNA: 3' AAG-AAA-AGTGATGTAAGGTT 5'
::: ::: :::.:::: ::: :
miRNA: 5' TTCATTTGTCATTACAATCCCA 3'
miRNA: >mno-miRn4-1-5p_novel	mRNA: >XM_010089819.1	Position: 221	Score: 4.5	Category: 2	P-value: >0.05
mRNA: 3' ATGAGGGAGTTGAATCGGTCT 5'
:: :.:::.::.:: :.:::.
miRNA: 5' TAATTCCTTAATTTTGTCAGG 3'
miRNA: >mno-miRn223-5p_novel	mRNA: >XM_010089839.1	Position: 35	Score: 4.5	Category: 4	P-value: >0.05
mRNA: 3' TCCTTTGT-TCT-TCTCGTC 5'
::::.: : ::: ::::::
miRNA: 5' AGGAGAGAGAGAGAGAGCAT 3'
miRNA: >mno-miRn252-3p_novel	mRNA: >XM_010089884.1	Position: 622	Score: 4.5	Category: 4	P-value: >0.05
mRNA: 3' CCAACCGACCA-CTAA-CAGG 5'
: ::::.:::: :::: :: :
miRNA: 5' GTTTGGTTGGTAGATTCGTGC 3'
miRNA: >mno-miR828_conserved	mRNA: >XM_010089925.1	Position: 902	Score: 4.5	Category: 4	P-value: >0.05
mRNA: 3' A-AGCGCAGTTTACTCATATAG-T 5'
: :.:: :::::::::::: :: :
miRNA: 5' TCTTGC-TCAAATGAGTAT-TCCA 3'
miRNA: >mno-miR167e_conserved	mRNA: >XM_010089933.1	Position: 1572	Score: 4	Category: 2	P-value: >0.05
mRNA: 3' CCTTCGTCGGTC-TACTAGTC 5'
::::: ::::: :::::: :
miRNA: 5' TGAAGCTGCCAGCATGATCTG 3'
miRNA: >mno-miR167a_conserved	mRNA: >XM_010089933.1	Position: 1572	Score: 4	Category: 2	P-value: >0.05
mRNA: 3' CCTTCGTCGGTC-TACTAG-T 5'
::::: ::::: :::::: :
miRNA: 5' TGAAGCTGCCAGCATGATCTA 3'
miRNA: >mno-miRn152-5p_novel	mRNA: >XM_010089949.1	Position: 481	Score: 4	Category: 2	P-value: >0.05
mRNA: 3' CAA-TTACACCC-G-TAATTT 5'
:: :::::::: : ::::::
miRNA: 5' TTTCAATGTGGGACTATTAAA 3'
miRNA: >mno-miRn223-5p_novel	mRNA: >XM_010089973.1	Position: 120	Score: 3.5	Category: 2	P-value: >0.05
mRNA: 3' T-CTCTTTCTCTCTCTC-TC 5'
: ::::.:::::::::: :
miRNA: 5' AGGAGAGAGAGAGAGAGCAT 3'
miRNA: >mno-miRn223-5p_novel	mRNA: >XM_010089973.1	Position: 122	Score: 3.5	Category: 4	P-value: >0.05
mRNA: 3' T-CTCTCTTTCTCTCTC-TC 5'
: ::::::.:::::::: :
miRNA: 5' AGGAGAGAGAGAGAGAGCAT 3'
miRNA: >mno-miRn211-5p_novel	mRNA: >XM_010089973.1	Position: 571	Score: 4.5	Category: 4	P-value: >0.05
mRNA: 3' TCTAGCAACTGC-CTGAGCTAG 5'
::.: ::::.:: :.::: :::
miRNA: 5' AGGT-GTTGGCGCGGCTCAATC 3'
miRNA: >mno-miR171c_conserved>mno-miRn120-3p_novel	mRNA: >XM_010089975.1	Position: 532	Score: 4	Category: 4	P-value: >0.05
mRNA: 3' TC-AACT-GGCGGCGCTTATAG 5'
:: :::: :::: :: ::::::
miRNA: 5' AGATTGAGCCGC-GCCAATATC 3'
miRNA: >mno-miR171b_conserved	mRNA: >XM_010089991.1	Position: 41	Score: 4	Category: 2	P-value: >0.05
mRNA: 3' GCT-GGTTTAGCTATGGT-AG 5'
::: ::.:::: :::.:: ::
miRNA: 5' CGAGCCGAATCAATATCACTC 3'
miRNA: >mno-miRn238-3p_novel	mRNA: >XM_010090044.1	Position: 1460	Score: 4.5	Category: 4	P-value: >0.05
mRNA: 3' CCT-AAC-TAGTCCAA-GTC 5'
::: ::: ::::: :: :.:
miRNA: 5' GGATTTGAATCAGATTTCGG 3'
miRNA: >mno-miRn108-5p_novel	mRNA: >XM_010090052.1	Position: 706	Score: 4.5	Category: 4	P-value: >0.05
mRNA: 3' A-CTGGTCGACTTCCAGA-GG 5'
: :::.::.::: :::.: ::
miRNA: 5' TCGACTAGTTGATGGTTTTCC 3'
miRNA: >mno-miR156c_conserved	mRNA: >XM_010090054.1	Position: 715	Score: 4	Category: 4	P-value: >0.05
mRNA: 3' AAC-GTC-TCT-TCTCCCGTG 5'
::: ::: ::: :::: ::::
miRNA: 5' TTGACAGAAGATAGAGAGCAC 3'
miRNA: >mno-miR156e_conserved	mRNA: >XM_010090054.1	Position: 715	Score: 4	Category: 4	P-value: >0.05
mRNA: 3' AAC-GTC-TCT-TCTCCCGTG 5'
::: ::: ::: :::: ::::
miRNA: 5' TTGACAGAAGAGAGAGAGCAC 3'
miRNA: >mno-miRn157-5p_novel	mRNA: >XM_010090054.1	Position: 1126	Score: 4.5	Category: 4	P-value: >0.05
mRNA: 3' AGA-ACG-AAGTGTTAA-CTG 5'
:.: ::: ::::: ::: :::
miRNA: 5' TTTCTGCATTCACTATTTGAC 3'
miRNA: >mno-miR159a_conserved	mRNA: >XM_010090070.1	Position: 98	Score: 4.5	Category: 4	P-value: >0.05
mRNA: 3' CAACC-AACTTCTCTAGACAC 5'
:::: ::::::.:: :: ::
miRNA: 5' TTTGGATTGAAGGGAGCTCTG 3'
miRNA: >mno-miRn65-1-3p_novel	mRNA: >XM_010090087.1	Position: 110	Score: 4	Category: 2	P-value: >0.05
mRNA: 3' AACTAGAACTCGAAGAGAC-TG 5'
: :::::: :::::: ::: ::
miRNA: 5' TGGATCTTAAGCTTC-CTGTAC 3'
miRNA: >mno-miRn47-3p_novel	mRNA: >XM_010090137.1	Position: 1353	Score: 4.5	Category: 4	P-value: >0.05
mRNA: 3' AAC-ACGGATACT-CTGGTTGA 5'
::: :: :::::: :::.: ::
miRNA: 5' TTGATGGCTATGATGACTA-CT 3'
miRNA: >mno-miRn199-5p_novel	mRNA: >XM_010090151.1	Position: 938	Score: 4.5	Category: 2	P-value: >0.05
mRNA: 3' CTGAAGAGGAAAAGAC-GTTC 5'
:.::::::.:: : :: ::.:
miRNA: 5' GGCTTCTCTTTCT-TGGCAGG 3'
miRNA: >mno-miRn96-1-3p_novel	mRNA: >XM_010090154.1	Position: 591	Score: 4.5	Category: 1	P-value: >0.05
mRNA: 3' AACGAGACGAAGAAACGGTAG 5'
:::::: :::: :::.:::
miRNA: 5' GTGCTCTCCTTCGTTGTCATA 3'
miRNA: >mno-miRn78-3p_novel	mRNA: >XM_010090154.1	Position: 591	Score: 4.5	Category: 1	P-value: >0.05
mRNA: 3' AACGAGACGAAGAAACGGTA-G 5'
:::::: :::: :::.::: :
miRNA: 5' GTGCTCTCCTTCGTTGTCATTC 3'
miRNA: >mno-miRn116-1-5p_novel	mRNA: >XM_010090173.1	Position: 322	Score: 4	Category: 2	P-value: >0.05
mRNA: 3' GAAT-TGTCCTTA-ACGAAGT 5'
: :: :::::: : :::::::
miRNA: 5' CATACACAGGATTATGCTTCA 3'
miRNA: >mno-miRn79-1-3p_novel	mRNA: >XM_010090173.1	Position: 614	Score: 4.5	Category: 4	P-value: >0.05
mRNA: 3' CAGGAACAGGAAGCGA-AGTAG 5'
:: ::: :::::::.: ::::
miRNA: 5' GTGCTT-TCCTTCGTTGTCATA 3'
miRNA: >mno-miRn104-5p_novel	mRNA: >XM_010090177.1	Position: 1813	Score: 4	Category: 4	P-value: >0.05
mRNA: 3' CAATAA-TACCA-TAAGTTGA 5'
::.:: ::::: :::.::::
miRNA: 5' TTTGTTGATGGTCATTTAACT 3'
miRNA: >mno-miR396c_conserved>mno-miRn247-5p_novel	mRNA: >XM_010090211.1	Position: 5298	Score: 4	Category: 2	P-value: >0.05
mRNA: 3' AAGGTTTCGAAATACCTTTGAA 5'
::::: :::::: : ::: :::
miRNA: 5' TTCCACAGCTTTCTTGAA-CTT 3'
miRNA: >mno-miRn67-3p_novel	mRNA: >XM_010090217.1	Position: 269	Score: 4.5	Category: 2	P-value: >0.05
mRNA: 3' CTTCCGGACTCTTCTCACTT 5'
:::: :.::::..::: : :
miRNA: 5' GAAGCCTTGAGGGGAGAGTA 3'
miRNA: >mno-miRn87-1-3p_novel	mRNA: >XM_010090255.1	Position: 616	Score: 4.5	Category: 4	P-value: >0.05
mRNA: 3' TAA-ATTTGAGAGGTGTAGG 5'
::: ::.:::::..: :: :
miRNA: 5' ATTATAGACTCTTTA-ATGC 3'
miRNA: >mno-miR172a_conserved	mRNA: >XM_010090261.1	Position: 613	Score: 4.5	Category: 4	P-value: >0.05
mRNA: 3' TC-TAGAATTAC-A-GA-GTA 5'
:: :::::.::: : :: :::
miRNA: 5' AGAATCTTGATGATGCTGCAT 3'
miRNA: >mno-miRn202-1-3p_novel	mRNA: >XM_010090283.1	Position: 759	Score: 4.5	Category: 4	P-value: >0.05
mRNA: 3' AATCCT-TCTTGCGATACTGG 5'
: :::: ::::::.::: :..
miRNA: 5' TGAGGAGAGAACGTTATAATT 3'
miRNA: >mno-miRn18-3p_novel	mRNA: >XM_010090284.1	Position: 1386	Score: 3.5	Category: 4	P-value: >0.05
mRNA: 3' ACT-CA-CATACCATACAGT 5'
::: :: :::::::.: :::
miRNA: 5' TGATGTAGTATGGTGTCTCA 3'
miRNA: >mno-miRn167-5p_novel	mRNA: >XM_010090293.1	Position: 1209	Score: 4.5	Category: 4	P-value: >0.05
mRNA: 3' AGG-AGACAAT-GATACCGTGA 5'
::: :: :::: ::: ::::.:
miRNA: 5' TCCTTCGGTTAACTA-GGCATT 3'
miRNA: >mno-miRn202-1-3p_novel	mRNA: >XM_010090302.1	Position: 724	Score: 4.5	Category: 4	P-value: >0.05
mRNA: 3' ACTCCTTCTCTT-CTAT-TTAG 5'
::::: :::::: : :: :::.
miRNA: 5' TGAGG-AGAGAACGTTATAATT 3'
miRNA: >mno-miRn73-3p_novel	mRNA: >XM_010090306.1	Position: 296	Score: 4	Category: 4	P-value: >0.05
mRNA: 3' AGGTTA-TCTCTTCCCTGGCC 5'
:: ::: ::::::: :: :::
miRNA: 5' TCGAATCAGAGAAGTGAACGG 3'
miRNA: >mno-miR529a_conserved	mRNA: >XM_010090330.1	Position: 323	Score: 4	Category: 2	P-value: >0.05
mRNA: 3' TCTCCTCTCTCTGCACGTC-AA 5'
::: :::::::: :: ::: ::
miRNA: 5' AGAAGAGAGAGA-GTACAGCTT 3'
miRNA: >mno-miRn223-5p_novel	mRNA: >XM_010090330.1	Position: 325	Score: 4.5	Category: 4	P-value: >0.05
mRNA: 3' TTCTC-CTCTCTCTGCACGTC 5'
:.::: :::::::: : :::
miRNA: 5' AGGAGAGAGAGAGA-GAGCAT 3'
miRNA: >mno-miRn199-5p_novel	mRNA: >XM_010090381.1	Position: 3117	Score: 4.5	Category: 2	P-value: >0.05
mRNA: 3' CAGAAGAG-AAGGAACCCTCT 5'
: :::::: ::: :::: ::.
miRNA: 5' GGCTTCTCTTTC-TTGGCAGG 3'
miRNA: >mno-miRn79-1-3p_novel	mRNA: >XM_010090408.1	Position: 2661	Score: 4	Category: 4	P-value: >0.05
mRNA: 3' CATGAAAGGAA-CGAGA-TAT 5'
::.:::::::: :.: : :::
miRNA: 5' GTGCTTTCCTTCGTTGTCATA 3'
miRNA: >mno-miRn69-3p_novel	mRNA: >XM_010090419.1	Position: 1052	Score: 4.5	Category: 2	P-value: >0.05
mRNA: 3' AAT-TGTACTCTCTGTT-TTCTT 5'
::: :::: :::::.:: :.::.
miRNA: 5' TTATACAT-AGAGATAACAGGAG 3'
miRNA: >mno-miRn229-1-5p_novel	mRNA: >XM_010090435.1	Position: 1787	Score: 4	Category: 2	P-value: >0.05
mRNA: 3' AGTTTAGAGACT-CCTTTGA 5'
:.:::: :.::: :::: ::
miRNA: 5' TTAAATATTTGACGGAATCT 3'
miRNA: >mno-miRn199-5p_novel	mRNA: >XM_010090435.1	Position: 1950	Score: 4	Category: 2	P-value: >0.05
mRNA: 3' CCGAAGA-AAA-A-CCGACC 5'
::::::: ::: : ::: ::
miRNA: 5' GGCTTCTCTTTCTTGGCAGG 3'
miRNA: >mno-miRn199-5p_novel	mRNA: >XM_010090435.1	Position: 1951	Score: 4	Category: 4	P-value: >0.05
mRNA: 3' CCG-A-AGAAA-AACCGACC 5'
::: : ::::: ::::: ::
miRNA: 5' GGCTTCTCTTTCTTGGCAGG 3'
miRNA: >mno-miR399c_conserved>mno-miRn189-1-5p_novel	mRNA: >XM_010090435.1	Position: 1951	Score: 4	Category: 4	P-value: >0.05
mRNA: 3' CCCGAAGA-AAA-A-CCGACC 5'
:::::::: ::: : ::: ::
miRNA: 5' GGGCTTCTCTTTCTTGGCAGG 3'
miRNA: >mno-miR399c_conserved>mno-miRn189-1-5p_novel	mRNA: >XM_010090435.1	Position: 1952	Score: 4	Category: 2	P-value: >0.05
mRNA: 3' CCCG-A-AGAAA-AACCGACC 5'
:::: : ::::: ::::: ::
miRNA: 5' GGGCTTCTCTTTCTTGGCAGG 3'
miRNA: >mno-miRn151-3p_novel	mRNA: >XM_010090439.1	Position: 1034	Score: 4	Category: 4	P-value: >0.05
mRNA: 3' TCTAGTTCTCCTTCAACGTG 5'
:::::: : :: :::: :::
miRNA: 5' AGATCATGCGGCAGTTTCAC 3'
miRNA: >mno-miRn95-5p_novel	mRNA: >XM_010090466.1	Position: 1177	Score: 4.5	Category: 2	P-value: >0.05
mRNA: 3' TTCC-CCGTAGA-AGACTGTT 5'
:.:: ::: ::: :.::.:::
miRNA: 5' AGGGCGGC-TCTCTTTGGCAA 3'
miRNA: >mno-miRn261-5p_novel	mRNA: >XM_010090482.1	Position: 2225	Score: 4.5	Category: 2	P-value: >0.05
mRNA: 3' TACGTC-AAGAGGAAACAG-CT 5'
.::: : :::::::::: : ::
miRNA: 5' GTGC-GATTCTCCTTTGGCAGA 3'
miRNA: >mno-miRn74b-3p_novel	mRNA: >XM_010090508.1	Position: 315	Score: 4.5	Category: 1	P-value: 0.028
mRNA: 3' GTTCAGTAGCAGGAGT-AGT-A 5'
.:.::..:::::::.: ::: :
miRNA: 5' TAGGTTGTCGTCCTTAGTCAGT 3'
miRNA: >mno-miRn74a-1-3p_novel	mRNA: >XM_010090508.1	Position: 315	Score: 3.5	Category: 1	P-value: 0.002
mRNA: 3' GTTCAGTAGCAGGA-GTAGTAG 5'
.:.::..::::::: :.:::::
miRNA: 5' TAGGTTGTCGTCCTTCGTCATC 3'
miRNA: >mno-miRn219-3p_novel	mRNA: >XM_010090522.1	Position: 1974	Score: 4	Category: 4	P-value: >0.05
mRNA: 3' AAGCC-ATACC-CTAACGATT 5'
::.:: :.::: ::::: :::
miRNA: 5' TTTGGTTGTGGTGATTGGTAA 3'
miRNA: >mno-miRn88-3p_novel	mRNA: >XM_010090530.1	Position: 1343	Score: 4.5	Category: 2	P-value: >0.05
mRNA: 3' GATATTAATATTTGACT-CTA 5'
::::.::: :::::: : ::
miRNA: 5' CTATGATTTTAAACTCATGAA 3'
miRNA: >mno-miRn91-5p_novel	mRNA: >XM_010090576.1	Position: 7091	Score: 4	Category: 4	P-value: >0.05
mRNA: 3' AGTTGTCGAAC-GCTCAATAT 5'
::::.: :::: : ::::::.
miRNA: 5' TCAATAACTTGTCAAGTTATG 3'
miRNA: >mno-miRn229-1-5p_novel	mRNA: >XM_010090576.1	Position: 7743	Score: 4	Category: 2	P-value: >0.05
mRNA: 3' GGTTTGTAGACT-CCGTAGA 5'
..:::.::.::: :: ::::
miRNA: 5' TTAAATATTTGACGGAATCT 3'
miRNA: >mno-miR171c_conserved>mno-miRn120-3p_novel	mRNA: >XM_010090594.1	Position: 1283	Score: 1	Category: 2	P-value: 0
mRNA: 3' ACTAACTCGGCGCGGTTATAG 5'
::::::::::::::::::::
miRNA: 5' AGATTGAGCCGCGCCAATATC 3'
miRNA: >mno-miR171a_conserved	mRNA: >XM_010090594.1	Position: 1283	Score: 0.5	Category: 2	P-value: 0
mRNA: 3' ACTAACTCGGCGCGGTTATAG 5'
:::::::::::.:::::::::
miRNA: 5' TGATTGAGCCGTGCCAATATC 3'
miRNA: >mno-miRn113-5p_novel	mRNA: >XM_010090607.1	Position: 391	Score: 4.5	Category: 2	P-value: >0.05
mRNA: 3' AGCTAATAGAAAAACGGCAGTC 5'
: ::::::.::: :::: : ::
miRNA: 5' T-GATTATTTTTATGCCTTAAG 3'
miRNA: >mno-miRn42-5p_novel	mRNA: >XM_010090611.1	Position: 1376	Score: 4.5	Category: 4	P-value: >0.05
mRNA: 3' CTCTAAC-AGCCAAC-TACTAC 5'
:::: :: :.::::: :::::
miRNA: 5' GAGA-TGTTTGGTTGGATGATT 3'
miRNA: >mno-miR172a_conserved	mRNA: >XM_010090671.1	Position: 80	Score: 4.5	Category: 4	P-value: >0.05
mRNA: 3' TATTAGAAGTATTAC-AGGTA 5'
: :::::: ::.::: : :::
miRNA: 5' AGAATCTTGATGATGCTGCAT 3'
miRNA: >mno-miRn179-3p_novel	mRNA: >XM_010090671.1	Position: 337	Score: 4.5	Category: 4	P-value: >0.05
mRNA: 3' AGGAGACCGGCCGCGA-AGTGG 5'
:::: :::.::::: : :.:.:
miRNA: 5' TCCT-TGGTCGGCGGTGTTATC 3'
miRNA: >mno-miRn18-5p_novel	mRNA: >XM_010090741.1	Position: 2079	Score: 4.5	Category: 4	P-value: >0.05
mRNA: 3' TCAATACGACTATTTCAAGC 5'
:: :::: ::::: : ::.:
miRNA: 5' AGATATGATGATACATTTTG 3'
miRNA: >mno-miRn79-1-3p_novel	mRNA: >XM_010090741.1	Position: 2576	Score: 4	Category: 2	P-value: >0.05
mRNA: 3' CACGAAAGGAAGAAA-AGAAA 5'
:::::::::::: :: :: :
miRNA: 5' GTGCTTTCCTTCGTTGTCATA 3'
miRNA: >mno-miRn78-3p_novel	mRNA: >XM_010090741.1	Position: 2576	Score: 4	Category: 2	P-value: >0.05
mRNA: 3' CACGAAAGGAAGAAA-AGAAAG 5'
::::: :::::: :: :: :::
miRNA: 5' GTGCTCTCCTTCGTTGTCATTC 3'
miRNA: >mno-miRn82-3p_novel	mRNA: >XM_010090764.1	Position: 314	Score: 4.5	Category: 4	P-value: >0.05
mRNA: 3' GAAAGGG-TGTG-AGGGAACGG 5'
.:::::: :::: :::: : ::
miRNA: 5' TTTTCCCAACACCTCCCATACC 3'
miRNA: >mno-miRn102-5p_novel	mRNA: >XM_010090765.1	Position: 1120	Score: 4	Category: 2	P-value: >0.05
mRNA: 3' TTCTCA-TTCTTAACACAACG 5'
: :::: :::::: : :::::
miRNA: 5' ATGAGTCAAGAATGG-GTTGC 3'
miRNA: >mno-miRn199-5p_novel	mRNA: >XM_010090769.1	Position: 2306	Score: 4.5	Category: 4	P-value: >0.05
mRNA: 3' CCGAATGAG-AAGA-CCGGCT 5'
::::: ::: :::: ::: :.
miRNA: 5' GGCTT-CTCTTTCTTGGCAGG 3'
miRNA: >mno-miR399c_conserved>mno-miRn189-1-5p_novel	mRNA: >XM_010090769.1	Position: 2306	Score: 4.5	Category: 4	P-value: >0.05
mRNA: 3' CCCGAATGAGAA-GA-CCGGCT 5'
:::::: ::::: :: ::: :.
miRNA: 5' GGGCTT-CTCTTTCTTGGCAGG 3'
miRNA: >mno-miR171i_conserved	mRNA: >XM_010090770.1	Position: 2611	Score: 4	Category: 4	P-value: >0.05
mRNA: 3' GCTGAC-ACCACTC-AAGCTAG 5'
::: :: ::::::: ::: :::
miRNA: 5' CGA-TGTTGGTGAGGTTCAATC 3'
miRNA: >mno-miRn161-3p_novel	mRNA: >XM_010090806.1	Position: 1145	Score: 4	Category: 4	P-value: >0.05
mRNA: 3' AGGGTTAGTAA-ATCGCAACC 5'
:::.: :..:: :.:::::::
miRNA: 5' TCCTATTTGTTGTGGCGTTGG 3'
miRNA: >mno-miRn208-3p_novel	mRNA: >XM_010090819.1	Position: 1125	Score: 4	Category: 0	P-value: 0.018
mRNA: 3' CTTATT-TTCATCC-GACGTA 5'
::.::: ::::: : :::.::
miRNA: 5' GAGTAAGAAGTATGACTGTAT 3'
miRNA: >mno-miRn97-3p_novel	mRNA: >XM_010090838.1	Position: 2303	Score: 4.5	Category: 4	P-value: >0.05
mRNA: 3' TCTTTCTACTGTGGGG-GTTC 5'
: :::::::::: :.: :: :
miRNA: 5' AAAAAGATGACAACTCACATG 3'
miRNA: >mno-miRn8-1-3p_novel	mRNA: >XM_010090862.1	Position: 1613	Score: 4.5	Category: 2	P-value: >0.05
mRNA: 3' AAGGGTAGAAGGCCGACGGTT 5'
::..:::: ::.::: ::..:
miRNA: 5' TTTTCATCATCTGGCGGCTGA 3'
miRNA: >mno-miRn93-5p_novel	mRNA: >XM_010090921.1	Position: 1690	Score: 4.5	Category: 2	P-value: >0.05
mRNA: 3' TCTCGAGCTAAT-AACC-ACTAA 5'
::.::::: ::: :: : :::::
miRNA: 5' AGGGCTCGTTTAGTTCGCTGATT 3'
miRNA: >mno-miRn113-5p_novel	mRNA: >XM_010090922.1	Position: 979	Score: 4.5	Category: 4	P-value: >0.05
mRNA: 3' A-TAGTAAAAAGACGGGAAATC 5'
: ::.:::::: :::: :: ::
miRNA: 5' TGATTATTTTTATGCC-TTAAG 3'
miRNA: >mno-miRn239-5p_novel	mRNA: >XM_010090927.1	Position: 2472	Score: 3	Category: 4	P-value: >0.05
mRNA: 3' GGTT-CCTACCCTCTCAGA-C 5'
:::: :::::::.::::.: :
miRNA: 5' CCAATGGATGGGGGAGTTTTG 3'
miRNA: >mno-miR396c_conserved>mno-miRn247-5p_novel	mRNA: >XM_010090933.1	Position: 195	Score: 4	Category: 2	P-value: >0.05
mRNA: 3' AAGATGTCGAAA-AACCTGAC 5'
::: :::::::: ::: :::
miRNA: 5' TTCCACAGCTTTCTTGAACTT 3'
miRNA: >mno-miR396b_conserved>mno-miRn221-1-5p_novel	mRNA: >XM_010090933.1	Position: 195	Score: 3	Category: 2	P-value: >0.05
mRNA: 3' AAGATGTCGAAA-AACCTGAC 5'
::: :::::::: ::: ::::
miRNA: 5' TTCCACAGCTTTCTTGAACTG 3'
miRNA: >mno-miRn79-1-3p_novel	mRNA: >XM_010091033.1	Position: 756	Score: 4.5	Category: 4	P-value: >0.05
mRNA: 3' CACAAAAAGAAG-AACGGCAT 5'
::: ::: :::: :::.: ::
miRNA: 5' GTGCTTTCCTTCGTTGTCATA 3'
miRNA: >mno-miRn122-5p_novel	mRNA: >XM_010091038.1	Position: 727	Score: 4	Category: 4	P-value: >0.05
mRNA: 3' GTTGGGAGCATTAGAGACAGTCG 5'
.::..: ::::::.: :::::::
miRNA: 5' TAATTC-CGTAATTT-TGTCAGC 3'
miRNA: >mno-miR156e_conserved	mRNA: >XM_010091063.1	Position: 567	Score: 4.5	Category: 2	P-value: >0.05
mRNA: 3' AACTGACGTCTTTC-CT-GTG 5'
::::: : :::.:: :: :::
miRNA: 5' TTGACAGAAGAGAGAGAGCAC 3'
miRNA: >mno-miR156d_conserved	mRNA: >XM_010091063.1	Position: 567	Score: 4.5	Category: 2	P-value: >0.05
mRNA: 3' AACTGACGTCTTTC-CT-GTG 5'
::::: : :::.:: :: :::
miRNA: 5' TTGACAGAAGAGAGTGAGCAC 3'
miRNA: >mno-miRn171-1-3p_novel	mRNA: >XM_010091065.1	Position: 1626	Score: 4.5	Category: 4	P-value: >0.05
mRNA: 3' TGTAC-ACTCATTCT-TGGT 5'
:.::: : ::: ::: ::::
miRNA: 5' ATATGATTAGTTAGACACCA 3'
miRNA: >mno-miRn182-3p_novel	mRNA: >XM_010091106.1	Position: 852	Score: 4.5	Category: 4	P-value: >0.05
mRNA: 3' C-CGATA-ACACA-C-TGACC 5'
: :.::: ::::: : :::::
miRNA: 5' GTGTTATATGTGTAGGACTGG 3'
miRNA: >mno-miRn79-1-3p_novel	mRNA: >XM_010091125.1	Position: 1100	Score: 4.5	Category: 2	P-value: >0.05
mRNA: 3' TA-GAAAGGTAAGCAA-AGTAA 5'
.: :::::: :::::: ::::
miRNA: 5' GTGCTTTCC-TTCGTTGTCATA 3'
miRNA: >mno-miR396b_conserved>mno-miRn221-1-5p_novel	mRNA: >XM_010091229.1	Position: 2641	Score: 4.5	Category: 4	P-value: 0.012
mRNA: 3' ACGGT-TCGAACGAGCT-GAC 5'
: ::: ::::: ::.:: :::
miRNA: 5' TTCCACAGCTTTCTTGAACTG 3'
miRNA: >mno-miRn124-3p_novel	mRNA: >XM_010091234.1	Position: 386	Score: 4.5	Category: 4	P-value: >0.05
mRNA: 3' AG-TTACGTTATTT-ACTTTCC 5'
:: ::: ::.:::: :::: ::
miRNA: 5' TCGAAT-CAGTAAAGTGAACGG 3'
miRNA: >mno-miRn87-1-3p_novel	mRNA: >XM_010091255.1	Position: 2015	Score: 4	Category: 2	P-value: >0.05
mRNA: 3' TAGTA-C-GAGGAATT-CG 5'
::.:: : :::.:::: ::
miRNA: 5' ATTATAGACTCTTTAATGC 3'
miRNA: >mno-miR396c_conserved>mno-miRn247-5p_novel	mRNA: >XM_010091257.1	Position: 1117	Score: 3.5	Category: 4	P-value: >0.05
mRNA: 3' AAGGTATC-AAAGGACTTTAA 5'
::::: :: ::::.:::: ::
miRNA: 5' TTCCACAGCTTTCTTGAACTT 3'
miRNA: >mno-miR396b_conserved>mno-miRn221-1-5p_novel	mRNA: >XM_010091257.1	Position: 1117	Score: 4.5	Category: 4	P-value: 0.012
mRNA: 3' AAGGTATC-AAAGGACTTTAA 5'
::::: :: ::::.:::: :
miRNA: 5' TTCCACAGCTTTCTTGAACTG 3'
miRNA: >mno-miRn117-1-3p_novel	mRNA: >XM_010091278.1	Position: 1075	Score: 4.5	Category: 4	P-value: >0.05
mRNA: 3' AACCTAGTTCCTTGAGTAGCC 5'
: : ::::.:::::: : :::
miRNA: 5' TCGAATCAGGGAACTAAACGG 3'
miRNA: >mno-miRn117-1-3p_novel	mRNA: >XM_010091282.1	Position: 2929	Score: 4.5	Category: 4	P-value: >0.05
mRNA: 3' AACCTAGTTCCTTGAGTAGCC 5'
: : ::::.:::::: : :::
miRNA: 5' TCGAATCAGGGAACTAAACGG 3'
miRNA: >mno-miRn252-3p_novel	mRNA: >XM_010091329.1	Position: 1255	Score: 4.5	Category: 4	P-value: >0.05
mRNA: 3' AAAACCAACCATTTAA-CTCA 5'
:::::::::::.::: : :
miRNA: 5' GTTTGGTTGGTAGATTCGTGC 3'
miRNA: >mno-miRn39-5p_novel	mRNA: >XM_010091329.1	Position: 1262	Score: 3.5	Category: 4	P-value: >0.05
mRNA: 3' TTCCTTA-AAACCAACCATTTAA 5'
:.::.:: ::::::::: :.:::
miRNA: 5' AGGGGATGTTTGGTTGGAAGATT 3'
miRNA: >mno-miRn37-5p_novel	mRNA: >XM_010091329.1	Position: 1262	Score: 4.5	Category: 4	P-value: >0.05
mRNA: 3' TTCCTTA-AAACCAACC-ATTTA 5'
:.::.:: ::::::::: :.: :
miRNA: 5' AGGGGATGTTTGGTTGGATGATT 3'
miRNA: >mno-miRn27-1-3p_novel	mRNA: >XM_010091341.1	Position: 40	Score: 4	Category: 4	P-value: >0.05
mRNA: 3' A-CTTAGACGCTTT-CCT-CC 5'
: :::::::::::: : : ::
miRNA: 5' TCGAATCTGCGAAAAGAACGG 3'
miRNA: >mno-miRn148-5p_novel	mRNA: >XM_010091361.1	Position: 3040	Score: 4.5	Category: 2	P-value: >0.05
mRNA: 3' TTAAGAA-ACTCAAACCAATCG 5'
: ::.:: ::::::: ::: ::
miRNA: 5' ATTTTTTCTGAGTTTCGTT-GC 3'
miRNA: >mno-miRn97-3p_novel	mRNA: >XM_010091374.1	Position: 290	Score: 4	Category: 4	P-value: >0.05
mRNA: 3' TTTTTAT-CTGTTG-GTGTCC 5'
::::: : :::::: :::: :
miRNA: 5' AAAAAGATGACAACTCACATG 3'
miRNA: >mno-miRn168-3p_novel	mRNA: >XM_010091429.1	Position: 478	Score: 4	Category: 2	P-value: >0.05
mRNA: 3' AAACGTTTTATAAACAGTAGTTT 5'
::: ::::: ::: :::.:.:::
miRNA: 5' TTTTCAAAA-ATT-GTCGTTAAA 3'
miRNA: >mno-miR529a_conserved	mRNA: >XM_010091460.1	Position: 553	Score: 4	Category: 4	P-value: >0.05
mRNA: 3' CCTTC-CTCTCT-A-GTCGAA 5'
:::: :::::: : ::::::
miRNA: 5' AGAAGAGAGAGAGTACAGCTT 3'
miRNA: >mno-miRn10-1-3p_novel	mRNA: >XM_010091507.1	Position: 1185	Score: 4.5	Category: 4	P-value: >0.05
mRNA: 3' AGA-CT-ACAGGTAAGAGTAG 5'
:.: :: ::::.:::.::::
miRNA: 5' TTTGGATTGTCTATTTTCATA 3'
miRNA: >mno-miR319a_conserved	mRNA: >XM_010091507.1	Position: 1287	Score: 4	Category: 4	P-value: >0.05
mRNA: 3' CAATCTGAGTTCCCTTGAAGGA 5'
::.:::: ::::::.:: :::
miRNA: 5' TTTGGACTGAAGGGAGCT-CCT 3'
miRNA: >mno-miR319c_conserved	mRNA: >XM_010091507.1	Position: 1287	Score: 4	Category: 4	P-value: >0.05
mRNA: 3' CAATCTGAGTTCCCTTGAAGG 5'
::.:::: ::::::.:: ::
miRNA: 5' CTTGGACTGAAGGGAGCTCCC 3'
miRNA: >mno-miRn227-5p_novel	mRNA: >XM_010091508.1	Position: 192	Score: 4.5	Category: 4	P-value: >0.05
mRNA: 3' ACTTCTTCTTCTTCT-TCTATC 5'
:::: :.::::.::: : ::.:
miRNA: 5' TGAAAAGGAAGGAGAGA-ATGG 3'
miRNA: >mno-miRn215-5p_novel	mRNA: >XM_010091513.1	Position: 1201	Score: 4	Category: 4	P-value: >0.05
mRNA: 3' TAGAC-CTTTTTTTACTGGTA 5'
:: :: :.:::.:::::: ::
miRNA: 5' ATATGAGGAAAGAATGACGAT 3'
miRNA: >mno-miR156e_conserved	mRNA: >XM_010091565.1	Position: 834	Score: 4.5	Category: 2	P-value: >0.05
mRNA: 3' GATTGT-TTCTTTCT-TCGTT 5'
.:.::: ::::.::: ::::
miRNA: 5' TTGACAGAAGAGAGAGAGCAC 3'
miRNA: >mno-miRn196-3p_novel	mRNA: >XM_010091577.1	Position: 1807	Score: 4.5	Category: 4	P-value: >0.05
mRNA: 3' AA-CGCCACCTCCCAACAACG 5'
:: :::: :::: :: ::::.
miRNA: 5' TTCGCGGCGGAGAGTGGTTGT 3'
miRNA: >mno-miRn157-5p_novel	mRNA: >XM_010091609.1	Position: 1400	Score: 4.5	Category: 4	P-value: >0.05
mRNA: 3' GAAGA-GT-AGTGAAAAACTA 5'
.:::: :: ::::: :::::
miRNA: 5' TTTCTGCATTCACTATTTGAC 3'
miRNA: >mno-miRn172-2-5p_novel	mRNA: >XM_010091619.1	Position: 516	Score: 4.5	Category: 2	P-value: >0.05
mRNA: 3' T-TCATATATT-A-TCCTTAA 5'
: :::.::::: : :::: ::
miRNA: 5' AGAGTGTATAAGTCAGGATTT 3'
miRNA: >mno-miR160a_conserved	mRNA: >XM_010091660.1	Position: 1876	Score: 4.5	Category: 4	P-value: >0.05
mRNA: 3' CGCGT-CT-CTCG-TCACGTAT 5'
:::.: :: :::: : ::::::
miRNA: 5' GCGTATGAGGAGCCA-TGCATA 3'
miRNA: >mno-miR160b_conserved>mno-miRn49-5p_novel	mRNA: >XM_010091672.1	Position: 1277	Score: 1	Category: 4	P-value: 0
mRNA: 3' ACGGACCGAGGGACATACGGA 5'
::::::::::::::::::::
miRNA: 5' TGCCTGGCTCCCTGTATGCCA 3'
miRNA: >mno-miR160b_conserved>mno-miRn49-5p_novel	mRNA: >XM_010091700.1	Position: 12	Score: 4	Category: 2	P-value: >0.05
mRNA: 3' ACGGACGGAGG-AGAGACGGT 5'
:::::: :::: : : :::::
miRNA: 5' TGCCTGGCTCCCTGTATGCCA 3'
miRNA: >mno-miR408c_conserved>mno-miRn89-3p_novel	mRNA: >XM_010091700.1	Position: 14	Score: 4.5	Category: 4	P-value: >0.05
mRNA: 3' GACG-GACGGAGGAGAGACGG 5'
::: :::::::.:: ::: :
miRNA: 5' ATGCACTGCCTCTTCCCTGGC 3'
miRNA: >mno-miRn102-5p_novel	mRNA: >XM_010091726.1	Position: 955	Score: 4	Category: 4	P-value: >0.05
mRNA: 3' TTCTTAGTGCTTATCTGACG 5'
: ::.::: ::::.:..:::
miRNA: 5' ATGAGTCAAGAATGGGTTGC 3'
miRNA: >mno-miRn260-5p_novel	mRNA: >XM_010091744.1	Position: 706	Score: 4.5	Category: 4	P-value: >0.05
mRNA: 3' TAACGTTCTCGTTTGAGACGTAA 5'
::: ::.: ::::: ::: ::::
miRNA: 5' ATTACAGG-GCAAAATCTCCATT 3'
miRNA: >mno-miRn223-5p_novel	mRNA: >XM_010091748.1	Position: 58	Score: 3.5	Category: 4	P-value: >0.05
mRNA: 3' TTCTC-CT-TCTCTCTCG-A 5'
:.::: :: ::::::::: :
miRNA: 5' AGGAGAGAGAGAGAGAGCAT 3'
miRNA: >mno-miRn99-5p_novel	mRNA: >XM_010091748.1	Position: 504	Score: 4	Category: 2	P-value: >0.05
mRNA: 3' CCGAAG-CCCAGTACCGAAAG 5'
:::: : ::::::::: :: :
miRNA: 5' GGCTGCTGGGTCATGGATTCC 3'
miRNA: >mno-miRn2-1-5p_novel	mRNA: >XM_010091748.1	Position: 532	Score: 4.5	Category: 4	P-value: >0.05
mRNA: 3' AGCCTACTCCCG-CTTTT-GA 5'
:: ::::.:::: ::::: :
miRNA: 5' TCTGATGGGGGCTGAAAATCA 3'
miRNA: >mno-miRn82-3p_novel	mRNA: >XM_010091783.1	Position: 550	Score: 3.5	Category: 4	P-value: >0.05
mRNA: 3' AGAAAGGTTGTGGTGGGTAGGG 5'
:.:: :::::::: ::::: ::
miRNA: 5' TTTTCCCAACACCTCCCATACC 3'
miRNA: >mno-miRn210-3p_novel	mRNA: >XM_010091813.1	Position: 1465	Score: 4.5	Category: 4	P-value: >0.05
mRNA: 3' GTGTCA-AACGC-TCACC-GA 5'
.::: : ::::: ::::: ::
miRNA: 5' TACAATATTGCGGAGTGGGCT 3'
miRNA: >mno-miR408a_conserved	mRNA: >XM_010091815.1	Position: 281	Score: 4.5	Category: 2	P-value: >0.05
mRNA: 3' AAGTAACGGAGAGGGTAACGA 5'
: :: :::::::.:: : :::
miRNA: 5' TGCACTGCCTCTTCCCTGGCT 3'
miRNA: >mno-miRn168-3p_novel	mRNA: >XM_010091818.1	Position: 2177	Score: 4.5	Category: 1	P-value: 0.048
mRNA: 3' AGAAGCTTTTAAAAG-AAGTT 5'
:.::: :::::: :: :: ::
miRNA: 5' TTTTCAAAAATTGTCGTTAAA 3'
miRNA: >mno-miR397b_conserved	mRNA: >XM_010091818.1	Position: 2212	Score: 4.5	Category: 2	P-value: >0.05
mRNA: 3' AAGAACTC-CGTCGTCGGCTAT 5'
:: ::::: ::::: :..:::.
miRNA: 5' TTATTGAGTGCAGC-GTTGATG 3'
miRNA: >mno-miR397a_conserved	mRNA: >XM_010091818.1	Position: 2212	Score: 4.5	Category: 2	P-value: >0.05
mRNA: 3' AG-AACTC-CGTCGTCGGCTAT 5'
:: ::::: ::::: :..:::.
miRNA: 5' TCATTGAGTGCAGC-GTTGATG 3'
miRNA: >mno-miRn23-3p_novel	mRNA: >XM_010091821.1	Position: 710	Score: 4	Category: 2	P-value: >0.05
mRNA: 3' AC-ATAGGTAGGAACTTAAAGT 5'
: ::::.::::: ::.:::::
miRNA: 5' CGCTATCTATCCT-GAGTTTCA 3'
miRNA: >mno-miRn85-5p_novel	mRNA: >XM_010091821.1	Position: 768	Score: 4.5	Category: 2	P-value: >0.05
mRNA: 3' TCTTGC-ACAGACTGT-CGTC 5'
.:::.: ::::::.:: : ::
miRNA: 5' GGAATGTTGTCTGGCACGAAG 3'
miRNA: >mno-miR393a_conserved	mRNA: >XM_010091821.1	Position: 837	Score: 4.5	Category: 2	P-value: >0.05
mRNA: 3' TGGGACGAAAGGGAACCCTAG 5'
:.: :::: ::.::: ::::.
miRNA: 5' ATCATGCTATCTCTTTGGATT 3'
miRNA: >mno-miR172e_conserved	mRNA: >XM_010091830.1	Position: 2848	Score: 4	Category: 4	P-value: >0.05
mRNA: 3' TCTT-GGTCTAC-ACGACGAA 5'
:::: :: :::: :::::: :
miRNA: 5' AGAATCCTGATGATGCTGCAT 3'
miRNA: >mno-miRn190-1-5p_novel	mRNA: >XM_010091831.1	Position: 401	Score: 4	Category: 4	P-value: >0.05
mRNA: 3' AA-CTACTACT-ACTACTCTA 5'
:: :.: :::: :::::.:::
miRNA: 5' TTAGGTTATGAATGATGGGAT 3'
miRNA: >mno-miRn198-3p_novel	mRNA: >XM_010091835.1	Position: 134	Score: 4.5	Category: 4	P-value: >0.05
mRNA: 3' ACTACTC-TATGCGCT-GGTT 5'
::::: : :::.: :: ::::
miRNA: 5' TGATGTGCATATGAGAACCAA 3'
miRNA: >mno-miRn87-1-3p_novel	mRNA: >XM_010091837.1	Position: 331	Score: 4.5	Category: 2	P-value: >0.05
mRNA: 3' TAATA-CT-AGAGACTCCG 5'
::::: :: :::.: : ::
miRNA: 5' ATTATAGACTCTTTAATGC 3'
miRNA: >mno-miRn252-3p_novel	mRNA: >XM_010091856.1	Position: 620	Score: 4.5	Category: 4	P-value: >0.05
mRNA: 3' CCAA-CAACCATC-AGGCGTG 5'
: :: :::::::: :.::..:
miRNA: 5' GTTTGGTTGGTAGATTCGTGC 3'
miRNA: >mno-miRn253-3p_novel	mRNA: >XM_010091874.1	Position: 1570	Score: 4	Category: 4	P-value: >0.05
mRNA: 3' TTCATCTTCTCTTTGCGCTTTTT 5'
:.: ::::: ::::::.:.:.::
miRNA: 5' AGGGAGAAG-GAAACGTGGAGAA 3'
miRNA: >mno-miR393a_conserved	mRNA: >XM_010091883.1	Position: 874	Score: 4.5	Category: 4	P-value: >0.05
mRNA: 3' TGGTTCGA-AGAGAAACCGTTA 5'
:.:: ::: ::::::::: : :
miRNA: 5' ATCATGCTATCTCTTTGG-ATT 3'
miRNA: >mno-miRn106-3p_novel	mRNA: >XM_010091901.1	Position: 786	Score: 4	Category: 2	P-value: >0.05
mRNA: 3' GGC-TAACTGTTT-ACTTGCT 5'
.:: :: :::::: ::::::.
miRNA: 5' TCGAATCGACAAAATGAACGG 3'
miRNA: >mno-miRn150-3p_novel	mRNA: >XM_010091933.1	Position: 741	Score: 3.5	Category: 2	P-value: >0.05
mRNA: 3' TTATACCG-CAGCTTTTCTAA 5'
::::: :: :: ::::::.::
miRNA: 5' AATATTGCTGTAGAAAAGGTT 3'
miRNA: >mno-miRn246-5p_novel	mRNA: >XM_010091975.1	Position: 781	Score: 4.5	Category: 2	P-value: >0.05
mRNA: 3' AGTTACGTTCTC-AG-AATCG 5'
:.:::: ::::: :: ::::
miRNA: 5' TTAATGGAAGAGATCGTTAGA 3'
miRNA: >mno-miR172e_conserved	mRNA: >XM_010091987.1	Position: 11	Score: 4.5	Category: 2	P-value: >0.05
mRNA: 3' TTTTGGGATTAAT-CGAAGTA 5'
:.::.:::.:: : ::: :::
miRNA: 5' AGAATCCTGATGATGCTGCAT 3'
miRNA: >mno-miRn199-5p_novel	mRNA: >XM_010091988.1	Position: 599	Score: 4.5	Category: 3	P-value: >0.05
mRNA: 3' CC-AAGAAGGAAGAAACCG-CC 5'
:: ::: ::.::::: ::: ::
miRNA: 5' GGCTTC-TCTTTCTT-GGCAGG 3'
miRNA: >mno-miRn199-5p_novel	mRNA: >XM_010091988.1	Position: 692	Score: 2.5	Category: 2	P-value: >0.05
mRNA: 3' CCGAAAAGGAAGAACCCTCC 5'
::::: ::.::::::: :::
miRNA: 5' GGCTTCTCTTTCTTGGCAGG 3'
miRNA: >mno-miRn4-1-5p_novel	mRNA: >XM_010092009.1	Position: 768	Score: 4	Category: 4	P-value: >0.05
mRNA: 3' ACTAA-GAATTTAAAGAGTCC 5'
: ::: ::::: ::: :::::
miRNA: 5' TAATTCCTTAATTTTGTCAGG 3'
miRNA: >mno-miRn196-3p_novel	mRNA: >XM_010092019.1	Position: 170	Score: 4.5	Category: 4	P-value: >0.05
mRNA: 3' AATCGCTGCCTCTCTAACAACT 5'
:: :::.::::::: : ::::
miRNA: 5' TTCGCGGCGGAGAG-TGGTTGT 3'
miRNA: >mno-miRn199-3p_novel	mRNA: >XM_010092079.1	Position: 468	Score: 4	Category: 4	P-value: >0.05
mRNA: 3' AAGGTTTTCTCTCGATGCGG 5'
: :::::.:::::.:.: :.
miRNA: 5' TGCCAAAGGAGAGTTGCCCT 3'
miRNA: >mno-miR828_conserved	mRNA: >XM_010092085.1	Position: 530	Score: 4.5	Category: 4	P-value: >0.05
mRNA: 3' GGAACG-G-TTACTCAGA-GGT 5'
.::::: : ::::::: : :::
miRNA: 5' TCTTGCTCAAATGAGTATTCCA 3'
miRNA: >mno-miR397a_conserved	mRNA: >XM_010092091.1	Position: 1138	Score: 4.5	Category: 2	P-value: >0.05
mRNA: 3' AGTCACTCACGTCTGCTAGTAT 5'
::: ::::::::: :: : ::.
miRNA: 5' TCATTGAGTGCAG-CGTTGATG 3'
miRNA: >mno-miRn45-5p_novel	mRNA: >XM_010092097.1	Position: 1881	Score: 4.5	Category: 4	P-value: >0.05
mRNA: 3' GTTCAGAACAAATCGT-CTAG 5'
..:::.:::::::: : :.:.
miRNA: 5' TGAGTTTTGTTTAGAATGGTT 3'
miRNA: >mno-miR156e_conserved	mRNA: >XM_010092101.1	Position: 158	Score: 3.5	Category: 2	P-value: >0.05
mRNA: 3' CACTGTTTTCTCTCTCTGCCTG 5'
:::::.:::::::::: : ::
miRNA: 5' TTGACAGAAGAGAGAGA-GCAC 3'
miRNA: >mno-miR156d_conserved	mRNA: >XM_010092101.1	Position: 158	Score: 4.5	Category: 2	P-value: >0.05
mRNA: 3' CACTGTTTTCTCTCTCTGCCTG 5'
:::::.::::::: :: : ::
miRNA: 5' TTGACAGAAGAGAGTGA-GCAC 3'
miRNA: >mno-miRn148-5p_novel	mRNA: >XM_010092101.1	Position: 365	Score: 4.5	Category: 4	P-value: >0.05
mRNA: 3' TAAAACAGGCTCGGAAGTAGCG 5'
::::: ::.:::..: :.:.::
miRNA: 5' ATTTTTTCTGAGTTT-CGTTGC 3'
miRNA: >mno-miR319c_conserved	mRNA: >XM_010092132.1	Position: 1312	Score: 4	Category: 2	P-value: >0.05
mRNA: 3' GGACCTGGCTTGCCTCAAGGA 5'
:.:::::.::: :::: :::
miRNA: 5' CTTGGACTGAAGGGAGCTCCC 3'
miRNA: >mno-miRn102-5p_novel	mRNA: >XM_010092136.1	Position: 103	Score: 4.5	Category: 4	P-value: >0.05
mRNA: 3' T-CTCATTTCT-ACCCAGCT 5'
: :::: :::: :::::.:
miRNA: 5' ATGAGTCAAGAATGGGTTGC 3'
miRNA: >mno-miRn195-3p_novel	mRNA: >XM_010092136.1	Position: 857	Score: 4.5	Category: 4	P-value: >0.05
mRNA: 3' GACTCAACAACTCA-CCAAAGG 5'
.:::: : :::::: ::: :::
miRNA: 5' TTGAGAT-TTGAGTTGGTGTCC 3'
miRNA: >mno-miRn142-3p_novel	mRNA: >XM_010092145.1	Position: 2266	Score: 4.5	Category: 4	P-value: >0.05
mRNA: 3' AGACCTCTGACGTCCTTTGGGC 5'
:.: :: ::::::::: ::::
miRNA: 5' TTTTGA-ACTGCAGGATACCCC 3'
miRNA: >mno-miRn178-1-3p_novel	mRNA: >XM_010092156.1	Position: 96	Score: 3.5	Category: 4	P-value: >0.05
mRNA: 3' ACTACTACTACTACTACT-AC 5'
::::.:::::: ::::: ::
miRNA: 5' GGATGGTGATGACGATGAATG 3'
miRNA: >mno-miRn10-1-3p_novel	mRNA: >XM_010092160.1	Position: 586	Score: 4.5	Category: 2	P-value: >0.05
mRNA: 3' GAACTT-ATAGA-AAAA-TAT 5'
.:::.: :.::: :::: :::
miRNA: 5' TTTGGATTGTCTATTTTCATA 3'
miRNA: >mno-miRn33-1-3p_novel	mRNA: >XM_010092194.1	Position: 903	Score: 3.5	Category: 2	P-value: >0.05
mRNA: 3' GGTTTA-TCAACTA-GTGTTT 5'
::: :: :::::.: ::::::
miRNA: 5' CCACATCAGTTGGTACACAAA 3'
miRNA: >mno-miRn193-5p_novel	mRNA: >XM_010092210.1	Position: 502	Score: 4.5	Category: 4	P-value: >0.05
mRNA: 3' AAACTTTCCAAACGTGCCGTCCT 5'
::::::: ::::: : ::.:::
miRNA: 5' TTTGAAAAGTTTG-A-GGTAGGT 3'
miRNA: >mno-miR858_conserved	mRNA: >XM_010092236.1	Position: 459	Score: 4.5	Category: 4	P-value: >0.05
mRNA: 3' AGG-AGTAGACCAGC-GGAAC 5'
:.: :..:::: ::: :::::
miRNA: 5' TTCGTTGTCTGTTCGACCTTG 3'
miRNA: >mno-miR393b_conserved	mRNA: >XM_010092236.1	Position: 1027	Score: 4.5	Category: 2	P-value: >0.05
mRNA: 3' AGGTGTTCCTAG-GAAACTTG 5'
:::: :.::::: : :::: :
miRNA: 5' TCCAAAGGGATCGCATTGATC 3'
miRNA: >mno-miRn63-5p_novel	mRNA: >XM_010092300.1	Position: 494	Score: 4.5	Category: 2	P-value: >0.05
mRNA: 3' AAACTTTATACTTAACAGCTTCTGT 5'
:::: :.: :::::: : :::::::
miRNA: 5' TTTGTAGT-TGAATT-T-GAAGACA 3'
miRNA: >mno-miRn53-5p_novel	mRNA: >XM_010092315.1	Position: 465	Score: 4.5	Category: 4	P-value: >0.05
mRNA: 3' TGGAC-GCAGAGGAAG-AAGT 5'
:.::: :: ::: ::: ::::
miRNA: 5' ATCTGCCGACTCATTCATTCA 3'
miRNA: >mno-miRn191-3p_novel	mRNA: >XM_010092354.1	Position: 529	Score: 4.5	Category: 2	P-value: >0.05
mRNA: 3' GCCC-GGTAGACATCGTT-CA 5'
::: :::::::: ::.: ::
miRNA: 5' AGGGACCATCTGT-GCGACGT 3'
miRNA: >mno-miR159b_conserved	mRNA: >XM_010092367.1	Position: 263	Score: 4.5	Category: 4	P-value: >0.05
mRNA: 3' AAAACTAACATTTCCACGATGGA 5'
::: ::::: ::.:: ::: :::
miRNA: 5' TTTGGATTG-AAGGGAGCT-CCT 3'
miRNA: >mno-miRn252-3p_novel	mRNA: >XM_010092380.1	Position: 85	Score: 4.5	Category: 2	P-value: >0.05
mRNA: 3' C-AACCAA-CAACTGAG-ACG 5'
: :::::: :: ::.:: :::
miRNA: 5' GTTTGGTTGGTAGATTCGTGC 3'
miRNA: >mno-miR156a_conserved>mno-miRn68-3p_novel	mRNA: >XM_010092393.1	Position: 1812	Score: 4	Category: 2	P-value: >0.05
mRNA: 3' TGAGTTGGAGAGAAA-ATAGTTG 5'
.::: ::.::::::: :.:::.:
miRNA: 5' GCTC-ACTTCTCTTTCTGTCAGC 3'
miRNA: >mno-miR156d_conserved	mRNA: >XM_010092401.1	Position: 906	Score: 4.5	Category: 2	P-value: >0.05
mRNA: 3' GACGGT-TTCTCTCACT-GTT 5'
.:: :: :::::::::: ::
miRNA: 5' TTGACAGAAGAGAGTGAGCAC 3'
miRNA: >mno-miRn115-5p_novel	mRNA: >XM_010092431.1	Position: 707	Score: 4	Category: 4	P-value: >0.05
mRNA: 3' GA-TAAACGGGTAGAGGTT-T 5'
:: : ::::::::::: :: :
miRNA: 5' CTAAATTGCCCATCTCGAAGA 3'
miRNA: >mno-miRn172-2-5p_novel	mRNA: >XM_010092436.1	Position: 827	Score: 4.5	Category: 4	P-value: >0.05
mRNA: 3' TTTCAAAGATTTAGTTCTTAA 5'
:.::: : :::.:::.:: ::
miRNA: 5' AGAGTGTATAAGTCAGGATTT 3'
miRNA: >mno-miRn87-1-3p_novel	mRNA: >XM_010092436.1	Position: 1603	Score: 4	Category: 4	P-value: >0.05
mRNA: 3' TAATAACTGAAGAGGTAACG 5'
::::: ::: :::..: :::
miRNA: 5' ATTATAGAC-TCTTTAATGC 3'
miRNA: >mno-miRn151-3p_novel	mRNA: >XM_010092449.1	Position: 304	Score: 4.5	Category: 2	P-value: >0.05
mRNA: 3' TTTAGTTACCCCGGTCAAAGGG 5'
:.::: ::: ::: :::::: :
miRNA: 5' AGATC-ATGCGGC-AGTTTCAC 3'
miRNA: >mno-miR162_conserved	mRNA: >XM_010092502.1	Position: 117	Score: 4.5	Category: 4	P-value: >0.05
mRNA: 3' AACTAGTTGGAG-CATGGGTC 5'
: ::: :::::: : :.::::
miRNA: 5' TCGATAAACCTCTGCATCCAG 3'
miRNA: >mno-miRn24-3p_novel	mRNA: >XM_010092530.1	Position: 604	Score: 4.5	Category: 4	P-value: >0.05
mRNA: 3' AGTG-GT-TGA-AATCGTTTCT 5'
:::: :: ::: ::: :::.::
miRNA: 5' TCACTCATACTGTTA-CAAGGA 3'
miRNA: >mno-miRn87-1-3p_novel	mRNA: >XM_010092563.1	Position: 644	Score: 4.5	Category: 4	P-value: >0.05
mRNA: 3' TAGTAT-T-AGAAGTAATG 5'
::.::: : ::::.: :.:
miRNA: 5' ATTATAGACTCTTTAATGC 3'
miRNA: >mno-miRn202-1-3p_novel	mRNA: >XM_010092616.1	Position: 1181	Score: 4.5	Category: 4	P-value: >0.05
mRNA: 3' AGTCTTCTCTTGAAATACTCA 5'
: ::.::::::: :::: : :
miRNA: 5' TGAGGAGAGAACGTTATAATT 3'
miRNA: >mno-miRn223-5p_novel	mRNA: >XM_010092623.1	Position: 226	Score: 3.5	Category: 4	P-value: >0.05
mRNA: 3' TCTTC-CTCTC-CTCGCGTA 5'
::.:: ::::: ::: ::::
miRNA: 5' AGGAGAGAGAGAGAGAGCAT 3'
miRNA: >mno-miRn18-3p_novel	mRNA: >XM_010092645.1	Position: 1200	Score: 4.5	Category: 4	P-value: >0.05
mRNA: 3' ATTTCATTGTACCAGCGGGGT 5'
:.: :::..::::: :.:.::
miRNA: 5' TGATGTAGTATGGT-GTCTCA 3'
miRNA: >mno-miRn192-3p_novel	mRNA: >XM_010092659.1	Position: 576	Score: 4.5	Category: 4	P-value: >0.05
mRNA: 3' ATGATGGA-ATAAACAGAGGAC 5'
::: ::.: ::::: :::..::
miRNA: 5' TAC-ACTTGTATTTATCTTTTG 3'
miRNA: >mno-miR171b_conserved	mRNA: >XM_010092665.1	Position: 662	Score: 4.5	Category: 2	P-value: >0.05
mRNA: 3' G-TAGGTTTAGTTCTAGT-AG 5'
: : ::.:::::: :::: ::
miRNA: 5' CGAGCCGAATCAATATCACTC 3'
miRNA: >mno-miRn131-1-5p_novel	mRNA: >XM_010092667.1	Position: 1031	Score: 4	Category: 4	P-value: >0.05
mRNA: 3' ATCACACT-AC-ACGATCGAC 5'
:: ::::: :: :::: ::::
miRNA: 5' TAATGTGATTGATGCTTGCTG 3'
miRNA: >mno-miRn202-1-5p_novel	mRNA: >XM_010092672.1	Position: 448	Score: 3.5	Category: 4	P-value: >0.05
mRNA: 3' AATACTA-CAAGGAACGA-TGT 5'
:::: :: ::::.::::: :::
miRNA: 5' TTAT-ATCGTTCTTTGCTCACA 3'
miRNA: >mno-miRn199-5p_novel	mRNA: >XM_010092745.1	Position: 1481	Score: 3.5	Category: 2	P-value: >0.05
mRNA: 3' TCGGAAAGAAAGAACTGTTT 5'
.::.: :::::::::.::..
miRNA: 5' GGCTTCTCTTTCTTGGCAGG 3'
miRNA: >mno-miRn116-2-3p_novel	mRNA: >XM_010092755.1	Position: 260	Score: 4.5	Category: 4	P-value: >0.05
mRNA: 3' TTCGATATTAGGGACACACT-CGT 5'
:::: ::::: ::::::: : :.:
miRNA: 5' AAGC-ATAAT-CCTGTGT-ATGTA 3'
miRNA: >mno-miRn69-5p_novel	mRNA: >XM_010092789.1	Position: 622	Score: 4	Category: 2	P-value: >0.05
mRNA: 3' TGGCAAAGAAGAGA-ACGTTCC 5'
.:.:::: :::::: : :::::
miRNA: 5' GCTGTTT-TTCTCTGTACAAGG 3'
miRNA: >mno-miR827_conserved	mRNA: >XM_010092834.1	Position: 590	Score: 4.5	Category: 2	P-value: >0.05
mRNA: 3' AAACTGCTGGTA-TT-CTTGA 5'
:: ::.:::::: :: ::::
miRNA: 5' TTAGATGACCATCAACGAACA 3'
miRNA: >mno-miRn21-3p_novel	mRNA: >XM_010092839.1	Position: 869	Score: 4.5	Category: 2	P-value: >0.05
mRNA: 3' AGAAGACT-CCACGCGGTTGAG 5'
:.: :::: ::: : :::::::
miRNA: 5' TTTGCTGACGGT-CTCCAACTC 3'
miRNA: >mno-miRn151-3p_novel	mRNA: >XM_010092849.1	Position: 387	Score: 4.5	Category: 1	P-value: >0.05
mRNA: 3' TTT-GTA-GCCGTCCAAAGAG 5'
:.: ::: :::::: :::: :
miRNA: 5' AGATCATGCGGCAG-TTTCAC 3'
miRNA: >mno-miRn99-3p_novel	mRNA: >XM_010092892.1	Position: 1879	Score: 4.5	Category: 4	P-value: >0.05
mRNA: 3' G-ACGTAGTGGG-CCTCCTGTA 5'
: ::::: :::: :::: ::.:
miRNA: 5' CTTGCATGACCCAGGAG-ACGT 3'
miRNA: >mno-miR166c_conserved	mRNA: >XM_010092914.1	Position: 95	Score: 4	Category: 2	P-value: >0.05
mRNA: 3' AGAGGCTGTTC-GAAGTTAAGG 5'
:::: ::: :: ::::: ::::
miRNA: 5' TCTCGGACCAGGCTTCA-TTCC 3'
miRNA: >mno-miR396c_conserved>mno-miRn247-5p_novel	mRNA: >XM_010092942.1	Position: 480	Score: 4.5	Category: 4	P-value: >0.05
mRNA: 3' GAGG-GT-GAAAAAACTTGAC 5'
.::: :: :::: :::::::
miRNA: 5' TTCCACAGCTTTCTTGAACTT 3'
miRNA: >mno-miR396b_conserved>mno-miRn221-1-5p_novel	mRNA: >XM_010092942.1	Position: 480	Score: 3.5	Category: 4	P-value: 0.012
mRNA: 3' GAGG-GT-GAAAAAACTTGAC 5'
.::: :: :::: ::::::::
miRNA: 5' TTCCACAGCTTTCTTGAACTG 3'
miRNA: >mno-miRn205-5p_novel	mRNA: >XM_010092962.1	Position: 254	Score: 3	Category: 4	P-value: 0.048
mRNA: 3' AGCTT-GTTTCTT-ACT-GCC 5'
::::: ::::::: ::: :::
miRNA: 5' TCGAATCAAAGAAGTGAACGG 3'
miRNA: >mno-miRn73-3p_novel	mRNA: >XM_010092962.1	Position: 254	Score: 3.5	Category: 4	P-value: >0.05
mRNA: 3' AGCTT-GTTTCTT-ACT-GCC 5'
::::: ::.:::: ::: :::
miRNA: 5' TCGAATCAGAGAAGTGAACGG 3'
miRNA: >mno-miR159a_conserved	mRNA: >XM_010093013.1	Position: 964	Score: 3	Category: 2	P-value: >0.05
mRNA: 3' TAACCTCACTTCCCTCGAGGT 5'
::::: ::::::::::::..
miRNA: 5' TTTGGATTGAAGGGAGCTCTG 3'
miRNA: >mno-miR159b_conserved	mRNA: >XM_010093013.1	Position: 964	Score: 3	Category: 2	P-value: >0.05
mRNA: 3' TAACCTCACTTCCCTCGAGGT 5'
::::: :::::::::::::
miRNA: 5' TTTGGATTGAAGGGAGCTCCT 3'
miRNA: >mno-miR319a_conserved	mRNA: >XM_010093013.1	Position: 964	Score: 3	Category: 2	P-value: >0.05
mRNA: 3' TAACCTCACTTCCCTCGAGGT 5'
::::: :::::::::::::
miRNA: 5' TTTGGACTGAAGGGAGCTCCT 3'
miRNA: >mno-miR319c_conserved	mRNA: >XM_010093013.1	Position: 964	Score: 3	Category: 2	P-value: >0.05
mRNA: 3' TAACCTCACTTCCCTCGAGGT 5'
::::: :::::::::::::
miRNA: 5' CTTGGACTGAAGGGAGCTCCC 3'
miRNA: >mno-miRn118-5p_novel	mRNA: >XM_010093015.1	Position: 661	Score: 4.5	Category: 4	P-value: >0.05
mRNA: 3' GCTCTAACAATTATAGAAGCCTAC 5'
.::::::::::: :: :: :: ::
miRNA: 5' TGAGATTGTTAACATATT-GGCTG 3'
miRNA: >mno-miRn17-1-5p_novel	mRNA: >XM_010093040.1	Position: 1840	Score: 4.5	Category: 2	P-value: >0.05
mRNA: 3' AAG-AGGTAGTAGTTTAAGGT 5'
::: :.:.::::.: :: :::
miRNA: 5' TTCGTTCGTCATTACATCCCA 3'
miRNA: >mno-miRn10-1-3p_novel	mRNA: >XM_010093080.1	Position: 1187	Score: 4.5	Category: 2	P-value: >0.05
mRNA: 3' GAA-CTAA-AGA-AAAAGTCT 5'
.:: :::: ::: :::::: :
miRNA: 5' TTTGGATTGTCTATTTTCATA 3'
miRNA: >mno-miRn148-5p_novel	mRNA: >XM_010093090.1	Position: 1594	Score: 4.5	Category: 4	P-value: >0.05
mRNA: 3' TAGAGAAGACTAAGAG-AA-G 5'
::.:.:::::: :.:: :: :
miRNA: 5' ATTTTTTCTGAGTTTCGTTGC 3'
miRNA: >mno-miRn46-5p_novel	mRNA: >XM_010093108.1	Position: 3876	Score: 4.5	Category: 2	P-value: >0.05
mRNA: 3' A-CTCGACTCT-C-CTGAAATAG 5'
: :::.::::: : ::.:::::.
miRNA: 5' TCGAGTTGAGATGTGATTTTATT 3'
miRNA: >mno-miRn156-3p_novel	mRNA: >XM_010093132.1	Position: 1258	Score: 4.5	Category: 4	P-value: >0.05
mRNA: 3' AGTCCTTTCTCTCTACTCGACAT 5'
:.: :::::::::: :::: ::
miRNA: 5' TTA-GAAAGAGAGA-GAGCCGTT 3'
miRNA: >mno-miRn45-5p_novel	mRNA: >XM_010093155.1	Position: 1325	Score: 4.5	Category: 4	P-value: >0.05
mRNA: 3' ACTTCTAAACAAATCTT-CTCGA 5'
:: :: ::::::::::: : :.:
miRNA: 5' TG-AGTTTTGTTTAGAATG-GTT 3'
miRNA: >mno-miRn202-1-5p_novel	mRNA: >XM_010093183.1	Position: 912	Score: 4.5	Category: 2	P-value: >0.05
mRNA: 3' AGTAGTAGTAAGAAGATGCGTGT 5'
:.:: :::.::::: :.: ::::
miRNA: 5' TTAT-ATCGTTCTT-TGCTCACA 3'
miRNA: >mno-miRn91-3p_novel	mRNA: >XM_010093199.1	Position: 239	Score: 4.5	Category: 2	P-value: >0.05
mRNA: 3' ATTGGT-T-TTCAGT-CCT-T 5'
:::::: : ::::.: ::: :
miRNA: 5' TAACCAGACAAGTTACGGACA 3'
miRNA: >mno-miRn148-5p_novel	mRNA: >XM_010093201.1	Position: 970	Score: 4.5	Category: 2	P-value: >0.05
mRNA: 3' TGGAAGAAGACTCCAAAGCAGCC 5'
:..:: ::::::: ::::::.:
miRNA: 5' ATTTT-TTCTGAG-TTTCGTTGC 3'
miRNA: >mno-miRn121-1-3p_novel	mRNA: >XM_010093227.1	Position: 477	Score: 4.5	Category: 2	P-value: >0.05
mRNA: 3' AACTAATTCACATGCCACGTT 5'
:: :: ::::::: :: :.::
miRNA: 5' TTAATCAAGTGTAAGGGGTAA 3'
miRNA: >mno-miRn194-1-3p_novel	mRNA: >XM_010093227.1	Position: 567	Score: 3.5	Category: 2	P-value: >0.05
mRNA: 3' GTTTAGTTGTTTTAGTT-CTT 5'
:.:::::::::::: :: :..
miRNA: 5' CGAATCAACAAAATGAACGGG 3'
miRNA: >mno-miRn106-3p_novel	mRNA: >XM_010093227.1	Position: 568	Score: 4	Category: 4	P-value: >0.05
mRNA: 3' GGTTTAGTTGTTTTAGTT-CT 5'
.:.::::.::::::: :: :.
miRNA: 5' TCGAATCGACAAAATGAACGG 3'
miRNA: >mno-miR396c_conserved>mno-miRn247-5p_novel	mRNA: >XM_010093266.1	Position: 247	Score: 2.5	Category: 2	P-value: >0.05
mRNA: 3' AA-GTGTCGAAGGAACCTGAA 5'
:: ::::::::.:::: ::::
miRNA: 5' TTCCACAGCTTTCTTGAACTT 3'
miRNA: >mno-miR396b_conserved>mno-miRn221-1-5p_novel	mRNA: >XM_010093266.1	Position: 247	Score: 3.5	Category: 2	P-value: >0.05
mRNA: 3' AA-GTGTCGAAGGAACCTGAA 5'
:: ::::::::.:::: :::
miRNA: 5' TTCCACAGCTTTCTTGAACTG 3'
miRNA: >mno-miRn202-1-3p_novel	mRNA: >XM_010093270.1	Position: 1167	Score: 3.5	Category: 2	P-value: >0.05
mRNA: 3' ACTTCT-TTTTGAAGTATTAA 5'
:::.:: :.::: :.::::::
miRNA: 5' TGAGGAGAGAACGTTATAATT 3'
miRNA: >mno-miRn223-5p_novel	mRNA: >XM_010093272.1	Position: 32	Score: 4.5	Category: 2	P-value: >0.05
mRNA: 3' T-CTCTTTCTCTCGCTCTTT 5'
: ::::.:::::: ::: :
miRNA: 5' AGGAGAGAGAGAGAGAGCAT 3'
miRNA: >mno-miRn220-3p_novel	mRNA: >XM_010093280.1	Position: 2072	Score: 4.5	Category: 4	P-value: >0.05
mRNA: 3' C-TTCTGACAA-CAAC-AATT 5'
: :.:: :::: :::: ::::
miRNA: 5' GTAGGAGTGTTCGTTGGTTAA 3'
miRNA: >mno-miR396c_conserved>mno-miRn247-5p_novel	mRNA: >XM_010093283.1	Position: 1297	Score: 4.5	Category: 2	P-value: >0.05
mRNA: 3' AAGGTGCCGAAGGGGCCTTTAA 5'
:::::: ::::.:..: :: ::
miRNA: 5' TTCCACAGCTTTCTTG-AACTT 3'
miRNA: >mno-miRn3-5p_novel	mRNA: >XM_010093286.1	Position: 1008	Score: 4	Category: 2	P-value: >0.05
mRNA: 3' TGTACTCCTTTGT-ACTTCTG 5'
:.::::::::: : ::: ::.
miRNA: 5' ATATGAGGAAAGAATGATGAT 3'
miRNA: >mno-miRn215-5p_novel	mRNA: >XM_010093286.1	Position: 1008	Score: 4	Category: 2	P-value: >0.05
mRNA: 3' TGTACTCCTTTGT-ACTTCTG 5'
:.::::::::: : ::: ::.
miRNA: 5' ATATGAGGAAAGAATGACGAT 3'
miRNA: >mno-miR408a_conserved	mRNA: >XM_010093292.1	Position: 571	Score: 4.5	Category: 2	P-value: >0.05
mRNA: 3' GC-TGAGGGAGAGGGGGCTGG 5'
.: ::: :::::.:::.:.:.
miRNA: 5' TGCACTGCCTCTTCCCTGGCT 3'
miRNA: >mno-miRn114-5p_novel	mRNA: >XM_010093292.1	Position: 572	Score: 4	Category: 4	P-value: >0.05
mRNA: 3' GC-TG-AGGGAGAGGGGGCTGG 5'
:: :: :.:::::.::: ::::
miRNA: 5' CGAACTTTCCTCTTCCC-GACC 3'
miRNA: >mno-miRn10-1-3p_novel	mRNA: >XM_010093329.1	Position: 845	Score: 4.5	Category: 2	P-value: >0.05
mRNA: 3' AAACCTTTATAG-TAAAAGT-T 5'
::::: : :.:: ::::::: :
miRNA: 5' TTTGG-ATTGTCTATTTTCATA 3'
miRNA: >mno-miRn187-3p_novel	mRNA: >XM_010093331.1	Position: 189	Score: 4	Category: 4	P-value: >0.05
mRNA: 3' A-ACTAGACTAGC-CGG-ACG 5'
: ::::.::::.: ::: :::
miRNA: 5' TCTGATTTGATTGAGCCGTGC 3'
miRNA: >mno-miRn121-3-5p_novel	mRNA: >XM_010093394.1	Position: 859	Score: 4	Category: 2	P-value: >0.05
mRNA: 3' TGGTGAAGTGAGAAGTA-TTGT 5'
::: :::.:::::: :: ::.:
miRNA: 5' ACC-CTTTACTCTTGATTAATA 3'
miRNA: >mno-miRn198-3p_novel	mRNA: >XM_010093499.1	Position: 1096	Score: 4	Category: 4	P-value: >0.05
mRNA: 3' ACT-CACGTAATACT-TGTGGTT 5'
::: ::::: ::::: : :::::
miRNA: 5' TGATGTGCA-TATGAGA-ACCAA 3'
miRNA: >mno-miR398_conserved	mRNA: >XM_010093528.1	Position: 46	Score: 4	Category: 4	P-value: >0.05
mRNA: 3' ACCCAAGGGTCCGGTGGCGGC 5'
:: ::::.::::.:.:: :.:
miRNA: 5' TGTGTTCTCAGGTCGCCCCTG 3'
miRNA: >mno-miRn229-1-5p_novel	mRNA: >XM_010093542.1	Position: 4089	Score: 4.5	Category: 2	P-value: >0.05
mRNA: 3' AA-TTATATACT-CTTTCAGA 5'
:: ::::: ::: :.:: :::
miRNA: 5' TTAAATATTTGACGGAA-TCT 3'
miRNA: >mno-miRn74a-1-3p_novel	mRNA: >XM_010093552.1	Position: 1153	Score: 4.5	Category: 4	P-value: >0.05
mRNA: 3' AACTAAGAGCACGGAGTAGTAG 5'
: :.:: :::: :.::.:::::
miRNA: 5' TAGGTTGTCGTCCTTCGTCATC 3'
miRNA: >mno-miRn77-1-3p_novel	mRNA: >XM_010093560.1	Position: 1536	Score: 4.5	Category: 4	P-value: >0.05
mRNA: 3' GGCTTGGTAACTTTA-TTACT 5'
.::::.:: :::::: :: :.
miRNA: 5' TCGAATCAATGAAATGAACGG 3'
miRNA: >mno-miRn87-1-3p_novel	mRNA: >XM_010093613.1	Position: 812	Score: 4.5	Category: 4	P-value: >0.05
mRNA: 3' TAGTATCTGTAGTA-TTA-G 5'
::.:::::: :: : ::: :
miRNA: 5' ATTATAGAC-TCTTTAATGC 3'
miRNA: >mno-miRn215-5p_novel	mRNA: >XM_010093727.1	Position: 1240	Score: 4.5	Category: 1	P-value: >0.05
mRNA: 3' TA-ATTCATTTCTTA-TG-TA 5'
:: :.:: ::::::: :: ::
miRNA: 5' ATATGAGGAAAGAATGACGAT 3'
miRNA: >mno-miR172b_conserved	mRNA: >XM_010093746.1	Position: 133	Score: 4	Category: 4	P-value: >0.05
mRNA: 3' TTTTAGCAACTACGACGATGGC 5'
:.:::: :::::: ::::.: :
miRNA: 5' AGAATC-TTGATGATGCTGCAG 3'
miRNA: >mno-miRn223-5p_novel	mRNA: >XM_010093813.1	Position: 51	Score: 4	Category: 4	P-value: >0.05
mRNA: 3' CCTTCTTTCTCT-TCTCGTT 5'
:.:::.::::: ::::::
miRNA: 5' AGGAGAGAGAGAGAGAGCAT 3'
miRNA: >mno-miRn103-5p_novel	mRNA: >XM_010093861.1	Position: 700	Score: 4.5	Category: 2	P-value: >0.05
mRNA: 3' GTAGCTA-CTAA-CTTCACAC 5'
:::.::: :::: ::::: :
miRNA: 5' CATTGATGGATTTGAAGT-TC 3'
miRNA: >mno-miRn148-5p_novel	mRNA: >XM_010093877.1	Position: 594	Score: 4.5	Category: 2	P-value: >0.05
mRNA: 3' TATAAAGGGCTCAAGG-A-CG 5'
:: :::.:.:::::.: : ::
miRNA: 5' ATTTTTTCTGAGTTTCGTTGC 3'
miRNA: >mno-miR396c_conserved>mno-miRn247-5p_novel	mRNA: >XM_010093897.1	Position: 909	Score: 3.5	Category: 2	P-value: >0.05
mRNA: 3' GA-G-GTCGAAAGAACATGAA 5'
.: : ::::::::::: ::::
miRNA: 5' TTCCACAGCTTTCTTGAACTT 3'
miRNA: >mno-miR396b_conserved>mno-miRn221-1-5p_novel	mRNA: >XM_010093897.1	Position: 909	Score: 4.5	Category: 2	P-value: >0.05
mRNA: 3' GA-G-GTCGAAAGAACATGAA 5'
.: : ::::::::::: :::
miRNA: 5' TTCCACAGCTTTCTTGAACTG 3'
miRNA: >mno-miRn223-5p_novel	mRNA: >XM_010093902.1	Position: 631	Score: 4.5	Category: 2	P-value: >0.05
mRNA: 3' GCTTCTCCCTCT-TCT-GTA 5'
:.:::: :::: ::: :::
miRNA: 5' AGGAGAGAGAGAGAGAGCAT 3'
miRNA: >mno-miRn17-1-5p_novel	mRNA: >XM_010093902.1	Position: 846	Score: 4.5	Category: 2	P-value: >0.05
mRNA: 3' ACGCAGG-AGTGGTGTAGGGA 5'
: :::.: :::..:::::::
miRNA: 5' TTCGTTCGTCATTACATCCCA 3'
miRNA: >mno-miRn199-5p_novel	mRNA: >XM_010093908.1	Position: 950	Score: 3.5	Category: 4	P-value: >0.05
mRNA: 3' CGGAAGTGAAAGAGCTGTTC 5'
: :::: ::::::.:.::.:
miRNA: 5' GGCTTCTCTTTCTTGGCAGG 3'
miRNA: >mno-miRn204-3p_novel	mRNA: >XM_010093987.1	Position: 3046	Score: 2.5	Category: 4	P-value: 0.006
mRNA: 3' AACAACCAGAATTTCGTCCTAA 5'
::::::::.:::.::.::: ::
miRNA: 5' TTGTTGGTTTTAGAGTAGGTTT 3'
miRNA: >mno-miRn5-1-3p_novel	mRNA: >XM_010094088.1	Position: 3420	Score: 4	Category: 2	P-value: >0.05
mRNA: 3' CGTTCCT-AAGAACAAACTCC 5'
::::::: ::: :: :: :::
miRNA: 5' GCAAGGAGTTCCTGGTTCAGG 3'
miRNA: >mno-miRn95-5p_novel	mRNA: >XM_010094088.1	Position: 3457	Score: 4.5	Category: 4	P-value: >0.05
mRNA: 3' TCCC-CTGAGA-AAATTGTC 5'
:::: :.:::: :::..::
miRNA: 5' AGGGCGGCTCTCTTTGGCAA 3'
miRNA: >mno-miRn29-3p_novel	mRNA: >XM_010094116.1	Position: 1656	Score: 4.5	Category: 4	P-value: >0.05
mRNA: 3' GATTAG-TGAAAT-CCTCGTT 5'
.::::: : :::: ::.:.::
miRNA: 5' TTAATCAAGTTTAAGGGGTAA 3'
miRNA: >mno-miRn10-1-3p_novel	mRNA: >XM_010094118.1	Position: 4285	Score: 4.5	Category: 2	P-value: >0.05
mRNA: 3' AAAACTGAACAGA-AAAGGTAG 5'
::: :: :::::: :::.:::
miRNA: 5' TTTGGA-TTGTCTATTTTCATA 3'
miRNA: >mno-miR408a_conserved	mRNA: >XM_010094118.1	Position: 4451	Score: 3.5	Category: 4	P-value: >0.05
mRNA: 3' AGGTGAAGGAGAAGGTACCGG 5'
: :::: :::::::: ::::.
miRNA: 5' TGCACTGCCTCTTCCCTGGCT 3'
miRNA: >mno-miRn191-3p_novel	mRNA: >XM_010094118.1	Position: 5127	Score: 4.5	Category: 2	P-value: >0.05
mRNA: 3' TCCCTGATCAGAGACGTTACA 5'
:::::: : ::: :::.: ::
miRNA: 5' AGGGACCA-TCTGTGCGACGT 3'
miRNA: >mno-miRn21-3p_novel	mRNA: >XM_010094155.1	Position: 1167	Score: 3.5	Category: 4	P-value: >0.05
mRNA: 3' AAACGATTACCAGAGGCTGAA 5'
::::::.: ::::::: :::
miRNA: 5' TTTGCTGACGGTCTCCAACTC 3'
miRNA: >mno-miRn178-1-3p_novel	mRNA: >XM_010094177.1	Position: 329	Score: 3.5	Category: 4	P-value: >0.05
mRNA: 3' CCT-CCACTACTACTAGTTAT 5'
::: :::::::: ::: :::.
miRNA: 5' GGATGGTGATGACGATGAATG 3'
miRNA: >mno-miRn160-5p_novel	mRNA: >XM_010094179.1	Position: 777	Score: 4.5	Category: 2	P-value: >0.05
mRNA: 3' TTTGCGTAATCGTTTGA-AAA 5'
: :.:::: :::.::.: :::
miRNA: 5' ACATGCATGAGCGAATTCTTT 3'
miRNA: >mno-miR4414_conserved	mRNA: >XM_010094182.1	Position: 579	Score: 4.5	Category: 4	P-value: >0.05
mRNA: 3' T-GGCGGTTGA-CAACCAAGA 5'
: :.::..::: ::::::::
miRNA: 5' AGCTGCTGACTCGTTGGTTCA 3'
miRNA: >mno-miR529b_conserved	mRNA: >XM_010094205.1	Position: 640	Score: 4.5	Category: 2	P-value: >0.05
mRNA: 3' TCTTAT-TCTCTTGT-TTGAG 5'
:::: : :::::.:: :.::.
miRNA: 5' AGAAGAGAGAGAGCACAGCTT 3'
miRNA: >mno-miRn104-5p_novel	mRNA: >XM_010094272.1	Position: 2314	Score: 4.5	Category: 2	P-value: >0.05
mRNA: 3' AAACAATT-CCGG-AAGTTCA 5'
::::::.: ::.: ::.:: :
miRNA: 5' TTTGTTGATGGTCATTTAACT 3'
miRNA: >mno-miR160b_conserved>mno-miRn49-5p_novel	mRNA: >XM_010094275.1	Position: 182	Score: 4.5	Category: 4	P-value: >0.05
mRNA: 3' GCGGAACGTAGGGACAAACG-T 5'
.:::: :: ::::::: ::: :
miRNA: 5' TGCCTGGC-TCCCTGTATGCCA 3'
miRNA: >mno-miRn78-3p_novel	mRNA: >XM_010094278.1	Position: 515	Score: 4.5	Category: 4	P-value: >0.05
mRNA: 3' C-CGAGGAGGAAG-AACAGGAGG 5'
: :::: :::::: ::::: :.:
miRNA: 5' GTGCTC-TCCTTCGTTGTCATTC 3'
miRNA: >mno-miRn138-3p_novel	mRNA: >XM_010094306.1	Position: 664	Score: 4.5	Category: 4	P-value: >0.05
mRNA: 3' AGAAAAAGAAGAAGACGAGTTGC 5'
:::: :::::::::: :::.:
miRNA: 5' GCTTTCTCTTCTTCTG-TCAGCA 3'
miRNA: >mno-miRn223-5p_novel	mRNA: >XM_010094335.1	Position: 148	Score: 3	Category: 4	P-value: >0.05
mRNA: 3' TCCTCTCTCTTCTC-CTCTTA 5'
::::::::: :::: ::: ::
miRNA: 5' AGGAGAGAG-AGAGAGAGCAT 3'
miRNA: >mno-miRn108-5p_novel	mRNA: >XM_010094335.1	Position: 262	Score: 4.5	Category: 2	P-value: >0.05
mRNA: 3' AGCTGGGTCAAC-ACTAGAAGA 5'
:::: :.::::: ::.:.:::
miRNA: 5' TCGA-CTAGTTGATGGTTTTCC 3'
miRNA: >mno-miRn252-3p_novel	mRNA: >XM_010094358.1	Position: 292	Score: 4.5	Category: 4	P-value: >0.05
mRNA: 3' AAAACTGACCAT-TGAGCA-G 5'
::::..::::: :.:::: :
miRNA: 5' GTTTGGTTGGTAGATTCGTGC 3'
miRNA: >mno-miRn42-5p_novel	mRNA: >XM_010094442.1	Position: 592	Score: 3.5	Category: 2	P-value: >0.05
mRNA: 3' CTTTACGACCCAAC-TATTAA 5'
::.:::.: ::::: ::.:::
miRNA: 5' GAGATGTTTGGTTGGATGATT 3'
miRNA: >mno-miRn223-5p_novel	mRNA: >XM_010094467.1	Position: 57	Score: 4.5	Category: 2	P-value: >0.05
mRNA: 3' CCCTCTCTTTCTC-CTCTTC 5'
:::::::.:::: ::: :
miRNA: 5' AGGAGAGAGAGAGAGAGCAT 3'
miRNA: >mno-miR858_conserved	mRNA: >XM_010094467.1	Position: 1418	Score: 4.5	Category: 4	P-value: >0.05
mRNA: 3' AGGGAAC-GACAACCTGTAAC 5'
:.: ::: ::::: ::: :::
miRNA: 5' TTCGTTGTCTGTTCGACCTTG 3'
miRNA: >mno-miR399c_conserved>mno-miRn189-1-5p_novel	mRNA: >XM_010094478.1	Position: 89	Score: 4.5	Category: 2	P-value: >0.05
mRNA: 3' CCCG-A-AGAA-GAGCCGCCC 5'
:::: : :::: ::.::: ::
miRNA: 5' GGGCTTCTCTTTCTTGGCAGG 3'
miRNA: >mno-miRn223-5p_novel	mRNA: >XM_010094517.1	Position: 39	Score: 4	Category: 2	P-value: >0.05
mRNA: 3' T-CTACTCTCTCTCTTTCCTG 5'
: :: ::::::::::.:: :.
miRNA: 5' AGGA-GAGAGAGAGAGAGCAT 3'
miRNA: >mno-miR529b_conserved	mRNA: >XM_010094557.1	Position: 748	Score: 4.5	Category: 2	P-value: >0.05
mRNA: 3' TCATTCTCGCTCT-G-GTCGAG 5'
:: ::::: :::: : :::::.
miRNA: 5' AG-AAGAGAGAGAGCACAGCTT 3'
miRNA: >mno-miRn87-1-3p_novel	mRNA: >XM_010094567.1	Position: 1507	Score: 4.5	Category: 2	P-value: >0.05
mRNA: 3' TAACTATCTTAGAAGT-A-G 5'
::: ::::: ::::.: : :
miRNA: 5' ATT-ATAGACTCTTTAATGC 3'
miRNA: >mno-miRn113-5p_novel	mRNA: >XM_010094570.1	Position: 455	Score: 4.5	Category: 2	P-value: >0.05
mRNA: 3' AC-AAGAAAAAT-CGAAGTTC 5'
:: :: :::::: :: :.:::
miRNA: 5' TGATTATTTTTATGCCTTAAG 3'
miRNA: >mno-miRn179-5p_novel	mRNA: >XM_010094598.1	Position: 154	Score: 4.5	Category: 4	P-value: >0.05
mRNA: 3' CCT-TCGCAGC-GG-GTACTA 5'
::: ::::::: :: : ::.:
miRNA: 5' GGACAGCGTCGACCGCCTGGT 3'
miRNA: >mno-miRn199-5p_novel	mRNA: >XM_010094620.1	Position: 2684	Score: 4	Category: 4	P-value: >0.05
mRNA: 3' CCGGA-A-AAAGAAC-GTCT 5'
:::.: : ::::::: :::.
miRNA: 5' GGCTTCTCTTTCTTGGCAGG 3'
miRNA: >mno-miRn103-5p_novel	mRNA: >XM_010094640.1	Position: 396	Score: 4.5	Category: 2	P-value: >0.05
mRNA: 3' GTAAGTATCGTAAACCTTCTAG 5'
:::: ::.: ::::: ::: ::
miRNA: 5' CATTGATGG-ATTTG-AAGTTC 3'
miRNA: >mno-miRn254-5p_novel	mRNA: >XM_010094649.1	Position: 762	Score: 4.5	Category: 4	P-value: >0.05
mRNA: 3' TCGA-GATCGGT-TCAGGAACT 5'
:::: : ::::: : ::.::::
miRNA: 5' AGCTGC-AGCCAGAATCTTTGA 3'
miRNA: >mno-miRn138-3p_novel	mRNA: >XM_010094661.1	Position: 181	Score: 4.5	Category: 2	P-value: >0.05
mRNA: 3' CGAGA-AGAAGACGA-AGTCGG 5'
:::.: :::::: :: :::::
miRNA: 5' GCTTTCTCTTCTTCTGTCAGCA 3'
miRNA: >mno-miRn102-5p_novel	mRNA: >XM_010094662.1	Position: 272	Score: 3	Category: 4	P-value: >0.05
mRNA: 3' TACT-A-TTCTTACCGAACG 5'
:::: : :::::::: ::::
miRNA: 5' ATGAGTCAAGAATGGGTTGC 3'
miRNA: >mno-miRn259-3p_novel	mRNA: >XM_010094676.1	Position: 2025	Score: 4	Category: 4	P-value: >0.05
mRNA: 3' TACGCTATA-CCGAAGTTATAA 5'
::::::: : ::.:::..:.::
miRNA: 5' ATGCGAT-TCGGTTTCGGTGTT 3'
miRNA: >mno-miR408a_conserved	mRNA: >XM_010094692.1	Position: 1463	Score: 4.5	Category: 4	P-value: >0.05
mRNA: 3' ATGT-ACGGAGA-GG-ACTGG 5'
:.:: ::::::: :: ::.:.
miRNA: 5' TGCACTGCCTCTTCCCTGGCT 3'
miRNA: >mno-miRn51-3p_novel	mRNA: >XM_010094738.1	Position: 2173	Score: 4.5	Category: 2	P-value: >0.05
mRNA: 3' GAAGAT-A-CCTATTATTTCT 5'
:::::: : :: :..::.:::
miRNA: 5' CTTCTACTCGGCTGGTAGAGA 3'
miRNA: >mno-miR167d_conserved	mRNA: >XM_010094756.1	Position: 466	Score: 4.5	Category: 2	P-value: >0.05
mRNA: 3' GCTTC-AC-GTCGTCACT-GAA 5'
.:::: :: ::::: ::: :::
miRNA: 5' TGAAGCTGCCAGCA-TGATCTT 3'
miRNA: >mno-miRn64-3p_novel	mRNA: >XM_010094756.1	Position: 1651	Score: 4.5	Category: 4	P-value: >0.05
mRNA: 3' CCTAGACTGAACCGGTCTGCAA 5'
:::.::: ::::..:::: ::
miRNA: 5' TGATTTGA-TTGGTTAGACATT 3'
miRNA: >mno-miRn104-5p_novel	mRNA: >XM_010094756.1	Position: 2083	Score: 4.5	Category: 4	P-value: >0.05
mRNA: 3' AAGTAACT-CCA-TGACTTGA 5'
::..:::: ::: :.: ::::
miRNA: 5' TTTGTTGATGGTCATTTAACT 3'
miRNA: >mno-miRn223-5p_novel	mRNA: >XM_010094758.1	Position: 363	Score: 4.5	Category: 2	P-value: >0.05
mRNA: 3' TCCTCTTTCCTCTGTTTCTTG 5'
::::::.:: ::: :.:: :.
miRNA: 5' AGGAGAGAG-AGAGAGAGCAT 3'
miRNA: >mno-miRn223-5p_novel	mRNA: >XM_010094769.1	Position: 744	Score: 4.5	Category: 4	P-value: >0.05
mRNA: 3' TTCTC-CTCTC-C-CT-GTA 5'
:.::: ::::: : :: :::
miRNA: 5' AGGAGAGAGAGAGAGAGCAT 3'
miRNA: >mno-miRn223-5p_novel	mRNA: >XM_010094771.1	Position: 33	Score: 4	Category: 4	P-value: >0.05
mRNA: 3' TCC-CTCGCTCTCTGCTCGAA 5'
::: ::: :::::: :::: :
miRNA: 5' AGGAGAGAGAGAGA-GAGCAT 3'
miRNA: >mno-miR396c_conserved>mno-miRn247-5p_novel	mRNA: >XM_010094796.1	Position: 248	Score: 4.5	Category: 4	P-value: >0.05
mRNA: 3' AAGCTGCCGAA-GAGCTTGTA 5'
::: :: :::: ::.:::: :
miRNA: 5' TTCCACAGCTTTCTTGAACTT 3'
miRNA: >mno-miR396b_conserved>mno-miRn221-1-5p_novel	mRNA: >XM_010094796.1	Position: 248	Score: 4.5	Category: 4	P-value: 0.012
mRNA: 3' AAGCTGCCGAA-GAGCTTGTAC 5'
::: :: :::: ::.:::: ::
miRNA: 5' TTCCACAGCTTTCTTGAAC-TG 3'
miRNA: >mno-miRn138-3p_novel	mRNA: >XM_010094811.1	Position: 1385	Score: 4	Category: 4	P-value: >0.05
mRNA: 3' GGAAAGAAGAAGAAGAC-GTCGA 5'
::::: :::::::::: ::::
miRNA: 5' GCTTTC-TCTTCTTCTGTCAGCA 3'
miRNA: >mno-miRn212-3p_novel	mRNA: >XM_010094814.1	Position: 644	Score: 4	Category: 2	P-value: >0.05
mRNA: 3' AGG-GCTACACCTACTCCGGC 5'
::: ::: ::: : :::::::
miRNA: 5' TCCGCGAAGTGAACGAGGCCG 3'
miRNA: >mno-miRn150-3p_novel	mRNA: >XM_010094814.1	Position: 756	Score: 4	Category: 2	P-value: >0.05
mRNA: 3' TTATAACTACAACTCTTCGAA 5'
::::::: ::: :: ::: ::
miRNA: 5' AATATTGCTGTAGAAAAGGTT 3'
miRNA: >mno-miRn34-3p_novel	mRNA: >XM_010094859.1	Position: 162	Score: 4	Category: 2	P-value: >0.05
mRNA: 3' TTG-ACGCTAGGGAACCCTCC 5'
: : ::::::::::: ::: :
miRNA: 5' ATCATGCGATCCCTTAGGAAG 3'
miRNA: >mno-miRn4-1-5p_novel	mRNA: >XM_010094869.1	Position: 347	Score: 4.5	Category: 4	P-value: >0.05
mRNA: 3' GTCAAGG-ATTAAAGC-GTCT 5'
.: :::: ::::::.: :::.
miRNA: 5' TAATTCCTTAATTTTGTCAGG 3'
miRNA: >mno-miRn17-1-5p_novel	mRNA: >XM_010094873.1	Position: 990	Score: 4.5	Category: 4	P-value: >0.05
mRNA: 3' AAGAAGGAAGTCATGTAAGGT 5'
::: :.: ::: ::::: :::
miRNA: 5' TTCGTTCGTCATTACATCCCA 3'
miRNA: >mno-miR156g_conserved	mRNA: >XM_010094889.1	Position: 127	Score: 4.5	Category: 4	P-value: >0.05
mRNA: 3' ACCGTTTTCTCTCTCCCTTCT 5'
:: ::.::::::::: : : :
miRNA: 5' TGACAGAAGAGAGAGAGCACA 3'
miRNA: >mno-miRn261-5p_novel	mRNA: >XM_010094913.1	Position: 560	Score: 4.5	Category: 4	P-value: >0.05
mRNA: 3' CACG-T-AGAG-AAACC-TTT 5'
:::: : :::: ::::: :.:
miRNA: 5' GTGCGATTCTCCTTTGGCAGA 3'
miRNA: >mno-miRn160-5p_novel	mRNA: >XM_010094916.1	Position: 82	Score: 4.5	Category: 3	P-value: 0.044
mRNA: 3' TG-AC-TACTCTCTTACAGGAA 5'
:: :: ::::: :::: ::.::
miRNA: 5' ACATGCATGAGCGAAT-TCTTT 3'
miRNA: >mno-miRn70-2-3p_novel	mRNA: >XM_010094957.1	Position: 1339	Score: 4.5	Category: 4	P-value: >0.05
mRNA: 3' GAATAAAA-GA-ACATAATCT 5'
:::.:::: :: ::::: ::
miRNA: 5' CTTGTTTTCCTATGTATAAGT 3'
miRNA: >mno-miRn40-2-5p_novel	mRNA: >XM_010094991.1	Position: 443	Score: 4	Category: 4	P-value: >0.05
mRNA: 3' TATA-TCAGAATTGGAA-TAG 5'
.::: ::::::.:..:: :::
miRNA: 5' GTATAAGTCTTGATTTTTATC 3'
miRNA: >mno-miR172e_conserved	mRNA: >XM_010095008.1	Position: 119	Score: 4.5	Category: 4	P-value: >0.05
mRNA: 3' TCTGAGG-CTACTACTACAGTG 5'
::: ::: ::::::: :: ::.
miRNA: 5' AGAATCCTGATGATGCTG-CAT 3'
miRNA: >mno-miRn45-5p_novel	mRNA: >XM_010095061.1	Position: 761	Score: 3.5	Category: 4	P-value: >0.05
mRNA: 3' ACTCGAAGTAATTCTTATTAA 5'
::::.::..:: :::::..::
miRNA: 5' TGAGTTTTGTTTAGAATGGTT 3'
miRNA: >mno-miR827_conserved	mRNA: >XM_010095078.1	Position: 174	Score: 4	Category: 4	P-value: >0.05
mRNA: 3' GGT-TACTGGTAGTTG-TT-T 5'
..: :::::::::::: :: :
miRNA: 5' TTAGATGACCATCAACGAACA 3'
miRNA: >mno-miR156d_conserved	mRNA: >XM_010095079.1	Position: 4418	Score: 4.5	Category: 4	P-value: >0.05
mRNA: 3' AGTTGTTTTCTC-CACTGG-G 5'
:..:::.::::: :::: : :
miRNA: 5' TTGACAGAAGAGAGTGAGCAC 3'
miRNA: >mno-miR159a_conserved	mRNA: >XM_010095079.1	Position: 4609	Score: 3	Category: 2	P-value: >0.05
mRNA: 3' TAACCTGACTTCTCTCGA-AC 5'
:::::.:::::.::::: ::
miRNA: 5' TTTGGATTGAAGGGAGCTCTG 3'
miRNA: >mno-miRn211-5p_novel	mRNA: >XM_010095109.1	Position: 57	Score: 4.5	Category: 4	P-value: >0.05
mRNA: 3' TCGAAAATCGCGC-GAGTCAG 5'
:: : ::.::::: :::: ::
miRNA: 5' AGGTGTTGGCGCGGCTCAATC 3'
miRNA: >mno-miRn10-1-3p_novel	mRNA: >XM_010095146.1	Position: 1517	Score: 4.5	Category: 2	P-value: >0.05
mRNA: 3' AAACCAAACAGA-AGAAGAAA 5'
::::: :::::: :.::: :
miRNA: 5' TTTGGATTGTCTATTTTCATA 3'
miRNA: >mno-miRn196-3p_novel	mRNA: >XM_010095200.1	Position: 139	Score: 4.5	Category: 4	P-value: >0.05
mRNA: 3' TAGCACTGCCTCTAAACAACA 5'
::: :.:::::: : :::::
miRNA: 5' TTCGCGGCGGAGAGTGGTTGT 3'
miRNA: >mno-miRn11-3p_novel	mRNA: >XM_010095202.1	Position: 414	Score: 4.5	Category: 4	P-value: >0.05
mRNA: 3' TTGTT-CAGTATTAGACTTTG 5'
::::: :: :: ::.: ::::
miRNA: 5' AACAACGTAATTATTTTAAAC 3'
miRNA: >mno-miRn103-5p_novel	mRNA: >XM_010095214.1	Position: 2065	Score: 4.5	Category: 4	P-value: >0.05
mRNA: 3' GTAACGAACTAAATTCCAAA 5'
::::: : :::::.: :::
miRNA: 5' CATTGATGGATTTGAAGTTC 3'
miRNA: >mno-miRn36-5p_novel	mRNA: >XM_010095232.1	Position: 547	Score: 4.5	Category: 4	P-value: >0.05
mRNA: 3' TGTTCGT-TTT-CTAAAGAGA 5'
::: ::: ::: :: ::::.:
miRNA: 5' ACATGCATAAACGAATTCTTT 3'
miRNA: >mno-miRn199-3p_novel	mRNA: >XM_010095249.1	Position: 607	Score: 4.5	Category: 4	P-value: >0.05
mRNA: 3' TCGGGTTTCTTCTTGACGG-A 5'
: ::::::.:::..:::: :
miRNA: 5' TG-CCAAAGGAGAGTTGCCCT 3'
miRNA: >mno-miRn96-1-3p_novel	mRNA: >XM_010095254.1	Position: 1259	Score: 4.5	Category: 4	P-value: >0.05
mRNA: 3' TAAGAGTAGGAAGTAACGGGAT 5'
.: ::: ::::::.:::.: ::
miRNA: 5' GTGCTC-TCCTTCGTTGTCATA 3'
miRNA: >mno-miRn42-5p_novel	mRNA: >XM_010095255.1	Position: 26	Score: 3.5	Category: 4	P-value: >0.05
mRNA: 3' CTAT-CAAACCAAC-TACTAG 5'
:: : ::::::::: :::::.
miRNA: 5' GAGATGTTTGGTTGGATGATT 3'
miRNA: >mno-miR164a_conserved	mRNA: >XM_010095292.1	Position: 652	Score: 3	Category: 4	P-value: 0.026
mRNA: 3' ACCTCTTCGTCCCGTGCAACCGA 5'
:::::::::::::::::: : :
miRNA: 5' TGGAGAAGCAGGGCACGT-G-CA 3'
miRNA: >mno-miRn5-1-5p_novel	mRNA: >XM_010095300.1	Position: 204	Score: 4.5	Category: 3	P-value: >0.05
mRNA: 3' AGT-GGTCCTT-CTGA-CGGT 5'
: : ::::::: :::: :::.
miRNA: 5' TGAGCCAGGAATGACTTGCCG 3'
miRNA: >mno-miRn139-5p_novel	mRNA: >XM_010095330.1	Position: 980	Score: 4.5	Category: 2	P-value: >0.05
mRNA: 3' T-AGTTGTTGCCG-GTTTGTGAG 5'
: :::: ::.::: :::: ::::
miRNA: 5' ACTCAA-AATGGCACAAA-ACTC 3'
miRNA: >mno-miRn223-5p_novel	mRNA: >XM_010095355.1	Position: 81	Score: 4.5	Category: 4	P-value: >0.05
mRNA: 3' TTC-CTCTCTCT-TC-C-TA 5'
:.: :::::::: :: : ::
miRNA: 5' AGGAGAGAGAGAGAGAGCAT 3'
miRNA: >mno-miRn223-5p_novel	mRNA: >XM_010095355.1	Position: 85	Score: 4.5	Category: 2	P-value: >0.05
mRNA: 3' TTCT-TC-CTCTCTCTTCCTA 5'
:.:: :: :::::::: : ::
miRNA: 5' AGGAGAGAGAGAGAGA-GCAT 3'
miRNA: >mno-miRn11-3p_novel	mRNA: >XM_010095409.1	Position: 360	Score: 4	Category: 4	P-value: >0.05
mRNA: 3' TTGTTGTATTA-TGAAACTTA 5'
::::::.:::: :.::: ::
miRNA: 5' AACAACGTAATTATTTTAAAC 3'
miRNA: >mno-miR156g_conserved	mRNA: >XM_010095413.1	Position: 1126	Score: 4.5	Category: 2	P-value: >0.05
mRNA: 3' A-TGTC-TCTCTC-CTTGT-T 5'
: :::: :::::: ::.:: :
miRNA: 5' TGACAGAAGAGAGAGAGCACA 3'
miRNA: >mno-miR156f_conserved	mRNA: >XM_010095413.1	Position: 1126	Score: 4.5	Category: 2	P-value: >0.05
mRNA: 3' A-TGTC-TCTCTC-CTTGT-T 5'
: :::: :::::: ::.:: :
miRNA: 5' TGACAGAAGAGAGTGAGCACA 3'
miRNA: >mno-miRn215-5p_novel	mRNA: >XM_010095450.1	Position: 2364	Score: 4	Category: 4	P-value: >0.05
mRNA: 3' TA-ACTCCTTTGT-ACTGGTA 5'
:: :::::::: : :::: ::
miRNA: 5' ATATGAGGAAAGAATGACGAT 3'
miRNA: >mno-miRn229-1-5p_novel	mRNA: >XM_010095452.1	Position: 2263	Score: 4.5	Category: 4	P-value: >0.05
mRNA: 3' AATTTATAAGACTTCTTTTGT 5'
::::::::: ::: :.:: :
miRNA: 5' TTAAATATT-TGACGGAATCT 3'
miRNA: >mno-miRn87-1-3p_novel	mRNA: >XM_010095467.1	Position: 170	Score: 4.5	Category: 2	P-value: >0.05
mRNA: 3' TGATATTTTAGGAACTACT 5'
:.::::.: ::.:: :::
miRNA: 5' ATTATAGACTCTTTAATGC 3'
miRNA: >mno-miRn100-3p_novel	mRNA: >XM_010095481.1	Position: 1035	Score: 4.5	Category: 2	P-value: >0.05
mRNA: 3' TTCTTCCCTCCTGAAAC-A-G 5'
:::.::::::: ::: : : :
miRNA: 5' AAGGAGGGAGGTCTTGGGTTC 3'
miRNA: >mno-miRn229-1-5p_novel	mRNA: >XM_010095490.1	Position: 1809	Score: 4.5	Category: 4	P-value: >0.05
mRNA: 3' ATTTTATAAAC-GTCTGA-A 5'
: ::::::::: :.:: : :
miRNA: 5' TTAAATATTTGACGGAATCT 3'
miRNA: >mno-miRn229-1-5p_novel	mRNA: >XM_010095491.1	Position: 1812	Score: 4.5	Category: 4	P-value: >0.05
mRNA: 3' ATTTTATAAAC-GTCTGA-A 5'
: ::::::::: :.:: : :
miRNA: 5' TTAAATATTTGACGGAATCT 3'
miRNA: >mno-miRn159-2-3p_novel	mRNA: >XM_010095503.1	Position: 1193	Score: 4.5	Category: 2	P-value: >0.05
mRNA: 3' TTCG-TGC-AACCAATC-CAT 5'
:::: ::: ::::::.: : :
miRNA: 5' AAGCTACGTTTGGTTGGAGGA 3'
miRNA: >mno-miR396a_conserved	mRNA: >XM_010095503.1	Position: 1321	Score: 4.5	Category: 4	P-value: >0.05
mRNA: 3' CGGGTCCTCTCGGTACACTCT 5'
::.:: :: :::..:: ::::
miRNA: 5' GCTCAAGAAAGCTGTGGGAGA 3'
miRNA: >mno-miR529b_conserved	mRNA: >XM_010095508.1	Position: 551	Score: 4.5	Category: 4	P-value: >0.05
mRNA: 3' TC-T-TCTCTC-CG-GTTGAA 5'
:: : :::::: :: ::.:::
miRNA: 5' AGAAGAGAGAGAGCACAGCTT 3'
miRNA: >mno-miR529a_conserved	mRNA: >XM_010095518.1	Position: 1074	Score: 4	Category: 2	P-value: >0.05
mRNA: 3' TCGTTCT-TCTCTCTTGT-GAA 5'
:: :::: :::::: ::: :::
miRNA: 5' AG-AAGAGAGAGAGTACAGCTT 3'
miRNA: >mno-miR529b_conserved	mRNA: >XM_010095518.1	Position: 1074	Score: 4	Category: 2	P-value: >0.05
mRNA: 3' TCGTTCT-TCTCTCTTGT-GAA 5'
:: :::: :::::: ::: :::
miRNA: 5' AG-AAGAGAGAGAGCACAGCTT 3'
miRNA: >mno-miR156f_conserved	mRNA: >XM_010095523.1	Position: 143	Score: 4	Category: 4	P-value: >0.05
mRNA: 3' ACTG-CTTCTCTCACGC-TCT 5'
:::: :::::::::: : : :
miRNA: 5' TGACAGAAGAGAGTGAGCACA 3'
miRNA: >mno-miRn100-3p_novel	mRNA: >XM_010095539.1	Position: 13	Score: 4.5	Category: 1	P-value: >0.05
mRNA: 3' CTCCTCCCTCCA-A-CCTAAC 5'
::::::::::: : ::.::
miRNA: 5' AAGGAGGGAGGTCTTGGGTTC 3'
miRNA: >mno-miRn238-5p_novel	mRNA: >XM_010095543.1	Position: 1451	Score: 4	Category: 4	P-value: >0.05
mRNA: 3' CTTGAACACTAGCTTCGGTA 5'
::: ::: :::::.: :.::
miRNA: 5' GAAGTTGCGATCGGATCTAT 3'
miRNA: >mno-miRn29-3p_novel	mRNA: >XM_010095571.1	Position: 761	Score: 4	Category: 4	P-value: >0.05
mRNA: 3' GGTTAGTTCAAAT-CTTCTTT 5'
..::::::::::: :..: ::
miRNA: 5' TTAATCAAGTTTAAGGGGTAA 3'
miRNA: >mno-miRn102-5p_novel	mRNA: >XM_010095586.1	Position: 88	Score: 4.5	Category: 4	P-value: >0.05
mRNA: 3' TGC-CAGTTCTTGTCCA-CT 5'
:.: ::::::::..::: :
miRNA: 5' ATGAGTCAAGAATGGGTTGC 3'
miRNA: >mno-miRn26-5p_novel	mRNA: >XM_010095601.1	Position: 1171	Score: 4.5	Category: 4	P-value: >0.05
mRNA: 3' AA-GCAGTAAATA-GAAGGGA 5'
:: :: :.::::: ::: :::
miRNA: 5' TTGCGACGTTTATACTTACCT 3'
miRNA: >mno-miRn87-1-5p_novel	mRNA: >XM_010095610.1	Position: 211	Score: 4.5	Category: 1	P-value: >0.05
mRNA: 3' TACA-TGCACG-TCGTCTAGG 5'
:::: ::: :: :: :::::.
miRNA: 5' ATGTGACGAGCTAGAAGATCT 3'
miRNA: >mno-miRn102-5p_novel	mRNA: >XM_010095622.1	Position: 170	Score: 3	Category: 4	P-value: >0.05
mRNA: 3' TACT-A-TTCTTACCGAACG 5'
:::: : :::::::: ::::
miRNA: 5' ATGAGTCAAGAATGGGTTGC 3'
miRNA: >mno-miRn67-3p_novel	mRNA: >XM_010095642.1	Position: 1140	Score: 2	Category: 4	P-value: 0.008
mRNA: 3' CTTTGGAACTCCTC-CTCAT 5'
:::.::::::::.: :::::
miRNA: 5' GAAGCCTTGAGGGGAGAGTA 3'
miRNA: >mno-miRn70-2-3p_novel	mRNA: >XM_010095658.1	Position: 1959	Score: 4	Category: 2	P-value: >0.05
mRNA: 3' GAACAAAAAGA-AC-T-TTCA 5'
:::::::: :: :: : ::::
miRNA: 5' CTTGTTTTCCTATGTATAAGT 3'
miRNA: >mno-miRn71-3p_novel	mRNA: >XM_010095703.1	Position: 478	Score: 4.5	Category: 4	P-value: >0.05
mRNA: 3' GCTACAGTAAGAAA-ACGTTG 5'
:: ::::.:::::: : :::
miRNA: 5' CGCTGTCGTTCTTTGTACAAG 3'
miRNA: >mno-miR171i_conserved	mRNA: >XM_010095707.1	Position: 421	Score: 4.5	Category: 4	P-value: >0.05
mRNA: 3' GTTACAAACACTCTCGGGTTCG 5'
:.::::: ::::: :..::: :
miRNA: 5' CGATGTTGGTGAG-GTTCAATC 3'
miRNA: >mno-miRn157-5p_novel	mRNA: >XM_010095714.1	Position: 1070	Score: 4.5	Category: 2	P-value: >0.05
mRNA: 3' GAAGAAGT-AGTAATAAACCG 5'
.:::: :: ::: :::::: :
miRNA: 5' TTTCTGCATTCACTATTTGAC 3'
miRNA: >mno-miRn157-5p_novel	mRNA: >XM_010095714.1	Position: 1436	Score: 4.5	Category: 2	P-value: >0.05
mRNA: 3' GAAGAAGT-AGTAATAAACCG 5'
.:::: :: ::: :::::: :
miRNA: 5' TTTCTGCATTCACTATTTGAC 3'
miRNA: >mno-miRn103-5p_novel	mRNA: >XM_010095727.1	Position: 930	Score: 4.5	Category: 2	P-value: >0.05
mRNA: 3' G-AACTACTCTAAGCTT-AAT 5'
: :::::: ::::.::: ::
miRNA: 5' CATTGATG-GATTTGAAGTTC 3'
miRNA: >mno-miRn85-5p_novel	mRNA: >XM_010095770.1	Position: 643	Score: 4	Category: 2	P-value: >0.05
mRNA: 3' AC-TACAGCAGACGGTGTTTC 5'
: ::::.::::: :::.:::
miRNA: 5' GGAATGTTGTCTGGCACGAAG 3'
miRNA: >mno-miR396c_conserved>mno-miRn247-5p_novel	mRNA: >XM_010095772.1	Position: 948	Score: 4	Category: 2	P-value: >0.05
mRNA: 3' AAGTTGTCGAAA-A-CGTGAA 5'
::: :::::::: : : ::::
miRNA: 5' TTCCACAGCTTTCTTGAACTT 3'
miRNA: >mno-miR396b_conserved>mno-miRn221-1-5p_novel	mRNA: >XM_010095772.1	Position: 1728	Score: 4.5	Category: 2	P-value: >0.05
mRNA: 3' AAGATCTCGAAACAACTTTGAT 5'
::: : :::::: ::::: ::.
miRNA: 5' TTCCACAGCTTTCTTGAA-CTG 3'
miRNA: >mno-miR171f_conserved	mRNA: >XM_010095776.1	Position: 384	Score: 4.5	Category: 4	P-value: >0.05
mRNA: 3' A-AA-CGGACCAAG-G-GTTT 5'
: :: ::::::::: : ::.:
miRNA: 5' TATTGGCCTGGTTCACTCAGA 3'
miRNA: >mno-miRn148-5p_novel	mRNA: >XM_010095816.1	Position: 1872	Score: 3	Category: 2	P-value: >0.05
mRNA: 3' TAAGAAACACTCGAAG-AACG 5'
:::.::: ::::.::: ::::
miRNA: 5' ATTTTTTCTGAGTTTCGTTGC 3'
miRNA: >mno-miRn130-1-5p_novel	mRNA: >XM_010095819.1	Position: 2360	Score: 4.5	Category: 4	P-value: >0.05
mRNA: 3' AGAAGCAGGACAC-ATGCCGA 5'
:.::.::: :::: : :::.:
miRNA: 5' TTTTTGTCGTGTGATCCGGTT 3'
miRNA: >mno-miR529b_conserved	mRNA: >XM_010095893.1	Position: 1984	Score: 3.5	Category: 4	P-value: >0.05
mRNA: 3' TCTTCGC-CTCTGGTGTTGAA 5'
::::: : :::: ::::.:::
miRNA: 5' AGAAGAGAGAGAGCACAGCTT 3'
miRNA: >mno-miRn70-1-3p_novel	mRNA: >XM_010095900.1	Position: 2586	Score: 4.5	Category: 2	P-value: >0.05
mRNA: 3' AACAAAA-GAT-CGT-T-CA 5'
::::::: ::: :.: : ::
miRNA: 5' TTGTTTTCCTATGTATAAGT 3'
miRNA: >mno-miRn245-5p_novel	mRNA: >XM_010096005.1	Position: 71	Score: 4.5	Category: 4	P-value: >0.05
mRNA: 3' TGCC-TAGTAGTCCTAGACTGT 5'
.::: ::::::: ::: : :::
miRNA: 5' GCGGTATCATCAAGAT-TCACA 3'
miRNA: >mno-miR319b_conserved	mRNA: >XM_010096011.1	Position: 336	Score: 3.5	Category: 4	P-value: >0.05
mRNA: 3' GAGCTGACGTCCGTCGAGGGA 5'
.: ::::: ::: ::::::::
miRNA: 5' TTGGACTGAAGGGAGCTCCCT 3'
miRNA: >mno-miRn70-1-3p_novel	mRNA: >XM_010096015.1	Position: 183	Score: 4.5	Category: 4	P-value: >0.05
mRNA: 3' AACTAAAAGGGATACGTGT-CG 5'
::: :::::: ::::.:.: :.
miRNA: 5' TTG-TTTTCC-TATGTATAAGT 3'
miRNA: >mno-miRn87-1-3p_novel	mRNA: >XM_010096108.1	Position: 330	Score: 4	Category: 4	P-value: >0.05
mRNA: 3' TAATA-CTGAGAAGATCACA 5'
::::: ::::::: :: ::
miRNA: 5' ATTATAGACTCTT-TAATGC 3'
miRNA: >mno-miRn18-3p_novel	mRNA: >XM_010096139.1	Position: 536	Score: 4.5	Category: 1	P-value: >0.05
mRNA: 3' ACTATATTCCATACC-CAG-GT 5'
::::.: :: ::::: ::: ::
miRNA: 5' TGATGT-AG-TATGGTGTCTCA 3'
miRNA: >mno-miRn261-5p_novel	mRNA: >XM_010096140.1	Position: 773	Score: 4	Category: 2	P-value: >0.05
mRNA: 3' CTCG-TAAGAGGAA-CCGT-T 5'
: :: ::::::::: :::: :
miRNA: 5' GTGCGATTCTCCTTTGGCAGA 3'
miRNA: >mno-miRn154-3p_novel	mRNA: >XM_010096148.1	Position: 17	Score: 4.5	Category: 2	P-value: >0.05
mRNA: 3' ACCG-CC-ACAGCAAACGGTG 5'
:::: :: :::: :: ::.::
miRNA: 5' TGGCGGGTTGTCCTTGGCTAC 3'
miRNA: >mno-miRn18-3p_novel	mRNA: >XM_010096152.1	Position: 881	Score: 4.5	Category: 4	P-value: >0.05
mRNA: 3' AC-AC-TCATACCCATATAGT 5'
:: :: ::::::: :.: :::
miRNA: 5' TGATGTAGTATGG-TGTCTCA 3'
miRNA: >mno-miR162_conserved	mRNA: >XM_010096179.1	Position: 2741	Score: 4.5	Category: 4	P-value: >0.05
mRNA: 3' AGCTGTTTGGAAA-GTAGAGGC 5'
::::.:::::: : :::: : :
miRNA: 5' TCGATAAACCTCTGCATC-CAG 3'
miRNA: >mno-miRn223-5p_novel	mRNA: >XM_010096183.1	Position: 180	Score: 3.5	Category: 2	P-value: >0.05
mRNA: 3' TCACTCT-TTTCTC-CTCGTA 5'
:: :::: :.:::: ::::::
miRNA: 5' AG-GAGAGAGAGAGAGAGCAT 3'
miRNA: >mno-miRn138-3p_novel	mRNA: >XM_010096202.1	Position: 253	Score: 4.5	Category: 4	P-value: >0.05
mRNA: 3' C-AGAGAGAAGAAGAGAGACGG 5'
: :.::::::::::: :: ::
miRNA: 5' GCTTTCTCTTCTTCTGTCAGCA 3'
miRNA: >mno-miRn67-3p_novel	mRNA: >XM_010096235.1	Position: 1653	Score: 4.5	Category: 2	P-value: >0.05
mRNA: 3' CTTTGG-ACTCTTCT-TC-T 5'
:::.:: ::::..:: :: :
miRNA: 5' GAAGCCTTGAGGGGAGAGTA 3'
miRNA: >mno-miRn95-5p_novel	mRNA: >XM_010096238.1	Position: 180	Score: 4	Category: 2	P-value: >0.05
mRNA: 3' TTCCTCCG-GAGAGACCGTA 5'
:.:: ::: ::::.:::::
miRNA: 5' AGGGCGGCTCTCTTTGGCAA 3'
miRNA: >mno-miRn108-5p_novel	mRNA: >XM_010096238.1	Position: 599	Score: 4.5	Category: 4	P-value: >0.05
mRNA: 3' AGCGTGGTCGAACTTACACAAAAGG 5'
::: ::.:: :::: :: :::::::
miRNA: 5' TCG-ACTAG-TTGA-TG-GTTTTCC 3'
miRNA: >mno-miR529a_conserved	mRNA: >XM_010096238.1	Position: 3395	Score: 3.5	Category: 4	P-value: >0.05
mRNA: 3' TCTTCT-TGTCTTGTGTCGGA 5'
:::::: : :::..:::::.:
miRNA: 5' AGAAGAGAGAGAGTACAGCTT 3'
miRNA: >mno-miR529b_conserved	mRNA: >XM_010096238.1	Position: 3395	Score: 3	Category: 4	P-value: >0.05
mRNA: 3' TCTTCT-TGTCTTGTGTCGGA 5'
:::::: : :::.::::::.:
miRNA: 5' AGAAGAGAGAGAGCACAGCTT 3'
miRNA: >mno-miRn178-1-3p_novel	mRNA: >XM_010096254.1	Position: 531	Score: 4	Category: 3	P-value: 0.04
mRNA: 3' CCTACCAC-ACT-CTTCTT-C 5'
:::::::: ::: :: ::: :
miRNA: 5' GGATGGTGATGACGATGAATG 3'
miRNA: >mno-miRn160-3p_novel	mRNA: >XM_010096263.1	Position: 597	Score: 4.5	Category: 2	P-value: >0.05
mRNA: 3' TCTTAAACGAAGACG-AC-TT 5'
:::::: :.:: ::: :: ::
miRNA: 5' AGAATTCGTTTATGCATGTAA 3'
miRNA: >mno-miRn227-5p_novel	mRNA: >XM_010096264.1	Position: 133	Score: 4.5	Category: 3	P-value: >0.05
mRNA: 3' ACTTTTGCTTCTTC-CGTGACC 5'
:::::: ::::.:: : : :::
miRNA: 5' TGAAAAGGAAGGAGAGAA-TGG 3'
miRNA: >mno-miRn10-1-5p_novel	mRNA: >XM_010096274.1	Position: 1217	Score: 4.5	Category: 4	P-value: >0.05
mRNA: 3' ACGTTTTTTTTGT-AA-TTTTC 5'
:: :::: :.::: :: :::::
miRNA: 5' TG-AAAACAGACAATTCAAAAG 3'
miRNA: >mno-miRn82-3p_novel	mRNA: >XM_010096280.1	Position: 809	Score: 3.5	Category: 2	P-value: >0.05
mRNA: 3' AAGAGGGTGGTGAAGAGTATGG 5'
::.::::: ::: :: ::::::
miRNA: 5' TTTTCCCAACACCTCCCATACC 3'
miRNA: >mno-miRn3-5p_novel	mRNA: >XM_010096319.1	Position: 746	Score: 4	Category: 4	P-value: >0.05
mRNA: 3' TACTGCTCCTTT-TTATTGTTA 5'
:: :.::::::: :::.:..::
miRNA: 5' AT-ATGAGGAAAGAATGATGAT 3'
miRNA: >mno-miRn215-5p_novel	mRNA: >XM_010096319.1	Position: 746	Score: 3.5	Category: 4	P-value: >0.05
mRNA: 3' TACTGCTCCTTT-TTATTGTTA 5'
:: :.::::::: :::.::.::
miRNA: 5' AT-ATGAGGAAAGAATGACGAT 3'
miRNA: >mno-miRn161-3p_novel	mRNA: >XM_010096330.1	Position: 960	Score: 4.5	Category: 4	P-value: >0.05
mRNA: 3' AGG-TGAAGAAC-CCGTCAACC 5'
::: :.:: ::: ::: :::::
miRNA: 5' TCCTATTTGTTGTGGC-GTTGG 3'
miRNA: >mno-miRn223-5p_novel	mRNA: >XM_010096336.1	Position: 51	Score: 4	Category: 4	P-value: >0.05
mRNA: 3' TCCT-TCT-TCT-TCTCTTA 5'
:::: ::: ::: :::: ::
miRNA: 5' AGGAGAGAGAGAGAGAGCAT 3'
miRNA: >mno-miRn213-3p_novel	mRNA: >XM_010096336.1	Position: 166	Score: 4.5	Category: 4	P-value: >0.05
mRNA: 3' GCGCT-CTCTCTTTCTCGCAGAA 5'
.: :: ::::::::::: : :::
miRNA: 5' TGAGAGGAGAGAAAGAGAG-CTT 3'
miRNA: >mno-miR171a_conserved	mRNA: >XM_010096339.1	Position: 256	Score: 4	Category: 2	P-value: >0.05
mRNA: 3' A-T-ACTCGGCTCGGTT-TAG 5'
: : ::::::: ::::: :::
miRNA: 5' TGATTGAGCCGTGCCAATATC 3'
miRNA: >mno-miRn57-5p_novel	mRNA: >XM_010096350.1	Position: 699	Score: 4.5	Category: 2	P-value: >0.05
mRNA: 3' AAAAAGGA-CATGACCAGCGTAG 5'
:::::::: :::: : ::: ::.
miRNA: 5' TTTTTCCTCGTACAG-TCGAATT 3'
miRNA: >mno-miRn62-1-5p_novel	mRNA: >XM_010096359.1	Position: 477	Score: 3.5	Category: 4	P-value: >0.05
mRNA: 3' GCACCTAC-TATCCGTTCT-T 5'
:::::.:: ::::: :::: :
miRNA: 5' CGTGGGTGAATAGGAAAGATA 3'
miRNA: >mno-miRn117-1-5p_novel	mRNA: >XM_010096360.1	Position: 825	Score: 4.5	Category: 4	P-value: >0.05
mRNA: 3' GAAG-GGAGCGGCCAAGC-CA 5'
::: :.:::::: :::: ::
miRNA: 5' GTTCACTTCGCCGATTCGAGT 3'
miRNA: >mno-miR393b_conserved	mRNA: >XM_010096370.1	Position: 1604	Score: 4.5	Category: 4	P-value: >0.05
mRNA: 3' AGTTGTCCTTACCG-AACTAG 5'
:: : :::.:: :: ::::::
miRNA: 5' TCCAAAGGGATCGCATTGATC 3'
miRNA: >mno-miRn178-1-3p_novel	mRNA: >XM_010096378.1	Position: 1383	Score: 3.5	Category: 4	P-value: >0.05
mRNA: 3' CCTACTACTACTACTAACTT-C 5'
:::::.:::::: ::: ::: :
miRNA: 5' GGATGGTGATGACGAT-GAATG 3'
miRNA: >mno-miR156c_conserved	mRNA: >XM_010096391.1	Position: 742	Score: 4	Category: 4	P-value: >0.05
mRNA: 3' CACTGTACTTCTATCT-TGGTG 5'
::::: ::::::::: : :::
miRNA: 5' TTGACA-GAAGATAGAGAGCAC 3'
miRNA: >mno-miRn18-5p_novel	mRNA: >XM_010096430.1	Position: 2431	Score: 4.5	Category: 4	P-value: >0.05
mRNA: 3' TATATACTACTAGGTCACAAT 5'
: :::::::::: :: : ::.
miRNA: 5' AGATATGATGATACATT-TTG 3'
miRNA: >mno-miRn138-3p_novel	mRNA: >XM_010096458.1	Position: 907	Score: 3.5	Category: 4	P-value: >0.05
mRNA: 3' C-AGAGAGAAGAAG-CAGACGT 5'
: :.:::::::::: ::: :::
miRNA: 5' GCTTTCTCTTCTTCTGTCAGCA 3'
miRNA: >mno-miRn126-3p_novel	mRNA: >XM_010096475.1	Position: 767	Score: 4.5	Category: 2	P-value: >0.05
mRNA: 3' AGTATATTGACTAATC-GTTG 5'
: ::::.:.::.:::: :: :
miRNA: 5' TGATATGATTGGTTAGACACC 3'
miRNA: >mno-miRn49-3p_novel	mRNA: >XM_010096475.1	Position: 1294	Score: 4.5	Category: 2	P-value: >0.05
mRNA: 3' CGTACGTTTCTCGTGGTTCGAAT 5'
::.:::.:.:::: : :::: ::
miRNA: 5' GCGTGCGAGGAGC-C-AAGCATA 3'
miRNA: >mno-miRn88-5p_novel	mRNA: >XM_010096493.1	Position: 307	Score: 4.5	Category: 4	P-value: >0.05
mRNA: 3' AAAATAAATCT-AA-ACCGA 5'
: : ::::::: :: :::.:
miRNA: 5' TCTGATTTAGAATTATGGTT 3'
miRNA: >mno-miR172f_conserved>mno-miRn90-5p_novel	mRNA: >XM_010096504.1	Position: 1664	Score: 4.5	Category: 2	P-value: >0.05
mRNA: 3' CTTTG-AGTAGTTCTGGGAGT 5'
: :.: :::::::::..: ::
miRNA: 5' GTAGCATCATCAAGATTCACA 3'
miRNA: >mno-miR172d_conserved>mno-miRn31-5p_novel	mRNA: >XM_010096504.1	Position: 1664	Score: 4	Category: 2	P-value: >0.05
mRNA: 3' CTTTG-AGTAGTTCTGGGAGT 5'
:.:.: :::::::::..: ::
miRNA: 5' GGAGCATCATCAAGATTCACA 3'
miRNA: >mno-miRn64-3p_novel	mRNA: >XM_010096539.1	Position: 287	Score: 3.5	Category: 2	P-value: >0.05
mRNA: 3' ACTAAAC-AACTAAGTCTG-AA 5'
::::::: :::.:: :::: ::
miRNA: 5' TGATTTGATTGGTT-AGACATT 3'
miRNA: >mno-miRn147-3p_novel	mRNA: >XM_010096539.1	Position: 459	Score: 4.5	Category: 4	P-value: >0.05
mRNA: 3' AACGTCATTTTCGAACCTCTGAC 5'
::::: ::::::.: ::: : ::
miRNA: 5' TTGCA-TAAAAGTTGGGACA-TG 3'
miRNA: >mno-miR393a_conserved	mRNA: >XM_010096545.1	Position: 312	Score: 4.5	Category: 4	P-value: >0.05
mRNA: 3' CAGTACGTTAGATAAATCCTAG 5'
:::::: :::: ::: ::::.
miRNA: 5' ATCATGCTATCTCTTT-GGATT 3'
miRNA: >mno-miR172f_conserved>mno-miRn90-5p_novel	mRNA: >XM_010096561.1	Position: 835	Score: 4	Category: 4	P-value: >0.05
mRNA: 3' CA-CGTAGGAGTT-TAAGCGT 5'
:: ::::: :::: :::: ::
miRNA: 5' GTAGCATCATCAAGATTCACA 3'
miRNA: >mno-miRn223-5p_novel	mRNA: >XM_010096563.1	Position: 42	Score: 4.5	Category: 1	P-value: >0.05
mRNA: 3' TCTTCT-TCTCT-TCCTC-TA 5'
::.::: ::::: :: :: ::
miRNA: 5' AGGAGAGAGAGAGAG-AGCAT 3'
miRNA: >mno-miRn122-5p_novel	mRNA: >XM_010096602.1	Position: 311	Score: 4.5	Category: 4	P-value: >0.05
mRNA: 3' GTTGGGG-ATTAAAAC-GTAG 5'
.::..:: :::::::: :: :
miRNA: 5' TAATTCCGTAATTTTGTCAGC 3'
miRNA: >mno-miRn136-1-5p_novel	mRNA: >XM_010096619.1	Position: 944	Score: 4.5	Category: 4	P-value: >0.05
mRNA: 3' TAGG-TAAAAGTAA-GT-GGT 5'
::.: ::: ::::: :: :::
miRNA: 5' ATTCGATTGTCATTACATCCA 3'
miRNA: >mno-miRn149-1-3p_novel	mRNA: >XM_010096635.1	Position: 486	Score: 4.5	Category: 1	P-value: 0.008
mRNA: 3' TCAAACTTATAGA-TTT-TT-GT 5'
:::::::.::: : ::: :: ::
miRNA: 5' AGTTTGAGTATATGAAACAAACA 3'
miRNA: >mno-miRn253-3p_novel	mRNA: >XM_010096638.1	Position: 89	Score: 4.5	Category: 2	P-value: >0.05
mRNA: 3' TTCTTCTT-CTTTGC-CTTCCT 5'
:.:.:::: :::::: :.:: :
miRNA: 5' AGGGAGAAGGAAACGTGGAGAA 3'
miRNA: >mno-miRn191-3p_novel	mRNA: >XM_010096638.1	Position: 459	Score: 4.5	Category: 2	P-value: >0.05
mRNA: 3' TCACTAGTAGA-ACAGTTGCA 5'
:: :: ::::: :: :.::::
miRNA: 5' AGGGACCATCTGTG-CGACGT 3'
miRNA: >mno-miRn74a-1-3p_novel	mRNA: >XM_010096642.1	Position: 301	Score: 4.5	Category: 2	P-value: >0.05
mRNA: 3' CTCC-ATAGCAGGGAGCA-TGG 5'
::: :.::::::.:::: :.:
miRNA: 5' TAGGTTGTCGTCCTTCGTCATC 3'
miRNA: >mno-miR156a_conserved>mno-miRn68-3p_novel	mRNA: >XM_010096671.1	Position: 2711	Score: 4.5	Category: 2	P-value: >0.05
mRNA: 3' CG-GTGAGGAGGA-GACGGT-G 5'
:: ::::.:::.: :::.:: :
miRNA: 5' GCTCACTTCTCTTTCTGTCAGC 3'
miRNA: >mno-miRn185-3p_novel	mRNA: >XM_010096685.1	Position: 979	Score: 4	Category: 4	P-value: >0.05
mRNA: 3' TGTGTCT-CCAAGGTTTG-GT 5'
: ::::: ::: :::::: ::
miRNA: 5' AAACAGATGGTACCAAACTCA 3'
miRNA: >mno-miR171i_conserved	mRNA: >XM_010096711.1	Position: 199	Score: 4.5	Category: 2	P-value: >0.05
mRNA: 3' GCCACAACTACCCCAAGT-AC 5'
:: :::::.:: :::::: :
miRNA: 5' CGATGTTGGTGAGGTTCAATC 3'
miRNA: >mno-miRn140-5p_novel	mRNA: >XM_010096711.1	Position: 462	Score: 4.5	Category: 4	P-value: >0.05
mRNA: 3' TCTCAGTAACTTCATTCGTCC 5'
::::.: ::::::.: :.::
miRNA: 5' TGAGTTAGTGAAGTGAACGGG 3'
miRNA: >mno-miRn118-5p_novel	mRNA: >XM_010096731.1	Position: 658	Score: 4.5	Category: 2	P-value: >0.05
mRNA: 3' ACTTTAACGATTGT-TGAGCTGGC 5'
:::.::::.::::: :.: :.:.:
miRNA: 5' TGAGATTGTTAACATATT-GGCTG 3'
miRNA: >mno-miRn178-1-3p_novel	mRNA: >XM_010096755.1	Position: 1401	Score: 4.5	Category: 2	P-value: >0.05
mRNA: 3' CTT-CCACTAC-GCTAACT-AC 5'
:.: ::::::: :::: :: ::
miRNA: 5' GGATGGTGATGACGAT-GAATG 3'
miRNA: >mno-miRn74a-2-5p_novel	mRNA: >XM_010096769.1	Position: 39	Score: 4.5	Category: 2	P-value: >0.05
mRNA: 3' GCTGTTCGAGCTGCT-GCTTT 5'
.::::::: :::: : : :::
miRNA: 5' TGACAAGCACGACAATCTAAA 3'
miRNA: >mno-miRn166-3p_novel	mRNA: >XM_010096776.1	Position: 1338	Score: 4	Category: 2	P-value: >0.05
mRNA: 3' TTC-ATTCAACCAAGGTCTTT 5'
::: : :::::: :.::::.:
miRNA: 5' AAGCTTAGTTGGGTTCAGAGA 3'
miRNA: >mno-miR166g_conserved>mno-miRn233-5p_novel	mRNA: >XM_010096798.1	Position: 553	Score: 4	Category: 4	P-value: >0.05
mRNA: 3' CCTT-C-ACCGAC-GGGTTCC 5'
:::: : :::::: :.:.:::
miRNA: 5' GGAATGTTGGCTGGCTCGAGG 3'
miRNA: >mno-miR393b_conserved	mRNA: >XM_010096822.1	Position: 1588	Score: 4	Category: 4	P-value: >0.05
mRNA: 3' AGGTTACCTCTAGCGTA-C-AG 5'
::::: :: :::::::: : ::
miRNA: 5' TCCAAAGG-GATCGCATTGATC 3'
miRNA: >mno-miRn248-3p_novel	mRNA: >XM_010096881.1	Position: 100	Score: 4.5	Category: 2	P-value: >0.05
mRNA: 3' AAGGGTGCGCGGCTGG-AAGGTT 5'
:::::: : :::: :: ::::.:
miRNA: 5' TTCCCAAG-GCCGCCCATTCCGA 3'
miRNA: >mno-miRn78-3p_novel	mRNA: >XM_010096976.1	Position: 584	Score: 4	Category: 2	P-value: >0.05
mRNA: 3' TGCGAGAGGAAAGCA-CAGAAAG 5'
..::::::: ::::: ::: :::
miRNA: 5' GTGCTCTCC-TTCGTTGTCATTC 3'
miRNA: >mno-miRn5-1-3p_novel	mRNA: >XM_010097000.1	Position: 1727	Score: 4	Category: 4	P-value: >0.05
mRNA: 3' CCTTCTTCAAGTACCGAG-CC 5'
: :::.::::: :::.:: ::
miRNA: 5' GCAAGGAGTTCCTGGTTCAGG 3'
miRNA: >mno-miRn175-5p_novel	mRNA: >XM_010097012.1	Position: 36	Score: 4	Category: 0	P-value: 0.01
mRNA: 3' AGAACCTTTTCTTTTCGGAGTA 5'
:::: :::::::: ::: :::
miRNA: 5' TCTT-GAAAAGAATAGCGTCAC 3'
miRNA: >mno-miR172d_conserved>mno-miRn31-5p_novel	mRNA: >XM_010097101.1	Position: 1210	Score: 4.5	Category: 4	P-value: >0.05
mRNA: 3' CTTCCGT-GTAGTTACTAAG-GT 5'
:.:: :: :::::: ::::: ::
miRNA: 5' GGAG-CATCATCAA-GATTCACA 3'
miRNA: >mno-miRn47-3p_novel	mRNA: >XM_010097102.1	Position: 377	Score: 4	Category: 4	P-value: >0.05
mRNA: 3' GACTACTG-TACTAATGTTGA 5'
.:::::.: ::::: :: :::
miRNA: 5' TTGATGGCTATGATGACTACT 3'
miRNA: >mno-miRn14-1-5p_novel	mRNA: >XM_010097134.1	Position: 1342	Score: 4.5	Category: 4	P-value: >0.05
mRNA: 3' A-AAATAAGGTTG-TAAGTCTCA 5'
: ::::::.:: : :::: ::::
miRNA: 5' TATTTATTTCACCGATTC-GAGT 3'
miRNA: >mno-miR156e_conserved	mRNA: >XM_010097161.1	Position: 821	Score: 4	Category: 2	P-value: >0.05
mRNA: 3' AACTAGTCTTCTC-CT-TC-TG 5'
:::: :::::::: :: :: ::
miRNA: 5' TTGA-CAGAAGAGAGAGAGCAC 3'
miRNA: >mno-miR171i_conserved	mRNA: >XM_010097174.1	Position: 1593	Score: 4.5	Category: 2	P-value: >0.05
mRNA: 3' GCAACGACAACTACCAAGTTAT 5'
:: ::.:: ::: ::::::::
miRNA: 5' CGATGTTGGTGA-GGTTCAATC 3'
miRNA: >mno-miRn64-3p_novel	mRNA: >XM_010097181.1	Position: 3820	Score: 3.5	Category: 4	P-value: >0.05
mRNA: 3' ACTAAA-TAACCACTCTTTAG 5'
:::::: :::::: ::: ::.
miRNA: 5' TGATTTGATTGGTTAGACATT 3'
miRNA: >mno-miRn199-5p_novel	mRNA: >XM_010097184.1	Position: 74	Score: 4	Category: 4	P-value: >0.05
mRNA: 3' CCGAAG-G-AAGAAGCG-CC 5'
:::::: : ::::: :: ::
miRNA: 5' GGCTTCTCTTTCTTGGCAGG 3'
miRNA: >mno-miRn208-3p_novel	mRNA: >XM_010097211.1	Position: 893	Score: 4.5	Category: 2	P-value: >0.05
mRNA: 3' CTCCTTC-TCATTCTTACGTA 5'
::: ::: :::: :: ::.::
miRNA: 5' GAGTAAGAAGTATGACTGTAT 3'
miRNA: >mno-miRn63-5p_novel	mRNA: >XM_010097282.1	Position: 809	Score: 4.5	Category: 4	P-value: >0.05
mRNA: 3' AAACATTAACTGAAGAGTT-TGT 5'
::::::.:::: :: : :: :::
miRNA: 5' TTTGTAGTTGAATT-TGAAGACA 3'
miRNA: >mno-miRn206-1-5p_novel	mRNA: >XM_010097289.1	Position: 551	Score: 3.5	Category: 4	P-value: >0.05
mRNA: 3' TTC-TACTGTGTATGAGTAGG 5'
::: : ::::: :::::::.:
miRNA: 5' AAGAAAGACACTTACTCATTC 3'
miRNA: >mno-miRn2-1-5p_novel	mRNA: >XM_010097293.1	Position: 3432	Score: 4.5	Category: 2	P-value: >0.05
mRNA: 3' AGA-TCCCTCCGGTTTTTACGT 5'
::: : ::.:::..::::: ::
miRNA: 5' TCTGATGGGGGCTGAAAAT-CA 3'
miRNA: >mno-miRn86-3p_novel	mRNA: >XM_010097293.1	Position: 3452	Score: 4	Category: 4	P-value: >0.05
mRNA: 3' TTGAACA-TTCGAAACCAAGGAG 5'
::::::: :::.: :::::: :.
miRNA: 5' AACTTGTCAAGTTATGGTTCATT 3'
miRNA: >mno-miRn225-1-5p_novel	mRNA: >XM_010097293.1	Position: 3452	Score: 4.5	Category: 4	P-value: >0.05
mRNA: 3' TTGAACA-TTCGAAACCAAGGAG 5'
::::::: :::.: :::::: :
miRNA: 5' AACTTGTCAAGTTGTGGTTCATA 3'
miRNA: >mno-miRn102-5p_novel	mRNA: >XM_010097361.1	Position: 465	Score: 4	Category: 2	P-value: >0.05
mRNA: 3' CACTCAGTTCTTGCTCTA-G 5'
:::::::::::.:.: : :
miRNA: 5' ATGAGTCAAGAATGGGTTGC 3'
miRNA: >mno-miR156a_conserved>mno-miRn68-3p_novel	mRNA: >XM_010097436.1	Position: 2423	Score: 4.5	Category: 4	P-value: >0.05
mRNA: 3' CGAGAG-AGAGAAAG-CGGACG 5'
:::: : :::::::: :.: ::
miRNA: 5' GCTCACTTCTCTTTCTGTCAGC 3'
miRNA: >mno-miRn65-1-3p_novel	mRNA: >XM_010097450.1	Position: 179	Score: 2.5	Category: 2	P-value: >0.05
mRNA: 3' ACCTAGGATTCGAAGTGAC-TG 5'
::::::.:::::::: ::: ::
miRNA: 5' TGGATCTTAAGCTTC-CTGTAC 3'
miRNA: >mno-miRn64-3p_novel	mRNA: >XM_010097470.1	Position: 734	Score: 4.5	Category: 4	P-value: >0.05
mRNA: 3' ATTAGACTTACTAA-CGGTAA 5'
:.::.::: ::.:: : ::::
miRNA: 5' TGATTTGATTGGTTAGACATT 3'
miRNA: >mno-miRn62-1-3p_novel	mRNA: >XM_010097475.1	Position: 288	Score: 4.5	Category: 2	P-value: >0.05
mRNA: 3' AG-AAGGTTGAAGACGGTATGG 5'
:: :::: ::: :: ::::.::
miRNA: 5' TCTTTCCTACTCCTCCCATGCC 3'
miRNA: >mno-miRn223-5p_novel	mRNA: >XM_010097485.1	Position: 2151	Score: 4.5	Category: 2	P-value: >0.05
mRNA: 3' TTCTCCCTCTCTGTTTGGTG 5'
:.::: :::::: :.: ::.
miRNA: 5' AGGAGAGAGAGAGAGAGCAT 3'
miRNA: >mno-miRn148-5p_novel	mRNA: >XM_010097485.1	Position: 2296	Score: 4	Category: 2	P-value: >0.05
mRNA: 3' TAACAAAGTCTCAAAGAAAGG 5'
::: :::: ::::::: :: :
miRNA: 5' ATTTTTTCTGAGTTTCGTTGC 3'
miRNA: >mno-miRn250-5p_novel	mRNA: >XM_010097487.1	Position: 482	Score: 4.5	Category: 2	P-value: >0.05
mRNA: 3' AGACTGGAAACCTGAACGAAA 5'
:.: ::: :::::.: :.:::
miRNA: 5' TTTAACCGTTGGATTCGTTTT 3'
miRNA: >mno-miRn4-1-5p_novel	mRNA: >XM_010097545.1	Position: 768	Score: 4	Category: 4	P-value: >0.05
mRNA: 3' ACTAA-GAATTTAAAGAGTCC 5'
: ::: ::::: ::: :::::
miRNA: 5' TAATTCCTTAATTTTGTCAGG 3'
miRNA: >mno-miRn134-1-3p_novel	mRNA: >XM_010097557.1	Position: 604	Score: 3.5	Category: 4	P-value: >0.05
mRNA: 3' GTAACGGTGAAAGACTC-GAG 5'
.: :::::::::::::: : :
miRNA: 5' TAATGCCACTTTCTGAGACGC 3'
[truncated: 3,596 more rows]
