# Supplementary material for: High throughput deep degradome sequencing reveals microRNAs and their targets in response to drought stress in mulberry (Morus alba)
Source: PLoS One. 2017 Feb 24;12(2):e0172883. doi: 10.1371/journal.pone.0172883 (PMC5325578; doi:10.1371/journal.pone.0172883)
Supplement: S5 Table — (XLSX) [file pone.0172883.s005.xlsx]

## Sheet: Table S5 XP.density.miRNA-mRNA.
miRNA: >mno-miRn62-1-3p_novel	mRNA: >XM_010088238.1	Position: 513	Score: 4.5	Category: 2	P-value: >0.05
mRNA: 3' AGAGACGAGGAGGAGG-TGTGG 5'
:::.: :: ::::::: :..::
miRNA: 5' TCTTTCCTACTCCTCCCATGCC 3'
miRNA: >mno-miRn219-3p_novel	mRNA: >XM_010088265.1	Position: 1623	Score: 4.5	Category: 2	P-value: >0.05
mRNA: 3' AAATCAACTCC-CTGACCGTA 5'
:::.:::: :: ::.:::.:
miRNA: 5' TTTGGTTGTGGTGATTGGTAA 3'
miRNA: >mno-miRn18-5p_novel	mRNA: >XM_010088291.1	Position: 491	Score: 4.5	Category: 4	P-value: >0.05
mRNA: 3' TCTCTGCTGCTGTTGTAATAC 5'
::: :.::.::.: :::: ::
miRNA: 5' AGATATGATGATA-CATTTTG 3'
miRNA: >mno-miRn108-5p_novel	mRNA: >XM_010088464.1	Position: 2818	Score: 4.5	Category: 4	P-value: >0.05
mRNA: 3' AGGTGCTCAACTTC-AGAAGG 5'
:: :: :::::: : :.::::
miRNA: 5' TCGACTAGTTGATGGTTTTCC 3'
miRNA: >mno-miRn69-5p_novel	mRNA: >XM_010088492.1	Position: 709	Score: 4	Category: 4	P-value: >0.05
mRNA: 3' CGAGAAAAAGAGA-AT-TTCG 5'
::: ::::::::: :: :::
miRNA: 5' GCTGTTTTTCTCTGTACAAGG 3'
miRNA: >mno-miRn67-3p_novel	mRNA: >XM_010088497.1	Position: 1276	Score: 4.5	Category: 2	P-value: >0.05
mRNA: 3' CTTC-GAACCTCCTCTCT-AG 5'
:::: :::: :::.:::: :
miRNA: 5' GAAGCCTTG-AGGGGAGAGTA 3'
miRNA: >mno-miR396b_conserved>mno-miRn221-1-5p_novel	mRNA: >XM_010088522.1	Position: 352	Score: 4	Category: 2	P-value: >0.05
mRNA: 3' AAGGTGTCCGAAA-GAACTTGCC 5'
:::::::: : :: ::::::: :
miRNA: 5' TTCCACAG-C-TTTCTTGAACTG 3'
miRNA: >mno-miR396b_conserved>mno-miRn221-1-5p_novel	mRNA: >XM_010088522.1	Position: 353	Score: 2	Category: 2	P-value: >0.05
mRNA: 3' AAGGTGTCCGAAAGAACTTGCC 5'
:::::::: ::::::::::: :
miRNA: 5' TTCCACAG-CTTTCTTGAACTG 3'
miRNA: >mno-miR319c_conserved	mRNA: >XM_010088525.1	Position: 747	Score: 4	Category: 2	P-value: >0.05
mRNA: 3' GAACC-GTATTTCTC-CGAGGG 5'
::::: : :.:::.: ::::::
miRNA: 5' CTTGGAC-TGAAGGGAGCTCCC 3'
miRNA: >mno-miRn202-1-5p_novel	mRNA: >XM_010088528.1	Position: 890	Score: 4	Category: 4	P-value: >0.05
mRNA: 3' AATATA-CAGAGACACG-GTGT 5'
:::::: :: ::: ::: ::::
miRNA: 5' TTATATCGT-TCTTTGCTCACA 3'
miRNA: >mno-miRn223-5p_novel	mRNA: >XM_010088529.1	Position: 181	Score: 4	Category: 2	P-value: >0.05
mRNA: 3' TTCTCCCT-TCTCTCTC-TG 5'
:.::: :: :::::::: :.
miRNA: 5' AGGAGAGAGAGAGAGAGCAT 3'
miRNA: >mno-miR171g_conserved	mRNA: >XM_010088532.1	Position: 12	Score: 4.5	Category: 2	P-value: >0.05
mRNA: 3' CACTAGGTGCAGTTATAG-GT 5'
::: ::.:::::::::: :
miRNA: 5' TTGAGCCGCGTCAATATCTCC 3'
miRNA: >mno-miRn117-1-3p_novel	mRNA: >XM_010088540.1	Position: 1147	Score: 4.5	Category: 4	P-value: >0.05
mRNA: 3' A-CTTTGGTCCCTTTATTTTGCC 5'
: : ::.::::::: :::: :::
miRNA: 5' TCG-AATCAGGGAACTAAA-CGG 3'
miRNA: >mno-miRn63-3p_novel	mRNA: >XM_010088629.1	Position: 570	Score: 4.5	Category: 4	P-value: >0.05
mRNA: 3' AGAAG-TAGGCTCA-GTTTGC 5'
::::: ::.::: : :::: :
miRNA: 5' TCTTCAATTCGACTACAAAGG 3'
miRNA: >mno-miRn165-5p_novel	mRNA: >XM_010088631.1	Position: 398	Score: 4.5	Category: 2	P-value: >0.05
mRNA: 3' ATCTAACGTCGCCATGTA-CAAG 5'
:.:: ::::::::: ::: : ::
miRNA: 5' TGGA-TGCAGCGGTTCATCGATC 3'
miRNA: >mno-miRn227-5p_novel	mRNA: >XM_010088631.1	Position: 621	Score: 4.5	Category: 4	P-value: >0.05
mRNA: 3' AGTTTTCC-TCTTC-CT-ACC 5'
: :::::: ::.:: :: :::
miRNA: 5' TGAAAAGGAAGGAGAGAATGG 3'
miRNA: >mno-miRn199-5p_novel	mRNA: >XM_010088641.1	Position: 745	Score: 4.5	Category: 4	P-value: >0.05
mRNA: 3' TTGGA-AGAAAGAAACCTCC 5'
..:.: :::::::: : :::
miRNA: 5' GGCTTCTCTTTCTTGGCAGG 3'
miRNA: >mno-miR156c_conserved	mRNA: >XM_010088675.1	Position: 943	Score: 1	Category: 2	P-value: 0
mRNA: 3' TACTGTCTTCTATCTCTCGTG 5'
::::::::::::::::::::
miRNA: 5' TTGACAGAAGATAGAGAGCAC 3'
miRNA: >mno-miR393b_conserved	mRNA: >XM_010088685.1	Position: 366	Score: 4.5	Category: 2	P-value: >0.05
mRNA: 3' GGGTTTCACTAG-GTATC-AG 5'
.:::::: :::: ::: : ::
miRNA: 5' TCCAAAGGGATCGCATTGATC 3'
miRNA: >mno-miRn138-3p_novel	mRNA: >XM_010088693.1	Position: 134	Score: 4.5	Category: 4	P-value: >0.05
mRNA: 3' CGTAGGAGAAGAA-AGAGTAGT 5'
:: :.:::::::: : ::: ::
miRNA: 5' GCTTTCTCTTCTTCTGTCAGCA 3'
miRNA: >mno-miRn157-5p_novel	mRNA: >XM_010088693.1	Position: 733	Score: 4.5	Category: 2	P-value: >0.05
mRNA: 3' GAAGA-GAAAGTGA-AAACGG 5'
.:::: : :::::: :::: :
miRNA: 5' TTTCTGCATTCACTATTTGAC 3'
miRNA: >mno-miRn227-5p_novel	mRNA: >XM_010088728.1	Position: 346	Score: 4	Category: 2	P-value: >0.05
mRNA: 3' ACTTTTCCATC-TC-CTT-CC 5'
:::::::: :: :: ::: ::
miRNA: 5' TGAAAAGGAAGGAGAGAATGG 3'
miRNA: >mno-miRn56-5p_novel	mRNA: >XM_010088732.1	Position: 1962	Score: 4.5	Category: 2	P-value: >0.05
mRNA: 3' A-TGGCTTCTA-AACGGCTAT 5'
: ::::.:::: :: :: :::
miRNA: 5' TGACCGGAGATCTTACCTATA 3'
miRNA: >mno-miRn61-5p_novel	mRNA: >XM_010088745.1	Position: 480	Score: 4.5	Category: 4	P-value: >0.05
mRNA: 3' TGATAGCTTAC-TCCCTAATATT 5'
: ::::::.:: :::: :::: :
miRNA: 5' AATATCGAGTGGAGGGCTTATCA 3'
miRNA: >mno-miR319a_conserved	mRNA: >XM_010088764.1	Position: 665	Score: 4.5	Category: 2	P-value: >0.05
mRNA: 3' AAACTTGGCTTTTCTTGTGGT 5'
::::.::.:::..::.: ::
miRNA: 5' TTTGGACTGAAGGGAGCTCCT 3'
miRNA: >mno-miR393a_conserved	mRNA: >XM_010088769.1	Position: 1309	Score: 4	Category: 2	P-value: >0.05
mRNA: 3' TAGAACGA-AGAGGAATCGAA 5'
::: :::: ::::.::.: ::
miRNA: 5' ATCATGCTATCTCTTTGGATT 3'
miRNA: >mno-miRn173-5p_novel	mRNA: >XM_010088820.1	Position: 1468	Score: 4.5	Category: 2	P-value: >0.05
mRNA: 3' ATTC-TACTTGAAGTA-CTACT 5'
:::: : :::::: :: :.:::
miRNA: 5' TAAGTAGGAACTT-ATCGGTGA 3'
miRNA: >mno-miR172c_conserved	mRNA: >XM_010088821.1	Position: 1499	Score: 4	Category: 4	P-value: >0.05
mRNA: 3' CC-TAGAAACTACTAC-A-GTA 5'
:: ::::: ::::::: : :::
miRNA: 5' GGAATCTT-GATGATGCTGCAT 3'
miRNA: >mno-miR408c_conserved>mno-miRn89-3p_novel	mRNA: >XM_010088844.1	Position: 510	Score: 4	Category: 4	P-value: >0.05
mRNA: 3' TGCGTGGCGGGAGAAGAGAC-G 5'
:.::::.:: :::::: ::: :
miRNA: 5' ATGCACTGC-CTCTTCCCTGGC 3'
miRNA: >mno-miRn113-5p_novel	mRNA: >XM_010088876.1	Position: 1354	Score: 4.5	Category: 2	P-value: >0.05
mRNA: 3' ATTAATAATAA-AGGGATTTC 5'
:.:::::: :: : ::: :::
miRNA: 5' TGATTATTTTTATGCCTTAAG 3'
miRNA: >mno-miRn147-3p_novel	mRNA: >XM_010088885.1	Position: 5763	Score: 4	Category: 4	P-value: >0.05
mRNA: 3' AACGAAGTTTTCA-CCCTGT-C 5'
:::: : :::::: :::::: :
miRNA: 5' TTGCAT-AAAAGTTGGGACATG 3'
miRNA: >mno-miRn42-5p_novel	mRNA: >XM_010088914.1	Position: 1913	Score: 4.5	Category: 4	P-value: >0.05
mRNA: 3' TTGCTGTAAACCAAACTA-TAA 5'
.: ::..::::::: ::: :::
miRNA: 5' GA-GATGTTTGGTTGGATGATT 3'
miRNA: >mno-miR395a_conserved	mRNA: >XM_010088932.1	Position: 960	Score: 4.5	Category: 2	P-value: >0.05
mRNA: 3' GGCTATCAACAAAC-TCCTTGTG 5'
:.:: :: :::::: :::::: :
miRNA: 5' CTGA-AG-TGTTTGGAGGAACTC 3'
miRNA: >mno-miRn104-5p_novel	mRNA: >XM_010088933.1	Position: 717	Score: 4.5	Category: 2	P-value: >0.05
mRNA: 3' AAA-AAC-ACC-GTAACTTGG 5'
::: ::: ::: :::: :::.
miRNA: 5' TTTGTTGATGGTCATTTAACT 3'
miRNA: >mno-miRn223-5p_novel	mRNA: >XM_010088935.1	Position: 2403	Score: 4.5	Category: 4	P-value: >0.05
mRNA: 3' TCTTCTCTACTC-C-C-CGTA 5'
::.::::: ::: : : ::::
miRNA: 5' AGGAGAGA-GAGAGAGAGCAT 3'
miRNA: >mno-miR529a_conserved	mRNA: >XM_010088968.1	Position: 1212	Score: 4.5	Category: 4	P-value: >0.05
mRNA: 3' TCATCTATCTC-CACGTCGAG 5'
:: ::: :::: :: :::::.
miRNA: 5' AGAAGAGAGAGAGTACAGCTT 3'
miRNA: >mno-miRn195-3p_novel	mRNA: >XM_010089000.1	Position: 87	Score: 4.5	Category: 4	P-value: >0.05
mRNA: 3' AACT-T-AGCTCAACCGA-AGG 5'
:::: : :.::::::: : :::
miRNA: 5' TTGAGATTTGAGTTGG-TGTCC 3'
miRNA: >mno-miRn17-1-5p_novel	mRNA: >XM_010089059.1	Position: 136	Score: 4	Category: 2	P-value: >0.05
mRNA: 3' AAG-AAGTAGTAGT-TAGAGT 5'
::: :::.::::.: ::: ::
miRNA: 5' TTCGTTCGTCATTACATCCCA 3'
miRNA: >mno-miR156c_conserved	mRNA: >XM_010089073.1	Position: 1440	Score: 4	Category: 4	P-value: >0.05
mRNA: 3' AATTGT-TTCTGTCTC-CATG 5'
::.::: ::::.:::: : ::
miRNA: 5' TTGACAGAAGATAGAGAGCAC 3'
miRNA: >mno-miR156e_conserved	mRNA: >XM_010089073.1	Position: 1440	Score: 4.5	Category: 4	P-value: >0.05
mRNA: 3' AATTGT-TTCTGTCTC-CATG 5'
::.::: :::: :::: : ::
miRNA: 5' TTGACAGAAGAGAGAGAGCAC 3'
miRNA: >mno-miRn112-3p_novel	mRNA: >XM_010089096.1	Position: 4277	Score: 4.5	Category: 4	P-value: >0.05
mRNA: 3' A-TCATTCCACTTTCTC-GGA 5'
: :::.: ::::: ::: :::
miRNA: 5' TCAGTGAAGTGAACGAGGCCT 3'
miRNA: >mno-miRn203-5p_novel	mRNA: >XM_010089109.1	Position: 740	Score: 4.5	Category: 4	P-value: >0.05
mRNA: 3' TCTACTTCGAACTCAA-ACATAA 5'
::: :: :.:::: :: ::::::
miRNA: 5' AGAGGACGTTTGATTTATGTATT 3'
miRNA: >mno-miRn2-1-5p_novel	mRNA: >XM_010089122.1	Position: 613	Score: 4.5	Category: 2	P-value: >0.05
mRNA: 3' GGGCT-CCTCCGACTTTAAGA 5'
.:.:: ::.:::::::: ::
miRNA: 5' TCTGATGGGGGCTGAAAATCA 3'
miRNA: >mno-miRn163-1-3p_novel	mRNA: >XM_010089122.1	Position: 662	Score: 4.5	Category: 2	P-value: >0.05
mRNA: 3' GTGCAAGACGGGGAGGAAGTCG 5'
::::: :: :::::.:: :: :
miRNA: 5' CACGTGCT-CCCCTTCTCCAAC 3'
miRNA: >mno-miR171b_conserved	mRNA: >XM_010089122.1	Position: 1159	Score: 4.5	Category: 2	P-value: >0.05
mRNA: 3' GTTC-GCTCAGT-ATAGTCAG 5'
:.:: ::: ::: ::::: ::
miRNA: 5' CGAGCCGAATCAATATCACTC 3'
miRNA: >mno-miRn260-5p_novel	mRNA: >XM_010089140.1	Position: 965	Score: 4.5	Category: 2	P-value: >0.05
mRNA: 3' TAA-GTCTCGTTTCTGAGTGGTAA 5'
::: :::.::::: : :: :::::
miRNA: 5' ATTACAGGGCAAA-A-TCTCCATT 3'
miRNA: >mno-miRn199-5p_novel	mRNA: >XM_010089140.1	Position: 1568	Score: 4.5	Category: 2	P-value: >0.05
mRNA: 3' TTGAGGACAAAGAGCCTGTTC 5'
..::.:: :::::.:: ::.:
miRNA: 5' GGCTTCTCTTTCTTGG-CAGG 3'
miRNA: >mno-miR399c_conserved>mno-miRn189-1-5p_novel	mRNA: >XM_010089140.1	Position: 1569	Score: 4.5	Category: 2	P-value: >0.05
mRNA: 3' CTTGAGGACAAAGAGCCTGTTC 5'
:..::.:: :::::.:: ::.:
miRNA: 5' GGGCTTCTCTTTCTTGG-CAGG 3'
miRNA: >mno-miRn229-1-5p_novel	mRNA: >XM_010089150.1	Position: 2576	Score: 3.5	Category: 4	P-value: >0.05
mRNA: 3' AATGTAAAAACTGTCTTACA 5'
::: :: ::::::.:::: :
miRNA: 5' TTAAATATTTGACGGAATCT 3'
miRNA: >mno-miRn253-3p_novel	mRNA: >XM_010089152.1	Position: 476	Score: 4	Category: 2	P-value: >0.05
mRNA: 3' TTTCTCTTCCTTAGCTCCTCTA 5'
:..::::::::: :: :::::
miRNA: 5' AGGGAGAAGGAAACGTGGAGAA 3'
miRNA: >mno-miR399d_conserved	mRNA: >XM_010089186.1	Position: 461	Score: 4.5	Category: 4	P-value: >0.05
mRNA: 3' ATGTTTTTCTCTGA-CAGGTC 5'
:.: :::.::::.: : ::::
miRNA: 5' TGCCAAAGGAGATTTGCCCAG 3'
miRNA: >mno-miRn138-3p_novel	mRNA: >XM_010089188.1	Position: 3287	Score: 4.5	Category: 4	P-value: >0.05
mRNA: 3' CGAGAGA-AAGA-GAAACTCGT 5'
:::.::: :::: :: : ::::
miRNA: 5' GCTTTCTCTTCTTCTGTCAGCA 3'
miRNA: >mno-miRn254-5p_novel	mRNA: >XM_010089200.1	Position: 1335	Score: 4.5	Category: 4	P-value: >0.05
mRNA: 3' TCGTCGTAGGTTTT-GAA-CT 5'
::: ::: :::.:: ::: ::
miRNA: 5' AGCTGCAGCCAGAATCTTTGA 3'
miRNA: >mno-miRn223-5p_novel	mRNA: >XM_010089206.1	Position: 101	Score: 4	Category: 4	P-value: >0.05
mRNA: 3' TCCTC-CTCTCTCGC-C-TA 5'
::::: ::::::: : : ::
miRNA: 5' AGGAGAGAGAGAGAGAGCAT 3'
miRNA: >mno-miRn91-5p_novel	mRNA: >XM_010089262.1	Position: 132	Score: 4.5	Category: 2	P-value: >0.05
mRNA: 3' GGTTAGTG-ACAGTTGAAGAC 5'
.:::: :: :::::: :: ::
miRNA: 5' TCAATAACTTGTCAAGTTATG 3'
miRNA: >mno-miRn191-3p_novel	mRNA: >XM_010089287.1	Position: 92	Score: 4.5	Category: 4	P-value: >0.05
mRNA: 3' T-CCTGG-AGATAC-C-GCA 5'
: ::::: :::.:: : :::
miRNA: 5' AGGGACCATCTGTGCGACGT 3'
miRNA: >mno-miRn227-5p_novel	mRNA: >XM_010089301.1	Position: 819	Score: 4.5	Category: 2	P-value: >0.05
mRNA: 3' ACTTCTTCCTTC-TC-CTT-CT 5'
:::: ::::::: :: ::: :.
miRNA: 5' TGAA-AAGGAAGGAGAGAATGG 3'
miRNA: >mno-miRn63-3p_novel	mRNA: >XM_010089340.1	Position: 382	Score: 4.5	Category: 2	P-value: >0.05
mRNA: 3' AGAAG-T-AGCTG-T-TTTCT 5'
::::: : ::::: : ::::.
miRNA: 5' TCTTCAATTCGACTACAAAGG 3'
miRNA: >mno-miRn167-5p_novel	mRNA: >XM_010089361.1	Position: 520	Score: 4.5	Category: 4	P-value: >0.05
mRNA: 3' AGAAAACCAATTGACCTGGAA 5'
:: :: :::::::: :.: ::
miRNA: 5' TCCTTCGGTTAACTAGGCATT 3'
miRNA: >mno-miRn229-1-5p_novel	mRNA: >XM_010089401.1	Position: 785	Score: 4	Category: 3	P-value: >0.05
mRNA: 3' AGTTTA-AAACTGACTAAGG 5'
:.:::: :::::: :: ::.
miRNA: 5' TTAAATATTTGACGGAATCT 3'
miRNA: >mno-miR828_conserved	mRNA: >XM_010089439.1	Position: 653	Score: 3	Category: 4	P-value: 0.026
mRNA: 3' AGGACGGGTTTACACATA-GGT 5'
::.:::.:::::: :::: :::
miRNA: 5' TCTTGCTCAAATGAGTATTCCA 3'
miRNA: >mno-miRn10-1-3p_novel	mRNA: >XM_010089455.1	Position: 1898	Score: 4	Category: 4	P-value: >0.05
mRNA: 3' AAACCGAAAAG-TACAAAGTAT 5'
::::: :: :: :: :::::::
miRNA: 5' TTTGGATTGTCTAT-TTTCATA 3'
miRNA: >mno-miRn202-1-5p_novel	mRNA: >XM_010089457.1	Position: 455	Score: 4.5	Category: 3	P-value: >0.05
mRNA: 3' AATATCGGAAGAGA-GAGTCT 5'
::::: : ::::.: :::: :
miRNA: 5' TTATATCGTTCTTTGCTCACA 3'
miRNA: >mno-miRn239-5p_novel	mRNA: >XM_010089470.1	Position: 1445	Score: 4.5	Category: 2	P-value: >0.05
mRNA: 3' AGTTACCAACCCACTTACAAC 5'
:::::: :::: ::.: :::
miRNA: 5' CCAATGGATGGGGGAGTTTTG 3'
miRNA: >mno-miRn18-5p_novel	mRNA: >XM_010089481.1	Position: 273	Score: 4.5	Category: 4	P-value: >0.05
mRNA: 3' ACCATGCTACTA-GTACAAC 5'
: ::.:::::: ::: :::
miRNA: 5' AGATATGATGATACATTTTG 3'
miRNA: >mno-miRn183-3p_novel	mRNA: >XM_010089495.1	Position: 1338	Score: 4.5	Category: 2	P-value: >0.05
mRNA: 3' TCTAG-ACTAC-GTCGGAGTCG 5'
::::: :: :: ::::.::: :
miRNA: 5' AGATCATGCTGGCAGCTTCAAC 3'
miRNA: >mno-miRn57-5p_novel	mRNA: >XM_010089513.1	Position: 629	Score: 4	Category: 4	P-value: >0.05
mRNA: 3' AAGAAGGAGCATTTCCG-TTAG 5'
::.::::::::: :: : :::.
miRNA: 5' TTTTTCCTCGTACAGTCGAATT 3'
miRNA: >mno-miR399c_conserved>mno-miRn189-1-5p_novel	mRNA: >XM_010089620.1	Position: 59	Score: 3.5	Category: 4	P-value: >0.05
mRNA: 3' TCCG-AGAAAAAGAACCTTCC 5'
.::: ::: :::::::: :::
miRNA: 5' GGGCTTCTCTTTCTTGGCAGG 3'
miRNA: >mno-miR399c_conserved>mno-miRn189-1-5p_novel	mRNA: >XM_010089620.1	Position: 60	Score: 4.5	Category: 2	P-value: >0.05
mRNA: 3' TCCG-AGA-AAAAGAACCTTCC 5'
.::: ::: ::: ::::: :::
miRNA: 5' GGGCTTCTCTTT-CTTGGCAGG 3'
miRNA: >mno-miRn192-3p_novel	mRNA: >XM_010089636.1	Position: 478	Score: 3.5	Category: 4	P-value: >0.05
mRNA: 3' A-GTGAAC-TAAACAGGAAAC 5'
: :::::: :::: ::.::::
miRNA: 5' TACACTTGTATTTATCTTTTG 3'
miRNA: >mno-miR166b_conserved	mRNA: >XM_010089651.1	Position: 787	Score: 4.5	Category: 4	P-value: >0.05
mRNA: 3' AGCTTGGGTTCGCA-TAGGGGG 5'
:::.: :::.:: : ::.::::
miRNA: 5' TCGGA-CCAGGCTTCATTCCCC 3'
miRNA: >mno-miRn3-5p_novel	mRNA: >XM_010089656.1	Position: 1874	Score: 4	Category: 4	P-value: >0.05
mRNA: 3' T-TACTTCTTTCT-ACTCCTG 5'
: ::::.:::::: ::: ::.
miRNA: 5' ATATGAGGAAAGAATGATGAT 3'
miRNA: >mno-miRn215-5p_novel	mRNA: >XM_010089656.1	Position: 1874	Score: 4	Category: 4	P-value: >0.05
mRNA: 3' T-TACTTCTTTCT-ACTCCTG 5'
: ::::.:::::: ::: ::.
miRNA: 5' ATATGAGGAAAGAATGACGAT 3'
miRNA: >mno-miR166g_conserved>mno-miRn233-5p_novel	mRNA: >XM_010089656.1	Position: 1925	Score: 4.5	Category: 4	P-value: >0.05
mRNA: 3' TCTTATAAGCGACCGAAGTTCA 5'
.::::.:: ::::::: :.::
miRNA: 5' GGAATGTTGGCTGGCT-CGAGG 3'
miRNA: >mno-miR172c_conserved	mRNA: >XM_010089752.1	Position: 315	Score: 4.5	Category: 2	P-value: >0.05
mRNA: 3' CCTTAGGACTAGT-CGAAG-A 5'
::::::.:::: : ::: : :
miRNA: 5' GGAATCTTGATGATGCTGCAT 3'
miRNA: >mno-miRn79-1-3p_novel	mRNA: >XM_010089752.1	Position: 491	Score: 4.5	Category: 2	P-value: >0.05
mRNA: 3' CACGGAAGGAACCTAGAGT-T 5'
::::.:::::: : : ::: :
miRNA: 5' GTGCTTTCCTTCGTTGTCATA 3'
miRNA: >mno-miR396c_conserved>mno-miRn247-5p_novel	mRNA: >XM_010089811.1	Position: 480	Score: 4.5	Category: 4	P-value: >0.05
mRNA: 3' AAGGCT-TCGAAACAGCTAGAA 5'
:::: : :::::: :.:: :::
miRNA: 5' TTCC-ACAGCTTTCTTGAACTT 3'
miRNA: >mno-miRn160-5p_novel	mRNA: >XM_010089833.1	Position: 1298	Score: 4.5	Category: 2	P-value: >0.05
mRNA: 3' TGTACTTATTCTCGTAGGAAG 5'
::::: ::.:: : ::.:::.
miRNA: 5' ACATGCATGAGCGAATTCTTT 3'
miRNA: >mno-miR167e_conserved	mRNA: >XM_010089933.1	Position: 1572	Score: 4	Category: 4	P-value: >0.05
mRNA: 3' CCTTCGTCGGTC-TACTAGTC 5'
::::: ::::: :::::: :
miRNA: 5' TGAAGCTGCCAGCATGATCTG 3'
miRNA: >mno-miR167a_conserved	mRNA: >XM_010089933.1	Position: 1572	Score: 4	Category: 4	P-value: >0.05
mRNA: 3' CCTTCGTCGGTC-TACTAG-T 5'
::::: ::::: :::::: :
miRNA: 5' TGAAGCTGCCAGCATGATCTA 3'
miRNA: >mno-miRn211-5p_novel	mRNA: >XM_010089973.1	Position: 571	Score: 4.5	Category: 2	P-value: >0.05
mRNA: 3' TCTAGCAACTGC-CTGAGCTAG 5'
::.: ::::.:: :.::: :::
miRNA: 5' AGGT-GTTGGCGCGGCTCAATC 3'
miRNA: >mno-miR171b_conserved	mRNA: >XM_010089991.1	Position: 41	Score: 4	Category: 2	P-value: >0.05
mRNA: 3' GCT-GGTTTAGCTATGGT-AG 5'
::: ::.:::: :::.:: ::
miRNA: 5' CGAGCCGAATCAATATCACTC 3'
miRNA: >mno-miRn195-3p_novel	mRNA: >XM_010090005.1	Position: 1654	Score: 4	Category: 2	P-value: >0.05
mRNA: 3' AA-TC-AGACTCGACTATAGG 5'
:: :: :.::::.::.:.:::
miRNA: 5' TTGAGATTTGAGTTGGTGTCC 3'
miRNA: >mno-miRn36-5p_novel	mRNA: >XM_010090030.1	Position: 393	Score: 4	Category: 2	P-value: >0.05
mRNA: 3' TGATAC-TATTTGCTGAAGAGG 5'
:: ::: :::::::: ::::..
miRNA: 5' AC-ATGCATAAACGAATTCTTT 3'
miRNA: >mno-miRn108-5p_novel	mRNA: >XM_010090052.1	Position: 706	Score: 4.5	Category: 2	P-value: >0.05
mRNA: 3' A-CTGGTCGACTTCCAGA-GG 5'
: :::.::.::: :::.: ::
miRNA: 5' TCGACTAGTTGATGGTTTTCC 3'
miRNA: >mno-miR396c_conserved>mno-miRn247-5p_novel	mRNA: >XM_010090054.1	Position: 444	Score: 4.5	Category: 2	P-value: >0.05
mRNA: 3' GAGGTATCGAAAGAAGTT-AC 5'
.:::: ::::::::: :: :
miRNA: 5' TTCCACAGCTTTCTTGAACTT 3'
miRNA: >mno-miR396b_conserved>mno-miRn221-1-5p_novel	mRNA: >XM_010090054.1	Position: 444	Score: 3.5	Category: 2	P-value: >0.05
mRNA: 3' GAGGTATCGAAAGAAGTT-AC 5'
.:::: ::::::::: :: ::
miRNA: 5' TTCCACAGCTTTCTTGAACTG 3'
miRNA: >mno-miR156c_conserved	mRNA: >XM_010090054.1	Position: 715	Score: 4	Category: 2	P-value: >0.05
mRNA: 3' AAC-GTC-TCT-TCTCCCGTG 5'
::: ::: ::: :::: ::::
miRNA: 5' TTGACAGAAGATAGAGAGCAC 3'
miRNA: >mno-miR156e_conserved	mRNA: >XM_010090054.1	Position: 715	Score: 4	Category: 2	P-value: >0.05
mRNA: 3' AAC-GTC-TCT-TCTCCCGTG 5'
::: ::: ::: :::: ::::
miRNA: 5' TTGACAGAAGAGAGAGAGCAC 3'
miRNA: >mno-miRn157-5p_novel	mRNA: >XM_010090054.1	Position: 1126	Score: 4.5	Category: 2	P-value: >0.05
mRNA: 3' AGA-ACG-AAGTGTTAA-CTG 5'
:.: ::: ::::: ::: :::
miRNA: 5' TTTCTGCATTCACTATTTGAC 3'
miRNA: >mno-miRn160-5p_novel	mRNA: >XM_010090082.1	Position: 294	Score: 4.5	Category: 2	P-value: >0.05
mRNA: 3' TG-ACGTAGTCGGT-AAGAAG 5'
:: ::::: ::: : :::::.
miRNA: 5' ACATGCATGAGCGAATTCTTT 3'
miRNA: >mno-miRn125-5p_novel	mRNA: >XM_010090086.1	Position: 470	Score: 4.5	Category: 4	P-value: >0.05
mRNA: 3' CTTGTC-AAGG-AAC-GTT-G 5'
::.::: :::: ::: ::: :
miRNA: 5' GAGCAGTTTCCCTTGACAAGC 3'
miRNA: >mno-miRn65-1-3p_novel	mRNA: >XM_010090087.1	Position: 110	Score: 4	Category: 2	P-value: >0.05
mRNA: 3' AACTAGAACTCGAAGAGAC-TG 5'
: :::::: :::::: ::: ::
miRNA: 5' TGGATCTTAAGCTTC-CTGTAC 3'
miRNA: >mno-miRn199-5p_novel	mRNA: >XM_010090151.1	Position: 938	Score: 4.5	Category: 2	P-value: >0.05
mRNA: 3' CTGAAGAGGAAAAGAC-GTTC 5'
:.::::::.:: : :: ::.:
miRNA: 5' GGCTTCTCTTTCT-TGGCAGG 3'
miRNA: >mno-miRn104-5p_novel	mRNA: >XM_010090177.1	Position: 1813	Score: 4	Category: 2	P-value: >0.05
mRNA: 3' CAATAA-TACCA-TAAGTTGA 5'
::.:: ::::: :::.::::
miRNA: 5' TTTGTTGATGGTCATTTAACT 3'
miRNA: >mno-miRn196-3p_novel	mRNA: >XM_010090181.1	Position: 82	Score: 4.5	Category: 2	P-value: >0.05
mRNA: 3' AAGGGCCACCTCCCATCAA-A 5'
::: ::: :::: ::.::: :
miRNA: 5' TTCGCGGCGGAGAGTGGTTGT 3'
miRNA: >mno-miR393b_conserved	mRNA: >XM_010090181.1	Position: 884	Score: 4	Category: 4	P-value: >0.05
mRNA: 3' AGGTTT-CCTAAC-TAAGTAG 5'
:::::: :::: : ::: :::
miRNA: 5' TCCAAAGGGATCGCATTGATC 3'
miRNA: >mno-miRn67-3p_novel	mRNA: >XM_010090217.1	Position: 269	Score: 4.5	Category: 2	P-value: >0.05
mRNA: 3' CTTCCGGACTCTTCTCACTT 5'
:::: :.::::..::: : :
miRNA: 5' GAAGCCTTGAGGGGAGAGTA 3'
miRNA: >mno-miRn93-3p_novel	mRNA: >XM_010090229.1	Position: 1612	Score: 4.5	Category: 2	P-value: >0.05
mRNA: 3' AATCGCTTTAACTAGCCGCGAAGT 5'
::::::::: ::: ::: :: :.:
miRNA: 5' TTAGCGAAA-TGAACGGGGCCTTA 3'
miRNA: >mno-miRn223-5p_novel	mRNA: >XM_010090234.1	Position: 91	Score: 4.5	Category: 4	P-value: >0.05
mRNA: 3' CCTTCTCTCTCT-TC-C-TA 5'
:.::::::::: :: : ::
miRNA: 5' AGGAGAGAGAGAGAGAGCAT 3'
miRNA: >mno-miRn138-3p_novel	mRNA: >XM_010090244.1	Position: 155	Score: 4	Category: 2	P-value: >0.05
mRNA: 3' CGAAAGAGCAGAACAC-GTCGG 5'
:::::::: :::: :: ::::
miRNA: 5' GCTTTCTCTTCTTCTGTCAGCA 3'
miRNA: >mno-miRn148-5p_novel	mRNA: >XM_010090255.1	Position: 781	Score: 4.5	Category: 2	P-value: >0.05
mRNA: 3' T-AATAAGGCT-AAAGCAA-G 5'
: :: :::.:: ::::::: :
miRNA: 5' ATTTTTTCTGAGTTTCGTTGC 3'
miRNA: >mno-miR172a_conserved	mRNA: >XM_010090261.1	Position: 613	Score: 4.5	Category: 2	P-value: >0.05
mRNA: 3' TC-TAGAATTAC-A-GA-GTA 5'
:: :::::.::: : :: :::
miRNA: 5' AGAATCTTGATGATGCTGCAT 3'
miRNA: >mno-miRn120-5p_novel	mRNA: >XM_010090276.1	Position: 1248	Score: 4	Category: 3	P-value: >0.05
mRNA: 3' ACGATTGCTCCGA-T-AGACT 5'
::.:..:::::.: : :::::
miRNA: 5' TGTTGGCGAGGTTCAATCTGA 3'
miRNA: >mno-miRn141-1-5p_novel	mRNA: >XM_010090344.1	Position: 2642	Score: 3.5	Category: 4	P-value: >0.05
mRNA: 3' TTT-AC-CGTCGTGTTTCATA 5'
::: :: :.:::: :::::::
miRNA: 5' AAAGTGCGTAGCAGAAAGTAT 3'
miRNA: >mno-miRn29-5p_novel	mRNA: >XM_010090365.1	Position: 1240	Score: 4	Category: 2	P-value: >0.05
mRNA: 3' TGGAACATGAAAA-TAATT-T 5'
::: : ::::::: ::::: :
miRNA: 5' ACCCTTTACTTTTGATTAATA 3'
miRNA: >mno-miRn199-5p_novel	mRNA: >XM_010090381.1	Position: 3117	Score: 4.5	Category: 0	P-value: >0.05
mRNA: 3' CAGAAGAG-AAGGAACCCTCT 5'
: :::::: ::: :::: ::.
miRNA: 5' GGCTTCTCTTTC-TTGGCAGG 3'
miRNA: >mno-miRn40-2-5p_novel	mRNA: >XM_010090381.1	Position: 3298	Score: 4.5	Category: 4	P-value: >0.05
mRNA: 3' CCTATTCA-AA-TAAAGA-AG 5'
: :::::: :: ::::.: ::
miRNA: 5' GTATAAGTCTTGATTTTTATC 3'
miRNA: >mno-miR156g_conserved	mRNA: >XM_010090407.1	Position: 492	Score: 0	Category: 2	P-value: 0
mRNA: 3' ACTGTCTTCTCTCTCTCGTGT 5'
:::::::::::::::::::::
miRNA: 5' TGACAGAAGAGAGAGAGCACA 3'
miRNA: >mno-miR156f_conserved	mRNA: >XM_010090407.1	Position: 492	Score: 1	Category: 2	P-value: 0
mRNA: 3' ACTGTCTTCTCTCTCTCGTGT 5'
::::::::::::: :::::::
miRNA: 5' TGACAGAAGAGAGTGAGCACA 3'
miRNA: >mno-miR156e_conserved	mRNA: >XM_010090407.1	Position: 493	Score: 1	Category: 2	P-value: >0.05
mRNA: 3' TACTGTCTTCTCTCTCTCGTG 5'
::::::::::::::::::::
miRNA: 5' TTGACAGAAGAGAGAGAGCAC 3'
miRNA: >mno-miR156d_conserved	mRNA: >XM_010090407.1	Position: 493	Score: 2	Category: 2	P-value: 0.006
mRNA: 3' TACTGTCTTCTCTCTCTCGTG 5'
::::::::::::: ::::::
miRNA: 5' TTGACAGAAGAGAGTGAGCAC 3'
miRNA: >mno-miR156g_conserved	mRNA: >XM_010090407.1	Position: 494	Score: 4	Category: 2	P-value: >0.05
mRNA: 3' ACTGTC-T-TCTCTCTC-TCGT 5'
:::::: : :::::::: : ::
miRNA: 5' TGACAGAAGAGAGAGAGCA-CA 3'
miRNA: >mno-miRn199-5p_novel	mRNA: >XM_010090435.1	Position: 1950	Score: 4	Category: 2	P-value: >0.05
mRNA: 3' CCGAAGA-AAA-A-CCGACC 5'
::::::: ::: : ::: ::
miRNA: 5' GGCTTCTCTTTCTTGGCAGG 3'
miRNA: >mno-miRn199-5p_novel	mRNA: >XM_010090435.1	Position: 1951	Score: 4	Category: 2	P-value: >0.05
mRNA: 3' CCG-A-AGAAA-AACCGACC 5'
::: : ::::: ::::: ::
miRNA: 5' GGCTTCTCTTTCTTGGCAGG 3'
miRNA: >mno-miR399c_conserved>mno-miRn189-1-5p_novel	mRNA: >XM_010090435.1	Position: 1951	Score: 4	Category: 2	P-value: >0.05
mRNA: 3' CCCGAAGA-AAA-A-CCGACC 5'
:::::::: ::: : ::: ::
miRNA: 5' GGGCTTCTCTTTCTTGGCAGG 3'
miRNA: >mno-miRn151-3p_novel	mRNA: >XM_010090439.1	Position: 1034	Score: 4	Category: 2	P-value: >0.05
mRNA: 3' TCTAGTTCTCCTTCAACGTG 5'
:::::: : :: :::: :::
miRNA: 5' AGATCATGCGGCAGTTTCAC 3'
miRNA: >mno-miRn261-5p_novel	mRNA: >XM_010090482.1	Position: 2225	Score: 4.5	Category: 4	P-value: >0.05
mRNA: 3' TACGTC-AAGAGGAAACAG-CT 5'
.::: : :::::::::: : ::
miRNA: 5' GTGC-GATTCTCCTTTGGCAGA 3'
miRNA: >mno-miRn156-3p_novel	mRNA: >XM_010090527.1	Position: 556	Score: 4.5	Category: 4	P-value: >0.05
mRNA: 3' AAAC-TTCTCTTTCTCGGGAT 5'
:: : ::::::.:::::: :
miRNA: 5' TTAGAAAGAGAGAGAGCCGTT 3'
miRNA: >mno-miRn88-3p_novel	mRNA: >XM_010090530.1	Position: 1343	Score: 4.5	Category: 2	P-value: >0.05
mRNA: 3' GATATTAATATTTGACT-CTA 5'
::::.::: :::::: : ::
miRNA: 5' CTATGATTTTAAACTCATGAA 3'
miRNA: >mno-miRn223-5p_novel	mRNA: >XM_010090557.1	Position: 31	Score: 4	Category: 2	P-value: >0.05
mRNA: 3' TCCTTTCTCTTCTC-CTTGTC 5'
::::.:::: :::: ::.::
miRNA: 5' AGGAGAGAG-AGAGAGAGCAT 3'
miRNA: >mno-miRn229-1-5p_novel	mRNA: >XM_010090576.1	Position: 7743	Score: 4	Category: 2	P-value: >0.05
mRNA: 3' GGTTTGTAGACT-CCGTAGA 5'
..:::.::.::: :: ::::
miRNA: 5' TTAAATATTTGACGGAATCT 3'
miRNA: >mno-miR171c_conserved>mno-miRn120-3p_novel	mRNA: >XM_010090594.1	Position: 1283	Score: 1	Category: 2	P-value: 0
mRNA: 3' ACTAACTCGGCGCGGTTATAG 5'
::::::::::::::::::::
miRNA: 5' AGATTGAGCCGCGCCAATATC 3'
miRNA: >mno-miR171a_conserved	mRNA: >XM_010090594.1	Position: 1283	Score: 0.5	Category: 2	P-value: 0
mRNA: 3' ACTAACTCGGCGCGGTTATAG 5'
:::::::::::.:::::::::
miRNA: 5' TGATTGAGCCGTGCCAATATC 3'
miRNA: >mno-miRn259-3p_novel	mRNA: >XM_010090606.1	Position: 431	Score: 4.5	Category: 4	P-value: >0.05
mRNA: 3' TAGGCTGACCCAGA-CCATAA 5'
:: :::.: :::.: :::.::
miRNA: 5' ATGCGATTCGGTTTCGGTGTT 3'
miRNA: >mno-miRn113-5p_novel	mRNA: >XM_010090607.1	Position: 391	Score: 4.5	Category: 3	P-value: >0.05
mRNA: 3' AGCTAATAGAAAAACGGCAGTC 5'
: ::::::.::: :::: : ::
miRNA: 5' T-GATTATTTTTATGCCTTAAG 3'
miRNA: >mno-miRn182-3p_novel	mRNA: >XM_010090671.1	Position: 118	Score: 4.5	Category: 2	P-value: >0.05
mRNA: 3' TACAGTATACAC-TCCTTGGATC 5'
.:::.::::::: :::: : :.:
miRNA: 5' GTGTTATATGTGTAGGA-C-TGG 3'
miRNA: >mno-miRn179-3p_novel	mRNA: >XM_010090671.1	Position: 337	Score: 4.5	Category: 2	P-value: >0.05
mRNA: 3' AGGAGACCGGCCGCGA-AGTGG 5'
:::: :::.::::: : :.:.:
miRNA: 5' TCCT-TGGTCGGCGGTGTTATC 3'
miRNA: >mno-miRn132-1-3p_novel	mRNA: >XM_010090676.1	Position: 532	Score: 4.5	Category: 4	P-value: >0.05
mRNA: 3' ACCTGACCCGCCGCTGC-CCCGG 5'
: :.::::::::::..: ::::
miRNA: 5' TTGGCTGGGCGGCGGTGAGGGCG 3'
miRNA: >mno-miRn238-5p_novel	mRNA: >XM_010090677.1	Position: 656	Score: 4.5	Category: 2	P-value: >0.05
mRNA: 3' ATTCAACGTTAGACTAG-TC 5'
:::::::.::: :::: :
miRNA: 5' GAAGTTGCGATCGGATCTAT 3'
miRNA: >mno-miRn137-3p_novel	mRNA: >XM_010090680.1	Position: 1024	Score: 4.5	Category: 4	P-value: >0.05
mRNA: 3' AGGTGAGTTGCTTCATTCTCCT 5'
:: : :::.:::::::: : ::
miRNA: 5' TCGAATCAGCGAAGTAA-ACGA 3'
miRNA: >mno-miRn122-5p_novel	mRNA: >XM_010090715.1	Position: 2132	Score: 4	Category: 2	P-value: >0.05
mRNA: 3' AGTAAGGTATTGAGA-AGTTG 5'
: :::::.:::.:.: :::.:
miRNA: 5' TAATTCCGTAATTTTGTCAGC 3'
miRNA: >mno-miRn82-3p_novel	mRNA: >XM_010090764.1	Position: 314	Score: 4.5	Category: 2	P-value: >0.05
mRNA: 3' GAAAGGG-TGTG-AGGGAACGG 5'
.:::::: :::: :::: : ::
miRNA: 5' TTTTCCCAACACCTCCCATACC 3'
miRNA: >mno-miRn37-3p_novel	mRNA: >XM_010090764.1	Position: 919	Score: 4.5	Category: 2	P-value: >0.05
mRNA: 3' AGACAGTTTGGTTTG-A-AAGAGT 5'
::: : ::::::::: : ::::.:
miRNA: 5' TCTAT-AAACCAAACGTCTTCTTA 3'
miRNA: >mno-miRn102-5p_novel	mRNA: >XM_010090765.1	Position: 1120	Score: 4	Category: 4	P-value: >0.05
mRNA: 3' TTCTCA-TTCTTAACACAACG 5'
: :::: :::::: : :::::
miRNA: 5' ATGAGTCAAGAATGG-GTTGC 3'
miRNA: >mno-miRn199-5p_novel	mRNA: >XM_010090769.1	Position: 2306	Score: 4.5	Category: 4	P-value: >0.05
mRNA: 3' CCGAATGAG-AAGA-CCGGCT 5'
::::: ::: :::: ::: :.
miRNA: 5' GGCTT-CTCTTTCTTGGCAGG 3'
miRNA: >mno-miR399c_conserved>mno-miRn189-1-5p_novel	mRNA: >XM_010090769.1	Position: 2306	Score: 4.5	Category: 4	P-value: >0.05
mRNA: 3' CCCGAATGAGAA-GA-CCGGCT 5'
:::::: ::::: :: ::: :.
miRNA: 5' GGGCTT-CTCTTTCTTGGCAGG 3'
miRNA: >mno-miRn4-1-5p_novel	mRNA: >XM_010090838.1	Position: 1420	Score: 3.5	Category: 2	P-value: >0.05
mRNA: 3' ATTAAGGATTTAAAACGGACA 5'
:::::::: :::::::.: :
miRNA: 5' TAATTCCTTAATTTTGTCAGG 3'
miRNA: >mno-miRn122-5p_novel	mRNA: >XM_010090838.1	Position: 1420	Score: 4.5	Category: 2	P-value: >0.05
mRNA: 3' ATTAAGG-ATTTAAAACGGACA 5'
::::::: : :::::::.: :
miRNA: 5' TAATTCCGT-AATTTTGTCAGC 3'
miRNA: >mno-miRn8-1-3p_novel	mRNA: >XM_010090862.1	Position: 1613	Score: 4.5	Category: 2	P-value: >0.05
mRNA: 3' AAGGGTAGAAGGCCGACGGTT 5'
::..:::: ::.::: ::..:
miRNA: 5' TTTTCATCATCTGGCGGCTGA 3'
miRNA: >mno-miRn82-3p_novel	mRNA: >XM_010090930.1	Position: 3349	Score: 4	Category: 4	P-value: >0.05
mRNA: 3' AAGGGGCTTGTGGAGGGCTTTGG 5'
::..:: :::::::::: : :::
miRNA: 5' TTTTCCCAACACCTCCC-ATACC 3'
miRNA: >mno-miRn95-5p_novel	mRNA: >XM_010090979.1	Position: 1134	Score: 4.5	Category: 4	P-value: >0.05
mRNA: 3' TTCCACC-AGAGGAGC-GTT 5'
:.:: :: ::::.:.: :::
miRNA: 5' AGGGCGGCTCTCTTTGGCAA 3'
miRNA: >mno-miRn171-1-3p_novel	mRNA: >XM_010090995.1	Position: 581	Score: 4	Category: 2	P-value: >0.05
mRNA: 3' TACATTAGTCAAACT-TGGT 5'
:: :.::.:::: :: ::::
miRNA: 5' ATATGATTAGTTAGACACCA 3'
miRNA: >mno-miRn227-5p_novel	mRNA: >XM_010091021.1	Position: 436	Score: 4.5	Category: 2	P-value: >0.05
mRNA: 3' TCTGTTTCTTCCGCTCCTACC 5'
:: ::.::::: ::: ::::
miRNA: 5' TGAAAAGGAAGGAGAGAATGG 3'
miRNA: >mno-miRn227-5p_novel	mRNA: >XM_010091082.1	Position: 89	Score: 4	Category: 4	P-value: >0.05
mRNA: 3' AC-TTTCTCTTCCTTTTCTTGCC 5'
:: :::: ::::::.: :::.::
miRNA: 5' TGAAAAG-GAAGGAGA-GAATGG 3'
miRNA: >mno-miR4414_conserved	mRNA: >XM_010091096.1	Position: 2335	Score: 4.5	Category: 4	P-value: >0.05
mRNA: 3' TCGTCGGTTGAGCCATCA-GT 5'
::: ::..::::: :.:: ::
miRNA: 5' AGCTGCTGACTCGTTGGTTCA 3'
miRNA: >mno-miRn87-1-3p_novel	mRNA: >XM_010091230.1	Position: 2649	Score: 4	Category: 4	P-value: >0.05
mRNA: 3' TAATCATC-GAGAAAGTA-G 5'
:::: ::: :::::: :: :
miRNA: 5' ATTA-TAGACTCTTTAATGC 3'
miRNA: >mno-miRn87-1-3p_novel	mRNA: >XM_010091255.1	Position: 2015	Score: 4	Category: 4	P-value: >0.05
mRNA: 3' TAGTA-C-GAGGAATT-CG 5'
::.:: : :::.:::: ::
miRNA: 5' ATTATAGACTCTTTAATGC 3'
miRNA: >mno-miRn103-5p_novel	mRNA: >XM_010091260.1	Position: 669	Score: 4.5	Category: 2	P-value: >0.05
mRNA: 3' G-AACTGCCTACATCTTCGAAG 5'
: ::::.:::: : :::: :::
miRNA: 5' CATTGATGGATTT-GAAG-TTC 3'
miRNA: >mno-miRn5-1-3p_novel	mRNA: >XM_010091262.1	Position: 1059	Score: 3.5	Category: 2	P-value: >0.05
mRNA: 3' TGTT-CTCGAGGACCACGTCT 5'
.::: :::.::::::: :::.
miRNA: 5' GCAAGGAGTTCCTGGTTCAGG 3'
miRNA: >mno-miRn57-3p_novel	mRNA: >XM_010091270.1	Position: 2308	Score: 4.5	Category: 4	P-value: >0.05
mRNA: 3' AAGTT-ACCAGA-CCTCTAGG 5'
:::.: :::::: ::: : ::
miRNA: 5' TTCGACTGGTCTAGGAAAACC 3'
miRNA: >mno-miRn117-1-3p_novel	mRNA: >XM_010091278.1	Position: 1075	Score: 4.5	Category: 4	P-value: >0.05
mRNA: 3' AACCTAGTTCCTTGAGTAGCC 5'
: : ::::.:::::: : :::
miRNA: 5' TCGAATCAGGGAACTAAACGG 3'
miRNA: >mno-miRn134-1-5p_novel	mRNA: >XM_010091279.1	Position: 992	Score: 4.5	Category: 2	P-value: >0.05
mRNA: 3' TTGAGGCGTTCATCTTAA-AC 5'
.:::: :.::::.::::: :
miRNA: 5' GACTCAGTAAGTGGAATTATA 3'
miRNA: >mno-miRn117-1-3p_novel	mRNA: >XM_010091282.1	Position: 2929	Score: 4.5	Category: 4	P-value: >0.05
mRNA: 3' AACCTAGTTCCTTGAGTAGCC 5'
: : ::::.:::::: : :::
miRNA: 5' TCGAATCAGGGAACTAAACGG 3'
miRNA: >mno-miRn133-1-3p_novel	mRNA: >XM_010091286.1	Position: 277	Score: 4.5	Category: 4	P-value: >0.05
mRNA: 3' AGAAGACT-CCTTCCCTGG-TT 5'
:.:: ::: ::: :::::: ::
miRNA: 5' TTTTGTGATGGA-GGGACCGAA 3'
miRNA: >mno-miRn199-5p_novel	mRNA: >XM_010091322.1	Position: 4519	Score: 4.5	Category: 4	P-value: >0.05
mRNA: 3' CGGAAGAGAAACAAGC-TTC 5'
: ::::::::: :: : :.:
miRNA: 5' GGCTTCTCTTTCTTGGCAGG 3'
miRNA: >mno-miRn148-5p_novel	mRNA: >XM_010091361.1	Position: 3040	Score: 4.5	Category: 4	P-value: >0.05
mRNA: 3' TTAAGAA-ACTCAAACCAATCG 5'
: ::.:: ::::::: ::: ::
miRNA: 5' ATTTTTTCTGAGTTTCGTT-GC 3'
miRNA: >mno-miRn208-3p_novel	mRNA: >XM_010091376.1	Position: 291	Score: 4.5	Category: 4	P-value: >0.05
mRNA: 3' TTC-TTCTTCAT-CTGGTAAA 5'
.:: :::::::: :::..: :
miRNA: 5' GAGTAAGAAGTATGACTGTAT 3'
miRNA: >mno-miR156d_conserved	mRNA: >XM_010091376.1	Position: 294	Score: 4.5	Category: 4	P-value: >0.05
mRNA: 3' AGCT-TCTTCT-TCA-TC-TG 5'
:.:: :::::: ::: :: ::
miRNA: 5' TTGACAGAAGAGAGTGAGCAC 3'
miRNA: >mno-miRn168-3p_novel	mRNA: >XM_010091429.1	Position: 478	Score: 4	Category: 2	P-value: >0.05
mRNA: 3' AAACGTTTTATAAACAGTAGTTT 5'
::: ::::: ::: :::.:.:::
miRNA: 5' TTTTCAAAA-ATT-GTCGTTAAA 3'
miRNA: >mno-miRn29-5p_novel	mRNA: >XM_010091477.1	Position: 548	Score: 3.5	Category: 2	P-value: >0.05
mRNA: 3' TGGGAAA-GAAGACGAATTAA 5'
::::::: :::.:: :::::
miRNA: 5' ACCCTTTACTTTTGATTAATA 3'
miRNA: >mno-miRn95-5p_novel	mRNA: >XM_010091479.1	Position: 1779	Score: 4.5	Category: 4	P-value: >0.05
mRNA: 3' ACCCGCAGAGAGTACCTGTT 5'
::::: ::::: : :.:::
miRNA: 5' AGGGCGGCTCTCTTTGGCAA 3'
miRNA: >mno-miRn10-1-3p_novel	mRNA: >XM_010091489.1	Position: 2196	Score: 4.5	Category: 4	P-value: >0.05
mRNA: 3' AAA-CTAAAAGGTTAAAGTAG 5'
::: :::: ::.: ::::::
miRNA: 5' TTTGGATTGTCTATTTTCATA 3'
miRNA: >mno-miR160b_conserved>mno-miRn49-5p_novel	mRNA: >XM_010091498.1	Position: 683	Score: 4	Category: 4	P-value: >0.05
mRNA: 3' ACGGACCTAGG-ACGA-ACGGT 5'
::::::: ::: :: : :::::
miRNA: 5' TGCCTGGCTCCCTG-TATGCCA 3'
miRNA: >mno-miR172b_conserved	mRNA: >XM_010091546.1	Position: 178	Score: 4	Category: 2	P-value: >0.05
mRNA: 3' TCTTTG-ACTACTACTACTTC 5'
:::: : :::::::: :: ::
miRNA: 5' AGAATCTTGATGATGCTGCAG 3'
miRNA: >mno-miRn79-1-3p_novel	mRNA: >XM_010091565.1	Position: 275	Score: 4	Category: 0	P-value: 0.016
mRNA: 3' CA-GGAAGGAAG-AGCA-TAT 5'
:: :.::::::: :.:: :::
miRNA: 5' GTGCTTTCCTTCGTTGTCATA 3'
miRNA: >mno-miRn96-1-3p_novel	mRNA: >XM_010091565.1	Position: 275	Score: 4.5	Category: 0	P-value: >0.05
mRNA: 3' CAGGA-AGGAAG-AGCA-TAT 5'
:: :: :::::: :.:: :::
miRNA: 5' GTGCTCTCCTTCGTTGTCATA 3'
miRNA: >mno-miRn196-3p_novel	mRNA: >XM_010091577.1	Position: 1807	Score: 4.5	Category: 4	P-value: >0.05
mRNA: 3' AA-CGCCACCTCCCAACAACG 5'
:: :::: :::: :: ::::.
miRNA: 5' TTCGCGGCGGAGAGTGGTTGT 3'
miRNA: >mno-miRn148-5p_novel	mRNA: >XM_010091584.1	Position: 1137	Score: 4.5	Category: 2	P-value: >0.05
mRNA: 3' TAAAAGAG-CTCAAAAGAAACT 5'
:::::.:: :::::: : :::
miRNA: 5' ATTTTTTCTGAGTTT-CGTTGC 3'
miRNA: >mno-miRn71-3p_novel	mRNA: >XM_010091633.1	Position: 2299	Score: 4	Category: 2	P-value: >0.05
mRNA: 3' GCGTACAGCTAGAAA-AGGTTC 5'
::: ::::: ::::: : ::::
miRNA: 5' CGC-TGTCGTTCTTTGTACAAG 3'
miRNA: >mno-miRn199-5p_novel	mRNA: >XM_010091652.1	Position: 1973	Score: 4	Category: 4	P-value: >0.05
mRNA: 3' CCCAAGA-AAAGAATTGACC 5'
:: :::: ::::::..: ::
miRNA: 5' GGCTTCTCTTTCTTGGCAGG 3'
miRNA: >mno-miR160a_conserved	mRNA: >XM_010091660.1	Position: 1876	Score: 4.5	Category: 4	P-value: >0.05
mRNA: 3' CGCGT-CT-CTCG-TCACGTAT 5'
:::.: :: :::: : ::::::
miRNA: 5' GCGTATGAGGAGCCA-TGCATA 3'
miRNA: >mno-miR160b_conserved>mno-miRn49-5p_novel	mRNA: >XM_010091672.1	Position: 1277	Score: 1	Category: 4	P-value: >0.05
mRNA: 3' ACGGACCGAGGGACATACGGA 5'
::::::::::::::::::::
miRNA: 5' TGCCTGGCTCCCTGTATGCCA 3'
miRNA: >mno-miR4414_conserved	mRNA: >XM_010091703.1	Position: 939	Score: 3.5	Category: 4	P-value: >0.05
mRNA: 3' TTGACGACCGAACTAACCAAGT 5'
:.:::::: :: : ::::::::
miRNA: 5' AGCTGCTGACTCG-TTGGTTCA 3'
miRNA: >mno-miRn178-1-3p_novel	mRNA: >XM_010091727.1	Position: 737	Score: 3	Category: 4	P-value: >0.05
mRNA: 3' CTTACTACTACTACTACT-AC 5'
:.:::.:::::: ::::: ::
miRNA: 5' GGATGGTGATGACGATGAATG 3'
miRNA: >mno-miRn115-5p_novel	mRNA: >XM_010091736.1	Position: 970	Score: 4.5	Category: 4	P-value: >0.05
mRNA: 3' GACTTGAAGGGTA-A-CTTCT 5'
:: ::.: ::::: : :::::
miRNA: 5' CTAAATTGCCCATCTCGAAGA 3'
miRNA: >mno-miRn260-5p_novel	mRNA: >XM_010091744.1	Position: 706	Score: 4.5	Category: 2	P-value: >0.05
mRNA: 3' TAACGTTCTCGTTTGAGACGTAA 5'
::: ::.: ::::: ::: ::::
miRNA: 5' ATTACAGG-GCAAAATCTCCATT 3'
miRNA: >mno-miRn223-5p_novel	mRNA: >XM_010091748.1	Position: 58	Score: 3.5	Category: 3	P-value: >0.05
mRNA: 3' TTCTC-CT-TCTCTCTCG-A 5'
:.::: :: ::::::::: :
miRNA: 5' AGGAGAGAGAGAGAGAGCAT 3'
miRNA: >mno-miRn99-5p_novel	mRNA: >XM_010091748.1	Position: 504	Score: 4	Category: 2	P-value: >0.05
mRNA: 3' CCGAAG-CCCAGTACCGAAAG 5'
:::: : ::::::::: :: :
miRNA: 5' GGCTGCTGGGTCATGGATTCC 3'
miRNA: >mno-miRn2-1-5p_novel	mRNA: >XM_010091748.1	Position: 532	Score: 4.5	Category: 2	P-value: >0.05
mRNA: 3' AGCCTACTCCCG-CTTTT-GA 5'
:: ::::.:::: ::::: :
miRNA: 5' TCTGATGGGGGCTGAAAATCA 3'
miRNA: >mno-miRn81-5p_novel	mRNA: >XM_010091780.1	Position: 263	Score: 4.5	Category: 4	P-value: >0.05
mRNA: 3' CCC-GACCCTTCCAA-C-ATTC 5'
::: ::::: ::::: : ::.:
miRNA: 5' GGGCCTGGG-AGGTTTGGTAGG 3'
miRNA: >mno-miRn17-1-5p_novel	mRNA: >XM_010091780.1	Position: 1179	Score: 4.5	Category: 2	P-value: >0.05
mRNA: 3' GAGCAAG-AGGTATTGTAGGTT 5'
.:::::: : ::: :::::: :
miRNA: 5' TTCGTTCGT-CATTACATCCCA 3'
miRNA: >mno-miRn18-3p_novel	mRNA: >XM_010091811.1	Position: 293	Score: 4	Category: 2	P-value: >0.05
mRNA: 3' ACTGTATC-TACC-CAG-GT 5'
:::..::: :::: ::: ::
miRNA: 5' TGATGTAGTATGGTGTCTCA 3'
miRNA: >mno-miR408a_conserved	mRNA: >XM_010091815.1	Position: 281	Score: 4.5	Category: 4	P-value: >0.05
mRNA: 3' AAGTAACGGAGAGGGTAACGA 5'
: :: :::::::.:: : :::
miRNA: 5' TGCACTGCCTCTTCCCTGGCT 3'
miRNA: >mno-miRn23-3p_novel	mRNA: >XM_010091821.1	Position: 710	Score: 4	Category: 2	P-value: >0.05
mRNA: 3' AC-ATAGGTAGGAACTTAAAGT 5'
: ::::.::::: ::.:::::
miRNA: 5' CGCTATCTATCCT-GAGTTTCA 3'
miRNA: >mno-miRn85-5p_novel	mRNA: >XM_010091821.1	Position: 768	Score: 4.5	Category: 4	P-value: >0.05
mRNA: 3' TCTTGC-ACAGACTGT-CGTC 5'
.:::.: ::::::.:: : ::
miRNA: 5' GGAATGTTGTCTGGCACGAAG 3'
miRNA: >mno-miRn252-3p_novel	mRNA: >XM_010091828.1	Position: 760	Score: 4	Category: 4	P-value: >0.05
mRNA: 3' CGGA-CGACCAT-TGAGCACG 5'
:..: :.::::: :.::::::
miRNA: 5' GTTTGGTTGGTAGATTCGTGC 3'
miRNA: >mno-miR172e_conserved	mRNA: >XM_010091830.1	Position: 2848	Score: 4	Category: 4	P-value: >0.05
mRNA: 3' TCTT-GGTCTAC-ACGACGAA 5'
:::: :: :::: :::::: :
miRNA: 5' AGAATCCTGATGATGCTGCAT 3'
miRNA: >mno-miRn87-1-3p_novel	mRNA: >XM_010091837.1	Position: 331	Score: 4.5	Category: 2	P-value: >0.05
mRNA: 3' TAATA-CT-AGAGACTCCG 5'
::::: :: :::.: : ::
miRNA: 5' ATTATAGACTCTTTAATGC 3'
miRNA: >mno-miRn252-3p_novel	mRNA: >XM_010091856.1	Position: 620	Score: 4.5	Category: 4	P-value: >0.05
mRNA: 3' CCAA-CAACCATC-AGGCGTG 5'
: :: :::::::: :.::..:
miRNA: 5' GTTTGGTTGGTAGATTCGTGC 3'
miRNA: >mno-miRn238-3p_novel	mRNA: >XM_010091859.1	Position: 265	Score: 4	Category: 3	P-value: >0.05
mRNA: 3' CCTGGAC-TAGT-TGAAGTC 5'
:::..:: :::: :.:::.:
miRNA: 5' GGATTTGAATCAGATTTCGG 3'
miRNA: >mno-miRn108-5p_novel	mRNA: >XM_010091874.1	Position: 1179	Score: 4	Category: 2	P-value: >0.05
mRNA: 3' AGCTGAT-AACAACCAACATG 5'
::::::: ::: ::::: : :
miRNA: 5' TCGACTAGTTGATGGTTTTCC 3'
miRNA: >mno-miRn253-3p_novel	mRNA: >XM_010091874.1	Position: 1570	Score: 4	Category: 3	P-value: >0.05
mRNA: 3' TTCATCTTCTCTTTGCGCTTTTT 5'
:.: ::::: ::::::.:.:.::
miRNA: 5' AGGGAGAAG-GAAACGTGGAGAA 3'
miRNA: >mno-miRn74a-1-3p_novel	mRNA: >XM_010091884.1	Position: 3283	Score: 4.5	Category: 2	P-value: >0.05
mRNA: 3' ATCCGGCA-CAGGAGGC-GTTAG 5'
::::..:: :::::.:: :: ::
miRNA: 5' TAGGTTGTCGTCCTTCGTCA-TC 3'
miRNA: >mno-miRn223-5p_novel	mRNA: >XM_010091889.1	Position: 201	Score: 4.5	Category: 2	P-value: >0.05
mRNA: 3' TCCT-TC-CTCTCT-TC-TG 5'
:::: :: :::::: :: :.
miRNA: 5' AGGAGAGAGAGAGAGAGCAT 3'
miRNA: >mno-miR408a_conserved	mRNA: >XM_010091892.1	Position: 240	Score: 4.5	Category: 4	P-value: >0.05
mRNA: 3' GTG-GACGGAGATAGGGATCGT 5'
..: :::::::: :::::.::
miRNA: 5' TGCACTGCCTCT-TCCCTGGCT 3'
miRNA: >mno-miRn246-5p_novel	mRNA: >XM_010091975.1	Position: 781	Score: 4.5	Category: 2	P-value: >0.05
mRNA: 3' AGTTACGTTCTC-AG-AATCG 5'
:.:::: ::::: :: ::::
miRNA: 5' TTAATGGAAGAGATCGTTAGA 3'
miRNA: >mno-miR172e_conserved	mRNA: >XM_010091987.1	Position: 11	Score: 4.5	Category: 2	P-value: >0.05
mRNA: 3' TTTTGGGATTAAT-CGAAGTA 5'
:.::.:::.:: : ::: :::
miRNA: 5' AGAATCCTGATGATGCTGCAT 3'
miRNA: >mno-miRn199-5p_novel	mRNA: >XM_010091988.1	Position: 599	Score: 4.5	Category: 2	P-value: >0.05
mRNA: 3' CC-AAGAAGGAAGAAACCG-CC 5'
:: ::: ::.::::: ::: ::
miRNA: 5' GGCTTC-TCTTTCTT-GGCAGG 3'
miRNA: >mno-miRn199-5p_novel	mRNA: >XM_010091988.1	Position: 692	Score: 2.5	Category: 2	P-value: >0.05
mRNA: 3' CCGAAAAGGAAGAACCCTCC 5'
::::: ::.::::::: :::
miRNA: 5' GGCTTCTCTTTCTTGGCAGG 3'
miRNA: >mno-miRn4-1-5p_novel	mRNA: >XM_010092009.1	Position: 768	Score: 4	Category: 2	P-value: >0.05
mRNA: 3' ACTAA-GAATTTAAAGAGTCC 5'
: ::: ::::: ::: :::::
miRNA: 5' TAATTCCTTAATTTTGTCAGG 3'
miRNA: >mno-miRn219-3p_novel	mRNA: >XM_010092035.1	Position: 417	Score: 4	Category: 4	P-value: >0.05
mRNA: 3' ACA-CGACACCATTAACCATG 5'
: : :.::::::.:::::::
miRNA: 5' TTTGGTTGTGGTGATTGGTAA 3'
miRNA: >mno-miR396b_conserved>mno-miRn221-1-5p_novel	mRNA: >XM_010092062.1	Position: 3586	Score: 4	Category: 2	P-value: >0.05
mRNA: 3' AAGG-GCCGAAAGGACTAGGC 5'
:::: : ::::::.::: :.:
miRNA: 5' TTCCACAGCTTTCTTGAACTG 3'
miRNA: >mno-miRn227-5p_novel	mRNA: >XM_010092083.1	Position: 258	Score: 4.5	Category: 2	P-value: >0.05
mRNA: 3' ACTTCTTCTTCTTCTTCTT-CT 5'
:::: :.::::.::: ::: :.
miRNA: 5' TGAAAAGGAAGGAGA-GAATGG 3'
miRNA: >mno-miR156g_conserved	mRNA: >XM_010092101.1	Position: 157	Score: 2.5	Category: 4	P-value: 0.01
mRNA: 3' ACTGTTTTCTCTCTCTGCCTGT 5'
:::::.:::::::::: : :::
miRNA: 5' TGACAGAAGAGAGAGA-GCACA 3'
miRNA: >mno-miR156f_conserved	mRNA: >XM_010092101.1	Position: 157	Score: 3.5	Category: 4	P-value: >0.05
mRNA: 3' ACTGTTTTCTCTCTCTGCCTGT 5'
:::::.::::::: :: : :::
miRNA: 5' TGACAGAAGAGAGTGA-GCACA 3'
miRNA: >mno-miR156e_conserved	mRNA: >XM_010092101.1	Position: 158	Score: 3.5	Category: 2	P-value: >0.05
mRNA: 3' CACTGTTTTCTCTCTCTGCCTG 5'
:::::.:::::::::: : ::
miRNA: 5' TTGACAGAAGAGAGAGA-GCAC 3'
miRNA: >mno-miR156d_conserved	mRNA: >XM_010092101.1	Position: 158	Score: 4.5	Category: 2	P-value: 0.006
mRNA: 3' CACTGTTTTCTCTCTCTGCCTG 5'
:::::.::::::: :: : ::
miRNA: 5' TTGACAGAAGAGAGTGA-GCAC 3'
miRNA: >mno-miRn148-5p_novel	mRNA: >XM_010092101.1	Position: 365	Score: 4.5	Category: 4	P-value: >0.05
mRNA: 3' TAAAACAGGCTCGGAAGTAGCG 5'
::::: ::.:::..: :.:.::
miRNA: 5' ATTTTTTCTGAGTTT-CGTTGC 3'
miRNA: >mno-miRn257-3p_novel	mRNA: >XM_010092102.1	Position: 2474	Score: 4.5	Category: 2	P-value: >0.05
mRNA: 3' TTTTCC-GTTC-AT-ATCGAA 5'
:::::: :.:: :: :::: :
miRNA: 5' AAAAGGTCGAGGTACTAGCAT 3'
miRNA: >mno-miR171e_conserved	mRNA: >XM_010092105.1	Position: 507	Score: 4.5	Category: 4	P-value: >0.05
mRNA: 3' ACCTCAGTACGGTTCTAGTCT 5'
: ::: :.:::::: :::: :
miRNA: 5' TTGAGCCGTGCCAATATCACA 3'
miRNA: >mno-miR171h_conserved	mRNA: >XM_010092105.1	Position: 507	Score: 4.5	Category: 4	P-value: >0.05
mRNA: 3' ACCTCAGTACGGTTCTAGT-C 5'
: ::: :.:::::: :::: :
miRNA: 5' TTGAGCCGTGCCAATATCACG 3'
miRNA: >mno-miR156d_conserved	mRNA: >XM_010092136.1	Position: 86	Score: 4.5	Category: 4	P-value: >0.05
mRNA: 3' AGCTGCTCTTACTCTCGACTC-TG 5'
:.::: :::: ::::: :::: ::
miRNA: 5' TTGAC-AGAA-GAGAG-TGAGCAC 3'
miRNA: >mno-miRn195-3p_novel	mRNA: >XM_010092136.1	Position: 857	Score: 4.5	Category: 4	P-value: >0.05
mRNA: 3' GACTCAACAACTCA-CCAAAGG 5'
.:::: : :::::: ::: :::
miRNA: 5' TTGAGAT-TTGAGTTGGTGTCC 3'
miRNA: >mno-miRn124-3p_novel	mRNA: >XM_010092139.1	Position: 182	Score: 4	Category: 4	P-value: >0.05
mRNA: 3' AGTTTA-TCATTT-ACT-GCT 5'
::.::: :::::: ::: ::.
miRNA: 5' TCGAATCAGTAAAGTGAACGG 3'
miRNA: >mno-miRn109-3p_novel	mRNA: >XM_010092149.1	Position: 55	Score: 4.5	Category: 3	P-value: >0.05
mRNA: 3' GCCACAGTTCGA-ACAGGTAG 5'
::::: :: ::: ::: :.::
miRNA: 5' CGGTGCCACGCTGTGTGCGTC 3'
miRNA: >mno-miRn178-1-3p_novel	mRNA: >XM_010092156.1	Position: 102	Score: 3.5	Category: 2	P-value: >0.05
mRNA: 3' TTTACTACTACTACTACT-AC 5'
..:::.:::::: ::::: ::
miRNA: 5' GGATGGTGATGACGATGAATG 3'
miRNA: >mno-miRn10-1-3p_novel	mRNA: >XM_010092160.1	Position: 586	Score: 4.5	Category: 2	P-value: >0.05
mRNA: 3' GAACTT-ATAGA-AAAA-TAT 5'
.:::.: :.::: :::: :::
miRNA: 5' TTTGGATTGTCTATTTTCATA 3'
miRNA: >mno-miR393b_conserved	mRNA: >XM_010092236.1	Position: 1027	Score: 4.5	Category: 3	P-value: >0.05
mRNA: 3' AGGTGTTCCTAG-GAAACTTG 5'
:::: :.::::: : :::: :
miRNA: 5' TCCAAAGGGATCGCATTGATC 3'
miRNA: >mno-miR396c_conserved>mno-miRn247-5p_novel	mRNA: >XM_010092250.1	Position: 979	Score: 4	Category: 2	P-value: >0.05
mRNA: 3' TAGGTGTC-AAAGAACTT-AC 5'
::::::: ::::::::: :
miRNA: 5' TTCCACAGCTTTCTTGAACTT 3'
miRNA: >mno-miR396b_conserved>mno-miRn221-1-5p_novel	mRNA: >XM_010092250.1	Position: 979	Score: 3	Category: 2	P-value: >0.05
mRNA: 3' TAGGTGTC-AAAGAACTT-AC 5'
::::::: ::::::::: ::
miRNA: 5' TTCCACAGCTTTCTTGAACTG 3'
miRNA: >mno-miRn63-5p_novel	mRNA: >XM_010092300.1	Position: 494	Score: 4.5	Category: 2	P-value: >0.05
mRNA: 3' AAACTTTATACTTAACAGCTTCTGT 5'
:::: :.: :::::: : :::::::
miRNA: 5' TTTGTAGT-TGAATT-T-GAAGACA 3'
miRNA: >mno-miRn53-5p_novel	mRNA: >XM_010092315.1	Position: 465	Score: 4.5	Category: 4	P-value: >0.05
mRNA: 3' TGGAC-GCAGAGGAAG-AAGT 5'
:.::: :: ::: ::: ::::
miRNA: 5' ATCTGCCGACTCATTCATTCA 3'
miRNA: >mno-miRn96-1-3p_novel	mRNA: >XM_010092317.1	Position: 2021	Score: 4.5	Category: 2	P-value: >0.05
mRNA: 3' CAGGAGCAGGAAGTATCTGTAT 5'
:: ::: ::::::.: : ::::
miRNA: 5' GTGCTC-TCCTTCGTTGTCATA 3'
miRNA: >mno-miR159a_conserved	mRNA: >XM_010092317.1	Position: 2205	Score: 3.5	Category: 4	P-value: >0.05
mRNA: 3' AAA-CTAACGTTCTCTGGAGAC 5'
::: ::::: :::.:: :::::
miRNA: 5' TTTGGATTG-AAGGGAGCTCTG 3'
miRNA: >mno-miR159b_conserved	mRNA: >XM_010092317.1	Position: 2205	Score: 4.5	Category: 4	P-value: >0.05
mRNA: 3' AAA-CTAACGTTCTCTGGAG-A 5'
::: ::::: :::.:: ::: :
miRNA: 5' TTTGGATTG-AAGGGAGCTCCT 3'
miRNA: >mno-miRn10-1-3p_novel	mRNA: >XM_010092318.1	Position: 893	Score: 4.5	Category: 2	P-value: >0.05
mRNA: 3' AAACTT-A-AGA-AAAAGTAG 5'
::::.: : ::: :::::::
miRNA: 5' TTTGGATTGTCTATTTTCATA 3'
miRNA: >mno-miRn129-1-3p_novel	mRNA: >XM_010092336.1	Position: 821	Score: 4	Category: 2	P-value: >0.05
mRNA: 3' AGTA-ACCCTCAACGT-AAGCTC 5'
:::: :::: ::: :: ::::::
miRNA: 5' TCATATGGG-GTT-CAATTCGAG 3'
miRNA: >mno-miR156g_conserved	mRNA: >XM_010092348.1	Position: 756	Score: 0	Category: 2	P-value: >0.05
mRNA: 3' ACTGTCTTCTCTCTCTCGTGT 5'
:::::::::::::::::::::
miRNA: 5' TGACAGAAGAGAGAGAGCACA 3'
miRNA: >mno-miR156f_conserved	mRNA: >XM_010092348.1	Position: 756	Score: 1	Category: 2	P-value: 0
mRNA: 3' ACTGTCTTCTCTCTCTCGTGT 5'
::::::::::::: :::::::
miRNA: 5' TGACAGAAGAGAGTGAGCACA 3'
miRNA: >mno-miR156e_conserved	mRNA: >XM_010092348.1	Position: 757	Score: 1	Category: 2	P-value: >0.05
mRNA: 3' TACTGTCTTCTCTCTCTCGTG 5'
::::::::::::::::::::
miRNA: 5' TTGACAGAAGAGAGAGAGCAC 3'
miRNA: >mno-miR156d_conserved	mRNA: >XM_010092348.1	Position: 757	Score: 2	Category: 2	P-value: 0.006
mRNA: 3' TACTGTCTTCTCTCTCTCGTG 5'
::::::::::::: ::::::
miRNA: 5' TTGACAGAAGAGAGTGAGCAC 3'
miRNA: >mno-miR156g_conserved	mRNA: >XM_010092348.1	Position: 758	Score: 4	Category: 2	P-value: >0.05
mRNA: 3' ACTGTC-T-TCTCTCTC-TCGT 5'
:::::: : :::::::: : ::
miRNA: 5' TGACAGAAGAGAGAGAGCA-CA 3'
miRNA: >mno-miRn148-5p_novel	mRNA: >XM_010092362.1	Position: 1553	Score: 4.5	Category: 2	P-value: >0.05
mRNA: 3' TAGAGAAAACTCATAG-AGCG 5'
::.:.:: ::::: :: :.::
miRNA: 5' ATTTTTTCTGAGTTTCGTTGC 3'
miRNA: >mno-miRn241-3p_novel	mRNA: >XM_010092366.1	Position: 1014	Score: 4.5	Category: 2	P-value: >0.05
mRNA: 3' AG-ATTAGAATA-TGGGAGCC 5'
:: ::.: :::: ::: ::::
miRNA: 5' TCATAGTATTATGACCGTCGG 3'
miRNA: >mno-miR159b_conserved	mRNA: >XM_010092367.1	Position: 263	Score: 4.5	Category: 4	P-value: >0.05
mRNA: 3' AAAACTAACATTTCCACGATGGA 5'
::: ::::: ::.:: ::: :::
miRNA: 5' TTTGGATTG-AAGGGAGCT-CCT 3'
miRNA: >mno-miRn252-3p_novel	mRNA: >XM_010092380.1	Position: 85	Score: 4.5	Category: 4	P-value: >0.05
mRNA: 3' C-AACCAA-CAACTGAG-ACG 5'
: :::::: :: ::.:: :::
miRNA: 5' GTTTGGTTGGTAGATTCGTGC 3'
miRNA: >mno-miRn69-5p_novel	mRNA: >XM_010092436.1	Position: 1290	Score: 4	Category: 2	P-value: >0.05
mRNA: 3' AGAC-AAAAGAGAC-T-TTCC 5'
::: ::::::::: : ::::
miRNA: 5' GCTGTTTTTCTCTGTACAAGG 3'
miRNA: >mno-miRn151-3p_novel	mRNA: >XM_010092449.1	Position: 304	Score: 4.5	Category: 2	P-value: >0.05
mRNA: 3' TTTAGTTACCCCGGTCAAAGGG 5'
:.::: ::: ::: :::::: :
miRNA: 5' AGATC-ATGCGGC-AGTTTCAC 3'
miRNA: >mno-miRn70-1-3p_novel	mRNA: >XM_010092478.1	Position: 591	Score: 3.5	Category: 2	P-value: >0.05
mRNA: 3' GACTAAGAGGATACATGTACA 5'
.:: ::.:::::::::.: ::
miRNA: 5' TTG-TTTTCCTATGTATAAGT 3'
miRNA: >mno-miR171g_conserved	mRNA: >XM_010092488.1	Position: 1796	Score: 4.5	Category: 2	P-value: >0.05
mRNA: 3' AAATTGACGCAGTAATAGAGT 5'
:: :.: :::::: ::::::
miRNA: 5' TTGAGCCGCGTCAATATCTCC 3'
miRNA: >mno-miRn63-5p_novel	mRNA: >XM_010092488.1	Position: 1920	Score: 3.5	Category: 4	P-value: >0.05
mRNA: 3' AAGC-TCAACTTGAGTTTTTGT 5'
::.: :::::::.:..::.:::
miRNA: 5' TTTGTAGTTGAATTTGAAGACA 3'
miRNA: >mno-miR156d_conserved	mRNA: >XM_010092557.1	Position: 198	Score: 4	Category: 2	P-value: 0.006
mRNA: 3' ACCTGTCTTCT-TCA-TGGTG 5'
: ::::::::: ::: : :::
miRNA: 5' TTGACAGAAGAGAGTGAGCAC 3'
miRNA: >mno-miR171b_conserved	mRNA: >XM_010092665.1	Position: 662	Score: 4.5	Category: 2	P-value: >0.05
mRNA: 3' G-TAGGTTTAGTTCTAGT-AG 5'
: : ::.:::::: :::: ::
miRNA: 5' CGAGCCGAATCAATATCACTC 3'
miRNA: >mno-miRn258-5p_novel	mRNA: >XM_010092708.1	Position: 2242	Score: 4	Category: 4	P-value: >0.05
mRNA: 3' CC-CAT-GTCTGTTAGATGGTA 5'
:: ::: :::: ::::: ::::
miRNA: 5' GGCGTACCAGAGAATCT-CCAT 3'
miRNA: >mno-miRn199-5p_novel	mRNA: >XM_010092745.1	Position: 1481	Score: 3.5	Category: 2	P-value: >0.05
mRNA: 3' TCGGAAAGAAAGAACTGTTT 5'
.::.: :::::::::.::..
miRNA: 5' GGCTTCTCTTTCTTGGCAGG 3'
miRNA: >mno-miR399c_conserved>mno-miRn189-1-5p_novel	mRNA: >XM_010092745.1	Position: 1482	Score: 4	Category: 2	P-value: >0.05
mRNA: 3' TCGGAA-AGAAAGAACTGTTT 5'
.: ::: :::::::::.::..
miRNA: 5' GGGCTTCTCTTTCTTGGCAGG 3'
miRNA: >mno-miRn178-1-3p_novel	mRNA: >XM_010092750.1	Position: 225	Score: 4.5	Category: 2	P-value: >0.05
mRNA: 3' CC-ACTACCACTACTACT-AC 5'
:: ::.:: ::: ::::: ::
miRNA: 5' GGATGGTGATGACGATGAATG 3'
miRNA: >mno-miRn116-2-3p_novel	mRNA: >XM_010092755.1	Position: 260	Score: 4.5	Category: 2	P-value: >0.05
mRNA: 3' TTCGATATTAGGGACACACT-CGT 5'
:::: ::::: ::::::: : :.:
miRNA: 5' AAGC-ATAAT-CCTGTGT-ATGTA 3'
miRNA: >mno-miRn227-5p_novel	mRNA: >XM_010092774.1	Position: 177	Score: 3.5	Category: 2	P-value: >0.05
mRNA: 3' ACTTTTTCTTCTTACTCTT-CT 5'
::::::.::::.: ::::: :.
miRNA: 5' TGAAAAGGAAGGA-GAGAATGG 3'
miRNA: >mno-miRn42-5p_novel	mRNA: >XM_010092804.1	Position: 441	Score: 4	Category: 3	P-value: >0.05
mRNA: 3' CTCTATATACCA-CGTACTAG 5'
:::::.: :::: : :::::.
miRNA: 5' GAGATGTTTGGTTGGATGATT 3'
miRNA: >mno-miRn202-1-3p_novel	mRNA: >XM_010092821.1	Position: 863	Score: 4.5	Category: 1	P-value: 0.034
mRNA: 3' ACTCCGTTTCTTG-AA-ATTAC 5'
::::: :.::::: :: ::::
miRNA: 5' TGAGG-AGAGAACGTTATAATT 3'
miRNA: >mno-miRn62-1-5p_novel	mRNA: >XM_010092824.1	Position: 18	Score: 4.5	Category: 1	P-value: 0.026
mRNA: 3' G-ACTTATTTATGCTTTTTGT 5'
: ::..:.:::: ::::.:.:
miRNA: 5' CGTGGGTGAATAGGAAAGATA 3'
miRNA: >mno-miRn21-3p_novel	mRNA: >XM_010092839.1	Position: 869	Score: 4.5	Category: 2	P-value: >0.05
mRNA: 3' AGAAGACT-CCACGCGGTTGAG 5'
:.: :::: ::: : :::::::
miRNA: 5' TTTGCTGACGGT-CTCCAACTC 3'
miRNA: >mno-miRn151-3p_novel	mRNA: >XM_010092849.1	Position: 387	Score: 4.5	Category: 2	P-value: >0.05
mRNA: 3' TTT-GTA-GCCGTCCAAAGAG 5'
:.: ::: :::::: :::: :
miRNA: 5' AGATCATGCGGCAG-TTTCAC 3'
miRNA: >mno-miRn223-5p_novel	mRNA: >XM_010092860.1	Position: 139	Score: 3	Category: 4	P-value: >0.05
mRNA: 3' TCCTCTCTCTCTGCTCTC-TC 5'
:::::::::::: ::::: :
miRNA: 5' AGGAGAGAGAGA-GAGAGCAT 3'
miRNA: >mno-miRn88-5p_novel	mRNA: >XM_010092935.1	Position: 814	Score: 4	Category: 2	P-value: >0.05
mRNA: 3' AGAATGAA-CTGAATACTAA 5'
::: :.:: :: :::::.::
miRNA: 5' TCTGATTTAGAATTATGGTT 3'
miRNA: >mno-miR396c_conserved>mno-miRn247-5p_novel	mRNA: >XM_010092942.1	Position: 480	Score: 4.5	Category: 4	P-value: >0.05
mRNA: 3' GAGG-GT-GAAAAAACTTGAC 5'
.::: :: :::: :::::::
miRNA: 5' TTCCACAGCTTTCTTGAACTT 3'
miRNA: >mno-miR396b_conserved>mno-miRn221-1-5p_novel	mRNA: >XM_010092942.1	Position: 480	Score: 3.5	Category: 4	P-value: >0.05
mRNA: 3' GAGG-GT-GAAAAAACTTGAC 5'
.::: :: :::: ::::::::
miRNA: 5' TTCCACAGCTTTCTTGAACTG 3'
miRNA: >mno-miRn88-5p_novel	mRNA: >XM_010093003.1	Position: 590	Score: 4.5	Category: 4	P-value: >0.05
mRNA: 3' AGAAT-AATCTTAA-AGCGA 5'
::: : :::::::: : :.:
miRNA: 5' TCTGATTTAGAATTATGGTT 3'
miRNA: >mno-miR159a_conserved	mRNA: >XM_010093013.1	Position: 964	Score: 3	Category: 4	P-value: >0.05
mRNA: 3' TAACCTCACTTCCCTCGAGGT 5'
::::: ::::::::::::..
miRNA: 5' TTTGGATTGAAGGGAGCTCTG 3'
miRNA: >mno-miR159b_conserved	mRNA: >XM_010093013.1	Position: 964	Score: 3	Category: 4	P-value: >0.05
mRNA: 3' TAACCTCACTTCCCTCGAGGT 5'
::::: :::::::::::::
miRNA: 5' TTTGGATTGAAGGGAGCTCCT 3'
miRNA: >mno-miR319a_conserved	mRNA: >XM_010093013.1	Position: 964	Score: 3	Category: 4	P-value: >0.05
mRNA: 3' TAACCTCACTTCCCTCGAGGT 5'
::::: :::::::::::::
miRNA: 5' TTTGGACTGAAGGGAGCTCCT 3'
miRNA: >mno-miR319c_conserved	mRNA: >XM_010093013.1	Position: 964	Score: 3	Category: 4	P-value: 0.03
mRNA: 3' TAACCTCACTTCCCTCGAGGT 5'
::::: :::::::::::::
miRNA: 5' CTTGGACTGAAGGGAGCTCCC 3'
miRNA: >mno-miRn17-1-5p_novel	mRNA: >XM_010093040.1	Position: 1840	Score: 4.5	Category: 2	P-value: >0.05
mRNA: 3' AAG-AGGTAGTAGTTTAAGGT 5'
::: :.:.::::.: :: :::
miRNA: 5' TTCGTTCGTCATTACATCCCA 3'
miRNA: >mno-miRn10-1-3p_novel	mRNA: >XM_010093080.1	Position: 1187	Score: 4.5	Category: 2	P-value: >0.05
mRNA: 3' GAA-CTAA-AGA-AAAAGTCT 5'
.:: :::: ::: :::::: :
miRNA: 5' TTTGGATTGTCTATTTTCATA 3'
miRNA: >mno-miRn238-3p_novel	mRNA: >XM_010093106.1	Position: 2360	Score: 4	Category: 2	P-value: >0.05
mRNA: 3' CCTAGGCTTAGTCCTACA-CC 5'
::::..::::::: :: : ::
miRNA: 5' GGATTTGAATCAG-ATTTCGG 3'
miRNA: >mno-miRn46-5p_novel	mRNA: >XM_010093108.1	Position: 3876	Score: 4.5	Category: 0	P-value: 0.014
mRNA: 3' A-CTCGACTCT-C-CTGAAATAG 5'
: :::.::::: : ::.:::::.
miRNA: 5' TCGAGTTGAGATGTGATTTTATT 3'
miRNA: >mno-miRn43-5p_novel	mRNA: >XM_010093128.1	Position: 999	Score: 3.5	Category: 4	P-value: >0.05
mRNA: 3' AAGT-ACAGACTATGTATCTA 5'
:::: :::.::::::.:.::
miRNA: 5' TTCACTGTTTGATACGTGGAC 3'
miRNA: >mno-miRn229-1-5p_novel	mRNA: >XM_010093132.1	Position: 1101	Score: 4	Category: 4	P-value: >0.05
mRNA: 3' ATTTTA-AAACTGTCACTTAGA 5'
: :::: :::::: : ::::::
miRNA: 5' TTAAATATTTGAC-G-GAATCT 3'
miRNA: >mno-miRn199-3p_novel	mRNA: >XM_010093153.1	Position: 1301	Score: 4	Category: 2	P-value: >0.05
mRNA: 3' ACGAGTTT-CTCTCAA-GGTA 5'
::: :::: ::::::: :: :
miRNA: 5' TGC-CAAAGGAGAGTTGCCCT 3'
miRNA: >mno-miRn202-1-5p_novel	mRNA: >XM_010093183.1	Position: 912	Score: 4.5	Category: 2	P-value: >0.05
mRNA: 3' AGTAGTAGTAAGAAGATGCGTGT 5'
:.:: :::.::::: :.: ::::
miRNA: 5' TTAT-ATCGTTCTT-TGCTCACA 3'
miRNA: >mno-miRn18-5p_novel	mRNA: >XM_010093212.1	Position: 523	Score: 4.5	Category: 4	P-value: >0.05
mRNA: 3' TTTA-A-TACTA-GTAGGAC 5'
:.:: : ::::: :::..::
miRNA: 5' AGATATGATGATACATTTTG 3'
miRNA: >mno-miRn121-1-3p_novel	mRNA: >XM_010093227.1	Position: 477	Score: 4.5	Category: 2	P-value: >0.05
mRNA: 3' AACTAATTCACATGCCACGTT 5'
:: :: ::::::: :: :.::
miRNA: 5' TTAATCAAGTGTAAGGGGTAA 3'
miRNA: >mno-miRn194-1-3p_novel	mRNA: >XM_010093227.1	Position: 567	Score: 3.5	Category: 2	P-value: >0.05
mRNA: 3' GTTTAGTTGTTTTAGTT-CTT 5'
:.:::::::::::: :: :..
miRNA: 5' CGAATCAACAAAATGAACGGG 3'
miRNA: >mno-miR396c_conserved>mno-miRn247-5p_novel	mRNA: >XM_010093266.1	Position: 247	Score: 2.5	Category: 2	P-value: >0.05
mRNA: 3' AA-GTGTCGAAGGAACCTGAA 5'
:: ::::::::.:::: ::::
miRNA: 5' TTCCACAGCTTTCTTGAACTT 3'
miRNA: >mno-miR396b_conserved>mno-miRn221-1-5p_novel	mRNA: >XM_010093266.1	Position: 247	Score: 3.5	Category: 2	P-value: >0.05
mRNA: 3' AA-GTGTCGAAGGAACCTGAA 5'
:: ::::::::.:::: :::
miRNA: 5' TTCCACAGCTTTCTTGAACTG 3'
miRNA: >mno-miRn202-1-3p_novel	mRNA: >XM_010093270.1	Position: 1167	Score: 3.5	Category: 3	P-value: 0.004
mRNA: 3' ACTTCT-TTTTGAAGTATTAA 5'
:::.:: :.::: :.::::::
miRNA: 5' TGAGGAGAGAACGTTATAATT 3'
miRNA: >mno-miRn223-5p_novel	mRNA: >XM_010093272.1	Position: 32	Score: 4.5	Category: 2	P-value: >0.05
mRNA: 3' T-CTCTTTCTCTCGCTCTTT 5'
: ::::.:::::: ::: :
miRNA: 5' AGGAGAGAGAGAGAGAGCAT 3'
miRNA: >mno-miR408a_conserved	mRNA: >XM_010093292.1	Position: 571	Score: 4.5	Category: 2	P-value: >0.05
mRNA: 3' GC-TGAGGGAGAGGGGGCTGG 5'
.: ::: :::::.:::.:.:.
miRNA: 5' TGCACTGCCTCTTCCCTGGCT 3'
miRNA: >mno-miRn178-1-3p_novel	mRNA: >XM_010093308.1	Position: 272	Score: 3	Category: 2	P-value: >0.05
mRNA: 3' ACTACTACTACTACTACTTAT 5'
::::.:::::: :::::::.
miRNA: 5' GGATGGTGATGACGATGAATG 3'
miRNA: >mno-miRn121-3-5p_novel	mRNA: >XM_010093394.1	Position: 859	Score: 4	Category: 2	P-value: >0.05
mRNA: 3' TGGTGAAGTGAGAAGTA-TTGT 5'
::: :::.:::::: :: ::.:
miRNA: 5' ACC-CTTTACTCTTGATTAATA 3'
miRNA: >mno-miRn4-1-5p_novel	mRNA: >XM_010093417.1	Position: 591	Score: 4.5	Category: 3	P-value: >0.05
mRNA: 3' ATT-AGGCATTGAAGCAG-CT 5'
::: ::: :::.::.::: :.
miRNA: 5' TAATTCCTTAATTTTGTCAGG 3'
miRNA: >mno-miRn122-5p_novel	mRNA: >XM_010093417.1	Position: 591	Score: 4	Category: 3	P-value: 0.034
mRNA: 3' ATT-AGGCATTGAAGCAG-CT 5'
::: :::::::.::.::: :
miRNA: 5' TAATTCCGTAATTTTGTCAGC 3'
miRNA: >mno-miRn198-3p_novel	mRNA: >XM_010093499.1	Position: 1096	Score: 4	Category: 4	P-value: >0.05
mRNA: 3' ACT-CACGTAATACT-TGTGGTT 5'
::: ::::: ::::: : :::::
miRNA: 5' TGATGTGCA-TATGAGA-ACCAA 3'
miRNA: >mno-miRn239-5p_novel	mRNA: >XM_010093499.1	Position: 1116	Score: 4	Category: 2	P-value: >0.05
mRNA: 3' GGTTGACTTACCCTCTGCGGAAC 5'
:::: ::.:::::.:: :..:::
miRNA: 5' CCAA-TGGATGGGGGA-GTTTTG 3'
miRNA: >mno-miR172c_conserved	mRNA: >XM_010093529.1	Position: 16	Score: 4	Category: 0	P-value: 0.02
mRNA: 3' CC-TATAACTACTACTAC-TA 5'
:: :: ::::::::: :: ::
miRNA: 5' GGAATCTTGATGATGCTGCAT 3'
miRNA: >mno-miRn45-5p_novel	mRNA: >XM_010093548.1	Position: 663	Score: 4	Category: 4	P-value: >0.05
mRNA: 3' AC-CGAAACAAA-CTTGCTGA 5'
:: :.::::::: :::.:..:
miRNA: 5' TGAGTTTTGTTTAGAATGGTT 3'
miRNA: >mno-miRn56-5p_novel	mRNA: >XM_010093552.1	Position: 2621	Score: 4.5	Category: 2	P-value: >0.05
mRNA: 3' ATTGGCCTCTACAGATG-AT-T 5'
:.::::::::: : ::: :: :
miRNA: 5' TGACCGGAGATCT-TACCTATA 3'
miRNA: >mno-miRn77-1-3p_novel	mRNA: >XM_010093560.1	Position: 1536	Score: 4.5	Category: 2	P-value: >0.05
mRNA: 3' GGCTTGGTAACTTTA-TTACT 5'
.::::.:: :::::: :: :.
miRNA: 5' TCGAATCAATGAAATGAACGG 3'
miRNA: >mno-miR396c_conserved>mno-miRn247-5p_novel	mRNA: >XM_010093587.1	Position: 2019	Score: 4.5	Category: 2	P-value: >0.05
mRNA: 3' AAGTTATTGAA-GAAGTTGAA 5'
::: : :.::: ::: :::::
miRNA: 5' TTCCACAGCTTTCTTGAACTT 3'
miRNA: >mno-miR171b_conserved	mRNA: >XM_010093611.1	Position: 893	Score: 3	Category: 2	P-value: >0.05
mRNA: 3' GCTC-G-TTAGTTATAG-GAG 5'
:::: : :::::::::: :::
miRNA: 5' CGAGCCGAATCAATATCACTC 3'
miRNA: >mno-miRn87-1-3p_novel	mRNA: >XM_010093613.1	Position: 812	Score: 4.5	Category: 4	P-value: >0.05
mRNA: 3' TAGTATCTGTAGTA-TTA-G 5'
::.:::::: :: : ::: :
miRNA: 5' ATTATAGAC-TCTTTAATGC 3'
miRNA: >mno-miRn201-5p_novel	mRNA: >XM_010093693.1	Position: 380	Score: 4.5	Category: 4	P-value: >0.05
mRNA: 3' GGGTTTA-CCCAAATGACCCCT 5'
::: ::: ::::: : :::::.
miRNA: 5' CCCTAATGGGGTTGA-TGGGGG 3'
miRNA: >mno-miRn238-5p_novel	mRNA: >XM_010093747.1	Position: 239	Score: 4	Category: 2	P-value: >0.05
mRNA: 3' CTTCAACGTCTA-CCAAGACTA 5'
:::::::: ::: :: ::: ::
miRNA: 5' GAAGTTGC-GATCGGATCT-AT 3'
miRNA: >mno-miRn103-5p_novel	mRNA: >XM_010093811.1	Position: 790	Score: 3.5	Category: 2	P-value: >0.05
mRNA: 3' GT-ACTACTTAAACTT-ATAG 5'
:: :::::.::::::: : ::
miRNA: 5' CATTGATGGATTTGAAGT-TC 3'
miRNA: >mno-miRn33-1-3p_novel	mRNA: >XM_010093827.1	Position: 367	Score: 3.5	Category: 2	P-value: >0.05
mRNA: 3' GGAGTAGTTAAC-A-GTGTTT 5'
:: :::::.::: : ::::::
miRNA: 5' CCACATCAGTTGGTACACAAA 3'
miRNA: >mno-miRn196-3p_novel	mRNA: >XM_010093829.1	Position: 243	Score: 4	Category: 4	P-value: >0.05
mRNA: 3' AAG-GTTGCCTCTCAC-ACCA 5'
::: :..::::::::: : ::
miRNA: 5' TTCGCGGCGGAGAGTGGTTGT 3'
miRNA: >mno-miRn148-5p_novel	mRNA: >XM_010093877.1	Position: 594	Score: 4.5	Category: 2	P-value: >0.05
mRNA: 3' TATAAAGGGCTCAAGG-A-CG 5'
:: :::.:.:::::.: : ::
miRNA: 5' ATTTTTTCTGAGTTTCGTTGC 3'
miRNA: >mno-miRn17-1-5p_novel	mRNA: >XM_010093902.1	Position: 846	Score: 4.5	Category: 2	P-value: >0.05
mRNA: 3' ACGCAGG-AGTGGTGTAGGGA 5'
: :::.: :::..:::::::
miRNA: 5' TTCGTTCGTCATTACATCCCA 3'
miRNA: >mno-miRn199-5p_novel	mRNA: >XM_010093908.1	Position: 950	Score: 3.5	Category: 2	P-value: >0.05
mRNA: 3' CGGAAGTGAAAGAGCTGTTC 5'
: :::: ::::::.:.::.:
miRNA: 5' GGCTTCTCTTTCTTGGCAGG 3'
miRNA: >mno-miR399c_conserved>mno-miRn189-1-5p_novel	mRNA: >XM_010093941.1	Position: 1441	Score: 4.5	Category: 4	P-value: >0.05
mRNA: 3' TCCGGAGAGAAAAGTAGCCGCCC 5'
.:::.::::::: : :.::: ::
miRNA: 5' GGGCTTCTCTTT-C-TTGGCAGG 3'
miRNA: >mno-miRn191-3p_novel	mRNA: >XM_010094118.1	Position: 5127	Score: 4.5	Category: 2	P-value: >0.05
mRNA: 3' TCCCTGATCAGAGACGTTACA 5'
:::::: : ::: :::.: ::
miRNA: 5' AGGGACCA-TCTGTGCGACGT 3'
miRNA: >mno-miRn161-3p_novel	mRNA: >XM_010094146.1	Position: 1402	Score: 4.5	Category: 3	P-value: >0.05
mRNA: 3' ATGATAAACAATGCC-CGAAC 5'
: :::::::::..:: :.: :
miRNA: 5' TCCTATTTGTTGTGGCGTTGG 3'
miRNA: >mno-miRn157-5p_novel	mRNA: >XM_010094152.1	Position: 1046	Score: 4	Category: 4	P-value: >0.05
mRNA: 3' AAAGTCG-AAGTG-TAAACAG 5'
:::: :: ::::: ::::: :
miRNA: 5' TTTCTGCATTCACTATTTGAC 3'
miRNA: >mno-miRn5-1-3p_novel	mRNA: >XM_010094181.1	Position: 775	Score: 4.5	Category: 4	P-value: >0.05
mRNA: 3' CGTTTCGT-AAGGGCTATAGTCC 5'
::::.: : ::::.:.: :::::
miRNA: 5' GCAAGG-AGTTCCTGGT-TCAGG 3'
miRNA: >mno-miR4414_conserved	mRNA: >XM_010094182.1	Position: 579	Score: 4.5	Category: 3	P-value: >0.05
mRNA: 3' T-GGCGGTTGA-CAACCAAGA 5'
: :.::..::: ::::::::
miRNA: 5' AGCTGCTGACTCGTTGGTTCA 3'
miRNA: >mno-miRn40-2-5p_novel	mRNA: >XM_010094204.1	Position: 2366	Score: 4.5	Category: 2	P-value: >0.05
mRNA: 3' CAT-TTTACAAC-AATAATAG 5'
::: ::.: ::: :: :::::
miRNA: 5' GTATAAGTCTTGATTTTTATC 3'
miRNA: >mno-miR529b_conserved	mRNA: >XM_010094205.1	Position: 640	Score: 4.5	Category: 2	P-value: >0.05
mRNA: 3' TCTTAT-TCTCTTGT-TTGAG 5'
:::: : :::::.:: :.::.
miRNA: 5' AGAAGAGAGAGAGCACAGCTT 3'
miRNA: >mno-miRn215-5p_novel	mRNA: >XM_010094353.1	Position: 40	Score: 4.5	Category: 4	P-value: >0.05
mRNA: 3' T-TACTTCTTT-T-ACCGCTA 5'
: ::::.:::: : :: ::::
miRNA: 5' ATATGAGGAAAGAATGACGAT 3'
miRNA: >mno-miRn42-5p_novel	mRNA: >XM_010094440.1	Position: 472	Score: 3.5	Category: 3	P-value: >0.05
mRNA: 3' CTTTACGACCCAAC-TATTAA 5'
::.:::.: ::::: ::.:::
miRNA: 5' GAGATGTTTGGTTGGATGATT 3'
miRNA: >mno-miRn42-5p_novel	mRNA: >XM_010094442.1	Position: 592	Score: 3.5	Category: 2	P-value: >0.05
mRNA: 3' CTTTACGACCCAAC-TATTAA 5'
::.:::.: ::::: ::.:::
miRNA: 5' GAGATGTTTGGTTGGATGATT 3'
miRNA: >mno-miR167e_conserved	mRNA: >XM_010094445.1	Position: 352	Score: 4.5	Category: 4	P-value: >0.05
mRNA: 3' GTTTCGA-GGTCGTA-TGGTC 5'
..::::: ::::::: :.: :
miRNA: 5' TGAAGCTGCCAGCATGATCTG 3'
miRNA: >mno-miR167a_conserved	mRNA: >XM_010094445.1	Position: 352	Score: 4.5	Category: 4	P-value: >0.05
mRNA: 3' GTTTCGA-GGTCGTA-TGG-T 5'
..::::: ::::::: :.: :
miRNA: 5' TGAAGCTGCCAGCATGATCTA 3'
miRNA: >mno-miRn223-5p_novel	mRNA: >XM_010094467.1	Position: 57	Score: 4.5	Category: 2	P-value: >0.05
mRNA: 3' CCCTCTCTTTCTC-CTCTTC 5'
:::::::.:::: ::: :
miRNA: 5' AGGAGAGAGAGAGAGAGCAT 3'
miRNA: >mno-miR858_conserved	mRNA: >XM_010094467.1	Position: 1418	Score: 4.5	Category: 2	P-value: >0.05
mRNA: 3' AGGGAAC-GACAACCTGTAAC 5'
:.: ::: ::::: ::: :::
miRNA: 5' TTCGTTGTCTGTTCGACCTTG 3'
miRNA: >mno-miR399c_conserved>mno-miRn189-1-5p_novel	mRNA: >XM_010094478.1	Position: 89	Score: 4.5	Category: 3	P-value: >0.05
mRNA: 3' CCCG-A-AGAA-GAGCCGCCC 5'
:::: : :::: ::.::: ::
miRNA: 5' GGGCTTCTCTTTCTTGGCAGG 3'
miRNA: >mno-miR319a_conserved	mRNA: >XM_010094486.1	Position: 2050	Score: 4.5	Category: 4	P-value: >0.05
mRNA: 3' AAA-C-GACTTCTTTTGAGTA 5'
::: : ::::::..:.::: :
miRNA: 5' TTTGGACTGAAGGGAGCTCCT 3'
miRNA: >mno-miRn130-1-5p_novel	mRNA: >XM_010094491.1	Position: 232	Score: 4	Category: 4	P-value: >0.05
mRNA: 3' AAAAACATGTACAAT-GGTCAA 5'
::::::: :.::: : ::.:::
miRNA: 5' TTTTTGT-CGTGTGATCCGGTT 3'
miRNA: >mno-miRn35-3p_novel	mRNA: >XM_010094517.1	Position: 1548	Score: 4.5	Category: 2	P-value: >0.05
mRNA: 3' TGGTTTTACTTG-TCAGGAAC 5'
: :.:::::::: :: ::::
miRNA: 5' AGCGAAATGAACGAGGCCTTA 3'
miRNA: >mno-miR2111_conserved	mRNA: >XM_010094566.1	Position: 1643	Score: 4.5	Category: 2	P-value: >0.05
mRNA: 3' AGTAGACGTAG-ACGTTTAGAT 5'
: ::::::::: :: :..:.::
miRNA: 5' TAATCTGCATCCTG-AGGTTTA 3'
miRNA: >mno-miRn87-1-3p_novel	mRNA: >XM_010094567.1	Position: 1507	Score: 4.5	Category: 2	P-value: >0.05
mRNA: 3' TAACTATCTTAGAAGT-A-G 5'
::: ::::: ::::.: : :
miRNA: 5' ATT-ATAGACTCTTTAATGC 3'
miRNA: >mno-miRn157-5p_novel	mRNA: >XM_010094591.1	Position: 1033	Score: 4.5	Category: 4	P-value: >0.05
mRNA: 3' AGAGAAGTAAGTGA-AA-C-G 5'
:.::: :::::::: :: : :
miRNA: 5' TTTCTGCATTCACTATTTGAC 3'
miRNA: >mno-miRn87-1-3p_novel	mRNA: >XM_010094607.1	Position: 1400	Score: 4	Category: 4	P-value: >0.05
mRNA: 3' TATTAGTCTGAGATATTATCG 5'
:: :: ::::::: :::: ::
miRNA: 5' ATTAT-AGACTCTTTAAT-GC 3'
miRNA: >mno-miRn229-1-5p_novel	mRNA: >XM_010094619.1	Position: 1187	Score: 4.5	Category: 2	P-value: >0.05
mRNA: 3' AGTTT-TAAACTTC-T-AGA 5'
:.::: :::::: : : :::
miRNA: 5' TTAAATATTTGACGGAATCT 3'
miRNA: >mno-miRn18-3p_novel	mRNA: >XM_010094631.1	Position: 745	Score: 4	Category: 4	P-value: >0.05
mRNA: 3' ATTACATTATACAAGATGAGT 5'
:.:::::.:::: : : ::::
miRNA: 5' TGATGTAGTATGGTGT-CTCA 3'
miRNA: >mno-miRn103-5p_novel	mRNA: >XM_010094640.1	Position: 396	Score: 4.5	Category: 4	P-value: >0.05
mRNA: 3' GTAAGTATCGTAAACCTTCTAG 5'
:::: ::.: ::::: ::: ::
miRNA: 5' CATTGATGG-ATTTG-AAGTTC 3'
miRNA: >mno-miRn254-5p_novel	mRNA: >XM_010094649.1	Position: 762	Score: 4.5	Category: 4	P-value: >0.05
mRNA: 3' TCGA-GATCGGT-TCAGGAACT 5'
:::: : ::::: : ::.::::
miRNA: 5' AGCTGC-AGCCAGAATCTTTGA 3'
miRNA: >mno-miRn56-5p_novel	mRNA: >XM_010094655.1	Position: 827	Score: 4.5	Category: 2	P-value: >0.05
mRNA: 3' AGTGGTCACTAGAAAGG-TAT 5'
: :::.: :::::: :: :::
miRNA: 5' TGACCGGAGATCTTACCTATA 3'
miRNA: >mno-miRn138-3p_novel	mRNA: >XM_010094661.1	Position: 181	Score: 4.5	Category: 2	P-value: >0.05
mRNA: 3' CGAGA-AGAAGACGA-AGTCGG 5'
:::.: :::::: :: :::::
miRNA: 5' GCTTTCTCTTCTTCTGTCAGCA 3'
miRNA: >mno-miRn102-5p_novel	mRNA: >XM_010094662.1	Position: 272	Score: 3	Category: 4	P-value: >0.05
mRNA: 3' TACT-A-TTCTTACCGAACG 5'
:::: : :::::::: ::::
miRNA: 5' ATGAGTCAAGAATGGGTTGC 3'
miRNA: >mno-miRn106-3p_novel	mRNA: >XM_010094719.1	Position: 2742	Score: 4.5	Category: 4	P-value: >0.05
mRNA: 3' AGCTTAGCTAGTGT-ATTAGCC 5'
::::::::: :: : :.: :::
miRNA: 5' TCGAATCGA-CAAAATGAACGG 3'
miRNA: >mno-miRn218-3p_novel	mRNA: >XM_010094719.1	Position: 4034	Score: 4.5	Category: 4	P-value: >0.05
mRNA: 3' TATGACATGTATTT-CCATTAG 5'
:::.:: ::.::.: :::.::.
miRNA: 5' ATATTG-ACGTAGATGGTGATT 3'
miRNA: >mno-miRn149-1-5p_novel	mRNA: >XM_010094752.1	Position: 2373	Score: 4.5	Category: 2	P-value: >0.05
mRNA: 3' AAGTCTT-CATA-GGGTTTGTT 5'
::..::: :::: :.::::: :
miRNA: 5' TTTGGAAGGTATACTCAAACCA 3'
miRNA: >mno-miRn64-3p_novel	mRNA: >XM_010094756.1	Position: 1651	Score: 4.5	Category: 2	P-value: >0.05
mRNA: 3' CCTAGACTGAACCGGTCTGCAA 5'
:::.::: ::::..:::: ::
miRNA: 5' TGATTTGA-TTGGTTAGACATT 3'
miRNA: >mno-miRn223-5p_novel	mRNA: >XM_010094758.1	Position: 363	Score: 4.5	Category: 2	P-value: >0.05
mRNA: 3' TCCTCTTTCCTCTGTTTCTTG 5'
::::::.:: ::: :.:: :.
miRNA: 5' AGGAGAGAG-AGAGAGAGCAT 3'
miRNA: >mno-miRn223-5p_novel	mRNA: >XM_010094769.1	Position: 744	Score: 4.5	Category: 4	P-value: >0.05
mRNA: 3' TTCTC-CTCTC-C-CT-GTA 5'
:.::: ::::: : :: :::
miRNA: 5' AGGAGAGAGAGAGAGAGCAT 3'
miRNA: >mno-miRn5-1-3p_novel	mRNA: >XM_010094779.1	Position: 689	Score: 4	Category: 2	P-value: >0.05
mRNA: 3' CGTATTC-CAAGGACTAAG-CC 5'
::: :.: :::::::.::: ::
miRNA: 5' GCA-AGGAGTTCCTGGTTCAGG 3'
miRNA: >mno-miRn199-5p_novel	mRNA: >XM_010094790.1	Position: 644	Score: 4	Category: 4	P-value: >0.05
mRNA: 3' TCGAAGAGGAAGTACAGTGC 5'
.:::::::.::: :: :: :
miRNA: 5' GGCTTCTCTTTCTTGGCAGG 3'
miRNA: >mno-miRn193-5p_novel	mRNA: >XM_010094796.1	Position: 1307	Score: 4.5	Category: 4	P-value: >0.05
mRNA: 3' GGAC-TTTCAAAACTCTATTTA 5'
..:: ::::::: :::.::..:
miRNA: 5' TTTGAAAAGTTT-GAGGTAGGT 3'
miRNA: >mno-miRn42-5p_novel	mRNA: >XM_010094805.1	Position: 879	Score: 4.5	Category: 2	P-value: >0.05
mRNA: 3' TTC-AGAAACCAACACTACTAT 5'
.:: : :::::::: ::::::
miRNA: 5' GAGATGTTTGGTTG-GATGATT 3'
miRNA: >mno-miRn138-3p_novel	mRNA: >XM_010094811.1	Position: 1388	Score: 4	Category: 4	P-value: >0.05
mRNA: 3' CGGGAAAGAAGAAGA-AGACGT 5'
::..: ::::::::: :: :::
miRNA: 5' GCTTTCTCTTCTTCTGTCAGCA 3'
miRNA: >mno-miRn223-5p_novel	mRNA: >XM_010094823.1	Position: 37	Score: 4.5	Category: 4	P-value: >0.05
mRNA: 3' TCTTCT-TCTTCTC-CTCGAA 5'
::.::: :: :::: :::: :
miRNA: 5' AGGAGAGAG-AGAGAGAGCAT 3'
miRNA: >mno-miRn80-5p_novel	mRNA: >XM_010094844.1	Position: 1189	Score: 4.5	Category: 2	P-value: >0.05
mRNA: 3' AGT-CG-TGACAATTATC-ATC 5'
::: :: :::::::::.: ::
miRNA: 5' TCACGCGACTGTTAATGGCTAC 3'
miRNA: >mno-miR529b_conserved	mRNA: >XM_010094884.1	Position: 1080	Score: 4.5	Category: 4	P-value: >0.05
mRNA: 3' TCTTGTC-CTC-CGTTTTGAA 5'
:::: :: ::: ::: :.:::
miRNA: 5' AGAAGAGAGAGAGCACAGCTT 3'
miRNA: >mno-miR171c_conserved>mno-miRn120-3p_novel	mRNA: >XM_010094913.1	Position: 1573	Score: 4.5	Category: 2	P-value: >0.05
mRNA: 3' TCTAACT-GGCG-G-TCATGG 5'
::::::: :::: : : ::.:
miRNA: 5' AGATTGAGCCGCGCCAATATC 3'
miRNA: >mno-miRn160-5p_novel	mRNA: >XM_010094916.1	Position: 82	Score: 4.5	Category: 2	P-value: >0.05
mRNA: 3' TG-AC-TACTCTCTTACAGGAA 5'
:: :: ::::: :::: ::.::
miRNA: 5' ACATGCATGAGCGAAT-TCTTT 3'
miRNA: >mno-miR172e_conserved	mRNA: >XM_010095008.1	Position: 119	Score: 4.5	Category: 2	P-value: >0.05
mRNA: 3' TCTGAGG-CTACTACTACAGTG 5'
::: ::: ::::::: :: ::.
miRNA: 5' AGAATCCTGATGATGCTG-CAT 3'
miRNA: >mno-miRn202-1-5p_novel	mRNA: >XM_010095139.1	Position: 322	Score: 4.5	Category: 4	P-value: >0.05
mRNA: 3' CATGTAGAAAGAGACGGGCGT 5'
::.::: ::::.:::.: ::
miRNA: 5' TTATATCGTTCTTTGCTCACA 3'
miRNA: >mno-miRn227-5p_novel	mRNA: >XM_010095158.1	Position: 69	Score: 4.5	Category: 4	P-value: >0.05
mRNA: 3' ACTTCTTCTTCTTCTTCTT-CT 5'
:::: :.::::.::: ::: :.
miRNA: 5' TGAAAAGGAAGGAGA-GAATGG 3'
miRNA: >mno-miRn199-5p_novel	mRNA: >XM_010095158.1	Position: 503	Score: 3.5	Category: 3	P-value: >0.05
mRNA: 3' CCCAAGA-AAAGAACGGTCT 5'
:: :::: ::::::: :::.
miRNA: 5' GGCTTCTCTTTCTTGGCAGG 3'
miRNA: >mno-miR399c_conserved>mno-miRn189-1-5p_novel	mRNA: >XM_010095158.1	Position: 503	Score: 4.5	Category: 3	P-value: >0.05
mRNA: 3' CCC-AAGAAAA-GAACGGTCT 5'
::: :::: :: :::: :::.
miRNA: 5' GGGCTTCTCTTTCTTGGCAGG 3'
miRNA: >mno-miR399c_conserved>mno-miRn189-1-5p_novel	mRNA: >XM_010095174.1	Position: 117	Score: 4.5	Category: 2	P-value: >0.05
mRNA: 3' CTTGAGGAGAAA-A-CCGTAC 5'
:..::.:::::: : :::: :
miRNA: 5' GGGCTTCTCTTTCTTGGCAGG 3'
miRNA: >mno-miR159a_conserved	mRNA: >XM_010095211.1	Position: 248	Score: 4	Category: 2	P-value: >0.05
mRNA: 3' AAACCTACCTTCTTTGGA-AC 5'
::::::: ::::..: :: ::
miRNA: 5' TTTGGATTGAAGGGAGCTCTG 3'
miRNA: >mno-miR399c_conserved>mno-miRn189-1-5p_novel	mRNA: >XM_010095233.1	Position: 467	Score: 4	Category: 4	P-value: >0.05
mRNA: 3' CCCGAA-AGAAGGAACTG-CG 5'
:::::: ::::.::::.: :
miRNA: 5' GGGCTTCTCTTTCTTGGCAGG 3'
miRNA: >mno-miRn220-3p_novel	mRNA: >XM_010095259.1	Position: 276	Score: 4.5	Category: 4	P-value: >0.05
mRNA: 3' CGTCC-CGTAAGAAATCAGTT 5'
:.::: :..::: ::.::.::
miRNA: 5' GTAGGAGTGTTCGTTGGTTAA 3'
miRNA: >mno-miR858_conserved	mRNA: >XM_010095288.1	Position: 300	Score: 2	Category: 2	P-value: >0.05
mRNA: 3' AAGCAACAGACAAGCAGGACC 5'
::::::::::::::: ::: :
miRNA: 5' TTCGTTGTCTGTTCGACCTTG 3'
miRNA: >mno-miRn5-1-5p_novel	mRNA: >XM_010095300.1	Position: 204	Score: 4.5	Category: 3	P-value: >0.05
mRNA: 3' AGT-GGTCCTT-CTGA-CGGT 5'
: : ::::::: :::: :::.
miRNA: 5' TGAGCCAGGAATGACTTGCCG 3'
miRNA: >mno-miRn223-5p_novel	mRNA: >XM_010095355.1	Position: 81	Score: 4.5	Category: 2	P-value: >0.05
mRNA: 3' TTC-CTCTCTCT-TC-C-TA 5'
:.: :::::::: :: : ::
miRNA: 5' AGGAGAGAGAGAGAGAGCAT 3'
miRNA: >mno-miRn223-5p_novel	mRNA: >XM_010095369.1	Position: 646	Score: 3	Category: 4	P-value: >0.05
mRNA: 3' TCCTCT-TCTCCCTCTCGGTA 5'
:::::: :::: :::::: ::
miRNA: 5' AGGAGAGAGAGAGAGAGC-AT 3'
miRNA: >mno-miR408c_conserved>mno-miRn89-3p_novel	mRNA: >XM_010095399.1	Position: 2180	Score: 4	Category: 1	P-value: 0.01
mRNA: 3' TAAGAGACGGAGAAGAGATTG 5'
:: : :::::::::: ::..:
miRNA: 5' ATGCACTGCCTCTTCCCTGGC 3'
miRNA: >mno-miRn87-1-3p_novel	mRNA: >XM_010095467.1	Position: 170	Score: 4.5	Category: 2	P-value: >0.05
mRNA: 3' TGATATTTTAGGAACTACT 5'
:.::::.: ::.:: :::
miRNA: 5' ATTATAGACTCTTTAATGC 3'
miRNA: >mno-miRn159-2-3p_novel	mRNA: >XM_010095470.1	Position: 433	Score: 4.5	Category: 4	P-value: >0.05
mRNA: 3' TTCTATGAAAACCGAAACTTCCT 5'
::: ::: ::::: :: :.::::
miRNA: 5' AAGCTACGTTTGG-TT-GGAGGA 3'
miRNA: >mno-miRn70-1-3p_novel	mRNA: >XM_010095475.1	Position: 874	Score: 4.5	Category: 4	P-value: >0.05
mRNA: 3' AAAAGAGGGATAGATAT-CG 5'
:: :.:.::::: :::: :.
miRNA: 5' TTGTTTTCCTATGTATAAGT 3'
miRNA: >mno-miRn159-2-3p_novel	mRNA: >XM_010095475.1	Position: 1645	Score: 4.5	Category: 4	P-value: >0.05
mRNA: 3' TTCGACGAAAACGAGACTTCCT 5'
::::: : :::: : ::.::::
miRNA: 5' AAGCTACGTTTGGT-TGGAGGA 3'
miRNA: >mno-miRn64-3p_novel	mRNA: >XM_010095475.1	Position: 1961	Score: 4.5	Category: 4	P-value: >0.05
mRNA: 3' AATAGACTGACTAGTC-GTGA 5'
: ::.:::.::.:.:: ::.:
miRNA: 5' TGATTTGATTGGTTAGACATT 3'
miRNA: >mno-miRn192-3p_novel	mRNA: >XM_010095495.1	Position: 1107	Score: 4.5	Category: 2	P-value: >0.05
mRNA: 3' GT-TGAACATTAAAAAGAACAC 5'
.: :::::: :::: :::: ::
miRNA: 5' TACACTTGT-ATTTATCTTTTG 3'
miRNA: >mno-miRn126-3p_novel	mRNA: >XM_010095500.1	Position: 1969	Score: 4	Category: 4	P-value: >0.05
mRNA: 3' ACTATACT-ACGAATCTCTCG 5'
:::::::: :: ::::: : :
miRNA: 5' TGATATGATTGGTTAGACACC 3'
miRNA: >mno-miRn214-5p_novel	mRNA: >XM_010095503.1	Position: 1253	Score: 4.5	Category: 4	P-value: >0.05
mRNA: 3' TATCATCATGC-AAGTTAT-C 5'
::: :.:: :: ::::::: :
miRNA: 5' ATATTGGTCCGGTTCAATAAG 3'
miRNA: >mno-miR396c_conserved>mno-miRn247-5p_novel	mRNA: >XM_010095511.1	Position: 476	Score: 4	Category: 4	P-value: >0.05
mRNA: 3' AA-GT-TCGAAAGAACT-GTA 5'
:: :: ::::::::::: : :
miRNA: 5' TTCCACAGCTTTCTTGAACTT 3'
miRNA: >mno-miR396b_conserved>mno-miRn221-1-5p_novel	mRNA: >XM_010095511.1	Position: 476	Score: 4.5	Category: 4	P-value: >0.05
mRNA: 3' AA-GT-TCGAAAGAACT-GTAT 5'
:: :: ::::::::::: : :.
miRNA: 5' TTCCACAGCTTTCTTGAAC-TG 3'
miRNA: >mno-miRn34-3p_novel	mRNA: >XM_010095511.1	Position: 1833	Score: 4	Category: 2	P-value: >0.05
mRNA: 3' TAGGACGTTAGGGCAATACCTTT 5'
::: :::.::::: ::: ::::.
miRNA: 5' ATCATGCGATCCC-TTA-GGAAG 3'
miRNA: >mno-miRn138-3p_novel	mRNA: >XM_010095515.1	Position: 385	Score: 4.5	Category: 2	P-value: >0.05
mRNA: 3' CGAGAGA-AAGAAGA-A-TC-T 5'
:::.::: ::::::: : :: :
miRNA: 5' GCTTTCTCTTCTTCTGTCAGCA 3'
miRNA: >mno-miRn148-5p_novel	mRNA: >XM_010095516.1	Position: 166	Score: 4.5	Category: 4	P-value: >0.05
mRNA: 3' GAGAAGAGGCTCGAAGTAACA 5'
:.::.::.:::.:::.:::
miRNA: 5' ATTTTTTCTGAGTTTCGTTGC 3'
miRNA: >mno-miRn26-5p_novel	mRNA: >XM_010095601.1	Position: 1171	Score: 4.5	Category: 4	P-value: >0.05
mRNA: 3' AA-GCAGTAAATA-GAAGGGA 5'
:: :: :.::::: ::: :::
miRNA: 5' TTGCGACGTTTATACTTACCT 3'
miRNA: >mno-miRn87-1-5p_novel	mRNA: >XM_010095610.1	Position: 211	Score: 4.5	Category: 4	P-value: >0.05
mRNA: 3' TACA-TGCACG-TCGTCTAGG 5'
:::: ::: :: :: :::::.
miRNA: 5' ATGTGACGAGCTAGAAGATCT 3'
miRNA: >mno-miR408c_conserved>mno-miRn89-3p_novel	mRNA: >XM_010095617.1	Position: 969	Score: 4.5	Category: 2	P-value: >0.05
mRNA: 3' TACGTTACGGGAGGAAG-ACCG 5'
::::: ::: :::.: : ::::
miRNA: 5' ATGCACTGC-CTCTTCCCTGGC 3'
miRNA: >mno-miRn102-5p_novel	mRNA: >XM_010095622.1	Position: 170	Score: 3	Category: 4	P-value: >0.05
mRNA: 3' TACT-A-TTCTTACCGAACG 5'
:::: : :::::::: ::::
miRNA: 5' ATGAGTCAAGAATGGGTTGC 3'
miRNA: >mno-miRn70-2-3p_novel	mRNA: >XM_010095658.1	Position: 1959	Score: 4	Category: 4	P-value: >0.05
mRNA: 3' GAACAAAAAGA-AC-T-TTCA 5'
:::::::: :: :: : ::::
miRNA: 5' CTTGTTTTCCTATGTATAAGT 3'
miRNA: >mno-miR396b_conserved>mno-miRn221-1-5p_novel	mRNA: >XM_010095658.1	Position: 2130	Score: 4.5	Category: 4	P-value: >0.05
mRNA: 3' GGGGTGTC-AAAGAAGT-GGC 5'
..:::::: :::::: : :.:
miRNA: 5' TTCCACAGCTTTCTTGAACTG 3'
miRNA: >mno-miRn11-3p_novel	mRNA: >XM_010095698.1	Position: 1333	Score: 3	Category: 2	P-value: 0.016
mRNA: 3' TTG-TGCATTAAAAGAGTTTG 5'
::: :::::::: :.:.::::
miRNA: 5' AACAACGTAATTATTTTAAAC 3'
miRNA: >mno-miR167d_conserved	mRNA: >XM_010095700.1	Position: 76	Score: 4	Category: 4	P-value: >0.05
mRNA: 3' ACTT-GAC-GTCG-ACGAGAA 5'
:::: ::: :::: :: ::::
miRNA: 5' TGAAGCTGCCAGCATGATCTT 3'
miRNA: >mno-miRn71-3p_novel	mRNA: >XM_010095703.1	Position: 478	Score: 4.5	Category: 4	P-value: >0.05
mRNA: 3' GCTACAGTAAGAAA-ACGTTG 5'
:: ::::.:::::: : :::
miRNA: 5' CGCTGTCGTTCTTTGTACAAG 3'
miRNA: >mno-miRn157-5p_novel	mRNA: >XM_010095714.1	Position: 1436	Score: 4.5	Category: 2	P-value: >0.05
mRNA: 3' GAAGAAGT-AGTAATAAACCG 5'
.:::: :: ::: :::::: :
miRNA: 5' TTTCTGCATTCACTATTTGAC 3'
miRNA: >mno-miRn70-2-3p_novel	mRNA: >XM_010095736.1	Position: 361	Score: 4	Category: 2	P-value: >0.05
mRNA: 3' GAACAAAA-GA-AGCAT-TTCA 5'
:::::::: :: : ::: ::::
miRNA: 5' CTTGTTTTCCTAT-GTATAAGT 3'
miRNA: >mno-miRn45-5p_novel	mRNA: >XM_010095760.1	Position: 640	Score: 4.5	Category: 2	P-value: >0.05
mRNA: 3' ACTCAAGA-AAA-CTTTC-AA 5'
::::::.: ::: ::: : ::
miRNA: 5' TGAGTTTTGTTTAGAATGGTT 3'
miRNA: >mno-miRn10-1-3p_novel	mRNA: >XM_010095769.1	Position: 461	Score: 4.5	Category: 4	P-value: >0.05
mRNA: 3' AAATCGAGCAGTTAAAGGGAT 5'
:::.: :.::: ::::.: ::
miRNA: 5' TTTGGATTGTCTATTTTCATA 3'
miRNA: >mno-miRn213-3p_novel	mRNA: >XM_010095816.1	Position: 896	Score: 4	Category: 4	P-value: >0.05
mRNA: 3' ACTCTTCT-TCTATCTTTCGAT 5'
:::::.:: ::: :::.::::
miRNA: 5' TGAGAGGAGAGAAAGAGAGCTT 3'
miRNA: >mno-miRn130-1-5p_novel	mRNA: >XM_010095838.1	Position: 176	Score: 4.5	Category: 4	P-value: >0.05
mRNA: 3' ATAAACGG-ACACAAGGTCGA 5'
: ::::.: :::: :::.:.:
miRNA: 5' TTTTTGTCGTGTGATCCGGTT 3'
miRNA: >mno-miRn102-5p_novel	mRNA: >XM_010095840.1	Position: 340	Score: 4.5	Category: 3	P-value: >0.05
mRNA: 3' TACGCAGTTCTT-CTCATCT 5'
::: :::::::: :.:: :
miRNA: 5' ATGAGTCAAGAATGGGTTGC 3'
miRNA: >mno-miR167d_conserved	mRNA: >XM_010095852.1	Position: 585	Score: 4.5	Category: 2	P-value: >0.05
mRNA: 3' TCTTTGGCGGTCG-ACTGGCA 5'
:::.:.:::::: :::.: :
miRNA: 5' TGAAGCTGCCAGCATGATCTT 3'
miRNA: >mno-miR167e_conserved	mRNA: >XM_010095852.1	Position: 585	Score: 4.5	Category: 2	P-value: >0.05
mRNA: 3' TCTTTGGCGGTCG-ACTGG-C 5'
:::.:.:::::: :::.: :
miRNA: 5' TGAAGCTGCCAGCATGATCTG 3'
miRNA: >mno-miRn2-1-5p_novel	mRNA: >XM_010095892.1	Position: 1059	Score: 4.5	Category: 0	P-value: 0.03
mRNA: 3' AGGCCAGCCCCGTCTCTTTAGT 5'
::.: : ::::: :: ::::::
miRNA: 5' TCTGATGGGGGCTGA-AAATCA 3'
miRNA: >mno-miRn70-2-3p_novel	mRNA: >XM_010095900.1	Position: 2587	Score: 4.5	Category: 2	P-value: >0.05
mRNA: 3' GAACAAAA-GAT-CGT-T-CA 5'
:::::::: ::: :.: : ::
miRNA: 5' CTTGTTTTCCTATGTATAAGT 3'
miRNA: >mno-miRn260-5p_novel	mRNA: >XM_010095922.1	Position: 1065	Score: 3.5	Category: 4	P-value: >0.05
mRNA: 3' TAGTGT-CCGTTTTAG-GGTAT 5'
::.::: ::::::::: ::::
miRNA: 5' ATTACAGGGCAAAATCTCCATT 3'
miRNA: >mno-miRn10-1-3p_novel	mRNA: >XM_010095950.1	Position: 151	Score: 4.5	Category: 2	P-value: >0.05
mRNA: 3' AAA-CTAA-AGGTAAGAAG-AT 5'
::: :::: ::.::: ::: ::
miRNA: 5' TTTGGATTGTCTATT-TTCATA 3'
miRNA: >mno-miRn18-5p_novel	mRNA: >XM_010096002.1	Position: 1192	Score: 4.5	Category: 2	P-value: >0.05
mRNA: 3' TCTGTACTTACT-TAG-AAAAC 5'
:::.::: :::: : : :::::
miRNA: 5' AGATATG-ATGATA-CATTTTG 3'
miRNA: >mno-miRn131-1-5p_novel	mRNA: >XM_010096007.1	Position: 4826	Score: 4.5	Category: 4	P-value: >0.05
mRNA: 3' A-TACATTTAC-ACGAA-GAC 5'
: ::::.: :: ::::: :::
miRNA: 5' TAATGTGATTGATGCTTGCTG 3'
miRNA: >mno-miR827_conserved	mRNA: >XM_010096037.1	Position: 58	Score: 4.5	Category: 2	P-value: >0.05
mRNA: 3' GATCTTCTGGTAGTAG-TCGT 5'
.:::: :::::::: : : ::
miRNA: 5' TTAGATGACCATCAACGAACA 3'
miRNA: >mno-miRn103-5p_novel	mRNA: >XM_010096076.1	Position: 639	Score: 4.5	Category: 2	P-value: >0.05
mRNA: 3' GT-A-TACTTAAACGTTCTAG 5'
:: : :::.::::: ::: ::
miRNA: 5' CATTGATGGATTTG-AAGTTC 3'
miRNA: >mno-miRn257-3p_novel	mRNA: >XM_010096098.1	Position: 1692	Score: 4	Category: 2	P-value: >0.05
mRNA: 3' TTTTCCAACTCCGA-GATCTTA 5'
::::::: :::: : :::: ::
miRNA: 5' AAAAGGTCGAGG-TACTAGCAT 3'
miRNA: >mno-miRn40-2-5p_novel	mRNA: >XM_010096125.1	Position: 867	Score: 4.5	Category: 2	P-value: >0.05
mRNA: 3' CGT-TTCA-AACTACAAAAAG 5'
:.: :::: ::::: ::: ::
miRNA: 5' GTATAAGTCTTGATTTTTATC 3'
miRNA: >mno-miRn125-5p_novel	mRNA: >XM_010096140.1	Position: 772	Score: 4.5	Category: 4	P-value: >0.05
mRNA: 3' CTCGTAAGAGG-AACCGTTCT 5'
::::: :.::: ::: ::::
miRNA: 5' GAGCAGTTTCCCTTGACAAGC 3'
miRNA: >mno-miRn261-5p_novel	mRNA: >XM_010096140.1	Position: 773	Score: 4	Category: 2	P-value: >0.05
mRNA: 3' CTCG-TAAGAGGAA-CCGT-T 5'
: :: ::::::::: :::: :
miRNA: 5' GTGCGATTCTCCTTTGGCAGA 3'
miRNA: >mno-miRn223-5p_novel	mRNA: >XM_010096183.1	Position: 180	Score: 3.5	Category: 2	P-value: >0.05
mRNA: 3' TCACTCT-TTTCTC-CTCGTA 5'
:: :::: :.:::: ::::::
miRNA: 5' AG-GAGAGAGAGAGAGAGCAT 3'
miRNA: >mno-miR168b_conserved	mRNA: >XM_010096183.1	Position: 1273	Score: 4.5	Category: 4	P-value: >0.05
mRNA: 3' AG-GAACCACGTAC-GTC-TT 5'
:: ::::::::: : :.: ::
miRNA: 5' TCGCTTGGTGCAGGTCGGGAA 3'
miRNA: >mno-miRn67-3p_novel	mRNA: >XM_010096214.1	Position: 891	Score: 4.5	Category: 2	P-value: >0.05
mRNA: 3' TTTC-GAACTCCC-TGTC-T 5'
.::: :::::::: : :: :
miRNA: 5' GAAGCCTTGAGGGGAGAGTA 3'
miRNA: >mno-miRn178-1-3p_novel	mRNA: >XM_010096254.1	Position: 531	Score: 4	Category: 2	P-value: >0.05
mRNA: 3' CCTACCAC-ACT-CTTCTT-C 5'
:::::::: ::: :: ::: :
miRNA: 5' GGATGGTGATGACGATGAATG 3'
miRNA: >mno-miR167d_conserved	mRNA: >XM_010096263.1	Position: 582	Score: 4	Category: 4	P-value: >0.05
mRNA: 3' ACTTCAACCGTCGT-CTAGTA 5'
::::: :: ::::: :::: :
miRNA: 5' TGAAGCTGCCAGCATGATCTT 3'
miRNA: >mno-miR167a_conserved	mRNA: >XM_010096263.1	Position: 582	Score: 4	Category: 4	P-value: >0.05
mRNA: 3' ACTTCAACCGTCGT-CTAG-T 5'
::::: :: ::::: :::: :
miRNA: 5' TGAAGCTGCCAGCATGATCTA 3'
miRNA: >mno-miRn227-5p_novel	mRNA: >XM_010096264.1	Position: 133	Score: 4.5	Category: 3	P-value: >0.05
mRNA: 3' ACTTTTGCTTCTTC-CGTGACC 5'
:::::: ::::.:: : : :::
miRNA: 5' TGAAAAGGAAGGAGAGAA-TGG 3'
miRNA: >mno-miRn82-3p_novel	mRNA: >XM_010096280.1	Position: 809	Score: 3.5	Category: 4	P-value: >0.05
mRNA: 3' AAGAGGGTGGTGAAGAGTATGG 5'
::.::::: ::: :: ::::::
miRNA: 5' TTTTCCCAACACCTCCCATACC 3'
miRNA: >mno-miRn24-3p_novel	mRNA: >XM_010096301.1	Position: 273	Score: 4	Category: 2	P-value: >0.05
mRNA: 3' AGTGAGT-TGA-AAGGTTACT 5'
::::::: ::: :: ::: ::
miRNA: 5' TCACTCATACTGTTACAAGGA 3'
miRNA: >mno-miRn3-5p_novel	mRNA: >XM_010096319.1	Position: 746	Score: 4	Category: 4	P-value: >0.05
mRNA: 3' TACTGCTCCTTT-TTATTGTTA 5'
:: :.::::::: :::.:..::
miRNA: 5' AT-ATGAGGAAAGAATGATGAT 3'
miRNA: >mno-miRn215-5p_novel	mRNA: >XM_010096319.1	Position: 746	Score: 3.5	Category: 4	P-value: >0.05
mRNA: 3' TACTGCTCCTTT-TTATTGTTA 5'
:: :.::::::: :::.::.::
miRNA: 5' AT-ATGAGGAAAGAATGACGAT 3'
miRNA: >mno-miRn161-3p_novel	mRNA: >XM_010096330.1	Position: 960	Score: 4.5	Category: 4	P-value: >0.05
mRNA: 3' AGG-TGAAGAAC-CCGTCAACC 5'
::: :.:: ::: ::: :::::
miRNA: 5' TCCTATTTGTTGTGGC-GTTGG 3'
miRNA: >mno-miRn178-1-3p_novel	mRNA: >XM_010096339.1	Position: 119	Score: 4.5	Category: 2	P-value: >0.05
mRNA: 3' ACTACTACTACTACTACTAAA 5'
::::.:::::: ::::: :
miRNA: 5' GGATGGTGATGACGATGAATG 3'
miRNA: >mno-miRn254-5p_novel	mRNA: >XM_010096339.1	Position: 251	Score: 3	Category: 2	P-value: >0.05
mRNA: 3' TCGGC-TCGGT-TTAGGAACT 5'
:::.: ::::: ::::.::::
miRNA: 5' AGCTGCAGCCAGAATCTTTGA 3'
miRNA: >mno-miR171d_conserved>mno-miRn107-3p_novel	mRNA: >XM_010096339.1	Position: 253	Score: 4	Category: 4	P-value: >0.05
mRNA: 3' TACTCGGCTCGGTT-TAG-GA 5'
::::::: ::::: ::: ::
miRNA: 5' TTGAGCCGCGCCAATATCACT 3'
miRNA: >mno-miR171a_conserved	mRNA: >XM_010096339.1	Position: 256	Score: 4	Category: 2	P-value: >0.05
mRNA: 3' A-T-ACTCGGCTCGGTT-TAG 5'
: : ::::::: ::::: :::
miRNA: 5' TGATTGAGCCGTGCCAATATC 3'
miRNA: >mno-miRn199-5p_novel	mRNA: >XM_010096350.1	Position: 203	Score: 4	Category: 4	P-value: >0.05
mRNA: 3' GCGAAGAGGAAGAGCGGATCC 5'
:::::::.::::.: : :::
miRNA: 5' GGCTTCTCTTTCTTGGC-AGG 3'
miRNA: >mno-miRn57-5p_novel	mRNA: >XM_010096350.1	Position: 699	Score: 4.5	Category: 2	P-value: >0.05
mRNA: 3' AAAAAGGA-CATGACCAGCGTAG 5'
:::::::: :::: : ::: ::.
miRNA: 5' TTTTTCCTCGTACAG-TCGAATT 3'
miRNA: >mno-miRn154-3p_novel	mRNA: >XM_010096350.1	Position: 1305	Score: 4.5	Category: 2	P-value: >0.05
mRNA: 3' GTCCCCTAACAGGAAC-GA-G 5'
..: ::.::::::::: :: :
miRNA: 5' TGGCGGGTTGTCCTTGGCTAC 3'
miRNA: >mno-miRn62-1-5p_novel	mRNA: >XM_010096359.1	Position: 477	Score: 3.5	Category: 2	P-value: >0.05
mRNA: 3' GCACCTAC-TATCCGTTCT-T 5'
:::::.:: ::::: :::: :
miRNA: 5' CGTGGGTGAATAGGAAAGATA 3'
miRNA: >mno-miR168b_conserved	mRNA: >XM_010096389.1	Position: 321	Score: 4.5	Category: 4	P-value: >0.05
mRNA: 3' AGTG-ACGACGTCC-GCCTCTT 5'
::.: :: :::::: ::: :::
miRNA: 5' TCGCTTGGTGCAGGTCGG-GAA 3'
miRNA: >mno-miRn25-1-3p_novel	mRNA: >XM_010096389.1	Position: 746	Score: 4.5	Category: 2	P-value: >0.05
mRNA: 3' AGGCC-TC-ACTCA-TTAAT 5'
::.:: :: ::: : :::::
miRNA: 5' TCTGGAAGATGACTTAATTA 3'
miRNA: >mno-miR171g_conserved	mRNA: >XM_010096394.1	Position: 89	Score: 4.5	Category: 4	P-value: >0.05
mRNA: 3' AACTAGCCGCAGGT-TGGAGG 5'
:::: : ::::: : :.::::
miRNA: 5' TTGAGCCGCGTCAATATCTCC 3'
miRNA: >mno-miR167d_conserved	mRNA: >XM_010096399.1	Position: 1216	Score: 4.5	Category: 2	P-value: >0.05
mRNA: 3' GTTTCGACTGTCG-ATTGGGA 5'
..:::::: :::: :.:.:.:
miRNA: 5' TGAAGCTGCCAGCATGATCTT 3'
miRNA: >mno-miRn199-5p_novel	mRNA: >XM_010096401.1	Position: 1313	Score: 4.5	Category: 4	P-value: >0.05
mRNA: 3' TTGAGGATGAAAGAGCTG-CC 5'
..::.:: ::::::.:.: ::
miRNA: 5' GGCTTCT-CTTTCTTGGCAGG 3'
miRNA: >mno-miRn138-3p_novel	mRNA: >XM_010096458.1	Position: 907	Score: 3.5	Category: 3	P-value: >0.05
mRNA: 3' C-AGAGAGAAGAAG-CAGACGT 5'
: :.:::::::::: ::: :::
miRNA: 5' GCTTTCTCTTCTTCTGTCAGCA 3'
miRNA: >mno-miRn49-3p_novel	mRNA: >XM_010096475.1	Position: 1294	Score: 4.5	Category: 2	P-value: >0.05
mRNA: 3' CGTACGTTTCTCGTGGTTCGAAT 5'
::.:::.:.:::: : :::: ::
miRNA: 5' GCGTGCGAGGAGC-C-AAGCATA 3'
miRNA: >mno-miRn229-1-5p_novel	mRNA: >XM_010096489.1	Position: 534	Score: 3.5	Category: 2	P-value: >0.05
mRNA: 3' AATTT-TAAACTGTCGT-GA 5'
::::: :::::::.: : ::
miRNA: 5' TTAAATATTTGACGGAATCT 3'
miRNA: >mno-miRn88-5p_novel	mRNA: >XM_010096493.1	Position: 307	Score: 4.5	Category: 4	P-value: >0.05
mRNA: 3' AAAATAAATCT-AA-ACCGA 5'
: : ::::::: :: :::.:
miRNA: 5' TCTGATTTAGAATTATGGTT 3'
miRNA: >mno-miRn87-1-3p_novel	mRNA: >XM_010096493.1	Position: 662	Score: 4	Category: 4	P-value: >0.05
mRNA: 3' TAGTAT-T-AGAAGTTA-G 5'
::.::: : ::::.::: :
miRNA: 5' ATTATAGACTCTTTAATGC 3'
miRNA: >mno-miRn238-3p_novel	mRNA: >XM_010096504.1	Position: 511	Score: 4.5	Category: 2	P-value: >0.05
mRNA: 3' TCTAAGACTAAGTCTAA-GAC 5'
.:::: ::: ::::::: : :
miRNA: 5' GGATT-TGAATCAGATTTCGG 3'
miRNA: >mno-miRn192-3p_novel	mRNA: >XM_010096519.1	Position: 1883	Score: 4.5	Category: 2	P-value: >0.05
mRNA: 3' GT-TGAACGTAATTGGAGAAAC 5'
.: :::::.::: :.:: ::::
miRNA: 5' TACACTTGTATTTATCT-TTTG 3'
miRNA: >mno-miRn88-5p_novel	mRNA: >XM_010096547.1	Position: 1145	Score: 4	Category: 2	P-value: >0.05
mRNA: 3' AAACTAAGTCTTAGTTAC-AA 5'
: :::::.:::::.: :: ::
miRNA: 5' TCTGATTTAGAATTA-TGGTT 3'
miRNA: >mno-miR172f_conserved>mno-miRn90-5p_novel	mRNA: >XM_010096561.1	Position: 835	Score: 4	Category: 2	P-value: >0.05
mRNA: 3' CA-CGTAGGAGTT-TAAGCGT 5'
:: ::::: :::: :::: ::
miRNA: 5' GTAGCATCATCAAGATTCACA 3'
miRNA: >mno-miRn64-3p_novel	mRNA: >XM_010096610.1	Position: 2103	Score: 4.5	Category: 2	P-value: >0.05
mRNA: 3' AGTAAAC-AACGAA-CTGTGA 5'
: ::::: ::: :: ::::.:
miRNA: 5' TGATTTGATTGGTTAGACATT 3'
miRNA: >mno-miRn112-3p_novel	mRNA: >XM_010096622.1	Position: 458	Score: 4.5	Category: 2	P-value: >0.05
mRNA: 3' AGAC-CTTCACTTGGTCAGGG 5'
:: : ::::::::: :: ::.
miRNA: 5' TCAGTGAAGTGAACGAGGCCT 3'
miRNA: >mno-miRn32-1-3p_novel	mRNA: >XM_010096622.1	Position: 458	Score: 4	Category: 2	P-value: >0.05
mRNA: 3' AGAC-CTTCACTTGGTCAGGG 5'
:: : ::::::::: :: :::
miRNA: 5' TCCGCGAAGTGAACGAGGCCC 3'
miRNA: >mno-miRn261-5p_novel	mRNA: >XM_010096631.1	Position: 1841	Score: 4	Category: 2	P-value: >0.05
mRNA: 3' AACGTT-AGAGGAGACCTTCT 5'
:::.: ::::::.::: :::
miRNA: 5' GTGCGATTCTCCTTTGGCAGA 3'
miRNA: >mno-miRn191-3p_novel	mRNA: >XM_010096638.1	Position: 459	Score: 4.5	Category: 4	P-value: >0.05
mRNA: 3' TCACTAGTAGA-ACAGTTGCA 5'
:: :: ::::: :: :.::::
miRNA: 5' AGGGACCATCTGTG-CGACGT 3'
miRNA: >mno-miRn138-3p_novel	mRNA: >XM_010096660.1	Position: 650	Score: 4.5	Category: 2	P-value: >0.05
mRNA: 3' AGAAAGAGGAGAAGA-AGGCGA 5'
:::::::.:::::: :: ::
miRNA: 5' GCTTTCTCTTCTTCTGTCAGCA 3'
miRNA: >mno-miR156a_conserved>mno-miRn68-3p_novel	mRNA: >XM_010096671.1	Position: 2711	Score: 4.5	Category: 2	P-value: >0.05
mRNA: 3' CG-GTGAGGAGGA-GACGGT-G 5'
:: ::::.:::.: :::.:: :
miRNA: 5' GCTCACTTCTCTTTCTGTCAGC 3'
miRNA: >mno-miRn227-5p_novel	mRNA: >XM_010096708.1	Position: 688	Score: 4.5	Category: 2	P-value: >0.05
mRNA: 3' ACTTTACC-TCCACTCT-ATC 5'
::::: :: ::: :::: :.:
miRNA: 5' TGAAAAGGAAGGAGAGAATGG 3'
miRNA: >mno-miRn166-3p_novel	mRNA: >XM_010096776.1	Position: 1338	Score: 4	Category: 2	P-value: >0.05
mRNA: 3' TTC-ATTCAACCAAGGTCTTT 5'
::: : :::::: :.::::.:
miRNA: 5' AAGCTTAGTTGGGTTCAGAGA 3'
miRNA: >mno-miR166g_conserved>mno-miRn233-5p_novel	mRNA: >XM_010096798.1	Position: 553	Score: 4	Category: 2	P-value: >0.05
mRNA: 3' CCTT-C-ACCGAC-GGGTTCC 5'
:::: : :::::: :.:.:::
miRNA: 5' GGAATGTTGGCTGGCTCGAGG 3'
miRNA: >mno-miRn115-3p_novel	mRNA: >XM_010096817.1	Position: 1233	Score: 4.5	Category: 4	P-value: >0.05
mRNA: 3' GAGTTCTACCCGTTTAACATC 5'
:::.::: :::::: ::: :
miRNA: 5' CTCGAGAGGGGCAATTTGCAC 3'
miRNA: >mno-miRn159-2-3p_novel	mRNA: >XM_010096881.1	Position: 269	Score: 4.5	Category: 4	P-value: >0.05
mRNA: 3' GTCGGTGGAAACCAACATC-T 5'
:::.:: :::::::: :: :
miRNA: 5' AAGCTACGTTTGGTTGGAGGA 3'
miRNA: >mno-miRn41-3p_novel	mRNA: >XM_010096943.1	Position: 600	Score: 4.5	Category: 2	P-value: >0.05
mRNA: 3' AGTTTTG-AGAGTAGATGT-T 5'
::: ::: ::: ::::.:: :
miRNA: 5' TCATAACGTCTAATCTGCATA 3'
miRNA: >mno-miR399c_conserved>mno-miRn189-1-5p_novel	mRNA: >XM_010097007.1	Position: 1268	Score: 4.5	Category: 2	P-value: >0.05
mRNA: 3' CTCG-AGAGAAGGATCTGTGC 5'
:.:: ::::::.:: :.:: :
miRNA: 5' GGGCTTCTCTTTCTTGGCAGG 3'
miRNA: >mno-miRn17-1-5p_novel	mRNA: >XM_010097045.1	Position: 984	Score: 3	Category: 4	P-value: 0.044
mRNA: 3' CAGCAACCAGTACTGTAGGGT 5'
::::: ::::: ::::::::
miRNA: 5' TTCGTTCGTCATTACATCCCA 3'
miRNA: >mno-miRn179-5p_novel	mRNA: >XM_010097077.1	Position: 630	Score: 4	Category: 4	P-value: >0.05
mRNA: 3' CC-GTTGCCGCGGGCGGGCCA 5'
:: ::.:: :: :::::.:::
miRNA: 5' GGACAGCGTCGACCGCCTGGT 3'
miRNA: >mno-miRn47-3p_novel	mRNA: >XM_010097102.1	Position: 377	Score: 4	Category: 2	P-value: >0.05
mRNA: 3' GACTACTG-TACTAATGTTGA 5'
.:::::.: ::::: :: :::
miRNA: 5' TTGATGGCTATGATGACTACT 3'
miRNA: >mno-miRn102-5p_novel	mRNA: >XM_010097121.1	Position: 2359	Score: 4	Category: 2	P-value: >0.05
mRNA: 3' TACTAAG-TCTGATCCGACG 5'
:::: :: ::: :.::.:::
miRNA: 5' ATGAGTCAAGAATGGGTTGC 3'
miRNA: >mno-miRn74a-1-3p_novel	mRNA: >XM_010097134.1	Position: 1019	Score: 4.5	Category: 2	P-value: >0.05
mRNA: 3' AT-CAGCAGCAGGAA-CTGGAG 5'
:: ::.::::::::: : : ::
miRNA: 5' TAGGTTGTCGTCCTTCGTCATC 3'
miRNA: >mno-miRn14-1-5p_novel	mRNA: >XM_010097134.1	Position: 1342	Score: 4.5	Category: 0	P-value: 0.028
mRNA: 3' A-AAATAAGGTTG-TAAGTCTCA 5'
: ::::::.:: : :::: ::::
miRNA: 5' TATTTATTTCACCGATTC-GAGT 3'
miRNA: >mno-miRn183-5p_novel	mRNA: >XM_010097169.1	Position: 775	Score: 4	Category: 4	P-value: >0.05
mRNA: 3' ACGTTTGGTGGTGCACTAG-CT 5'
:: ::.:.::::: ::::: ::
miRNA: 5' TG-AAGCTACCACATGATCCGA 3'
miRNA: >mno-miR171i_conserved	mRNA: >XM_010097174.1	Position: 1593	Score: 4.5	Category: 2	P-value: >0.05
mRNA: 3' GCAACGACAACTACCAAGTTAT 5'
:: ::.:: ::: ::::::::
miRNA: 5' CGATGTTGGTGA-GGTTCAATC 3'
miRNA: >mno-miRn199-5p_novel	mRNA: >XM_010097174.1	Position: 2170	Score: 4	Category: 4	P-value: >0.05
mRNA: 3' ACGAAGAGGAAAGA-CCGTCG 5'
::::::: ::::: :::::
miRNA: 5' GGCTTCTC-TTTCTTGGCAGG 3'
miRNA: >mno-miRn199-5p_novel	mRNA: >XM_010097184.1	Position: 74	Score: 4	Category: 4	P-value: >0.05
mRNA: 3' CCGAAG-G-AAGAAGCG-CC 5'
:::::: : ::::: :: ::
miRNA: 5' GGCTTCTCTTTCTTGGCAGG 3'
miRNA: >mno-miRn103-5p_novel	mRNA: >XM_010097204.1	Position: 586	Score: 4.5	Category: 4	P-value: >0.05
mRNA: 3' G-AACTA-CTAAATCTTGAGG 5'
: ::::: ::::: ::: :.:
miRNA: 5' CATTGATGGATTT-GAAGTTC 3'
miRNA: >mno-miRn21-3p_novel	mRNA: >XM_010097243.1	Position: 566	Score: 4	Category: 2	P-value: >0.05
mRNA: 3' AGGCTACTGCCTG-GGTTGAG 5'
:..: :::::: : :::::::
miRNA: 5' TTTGCTGACGGTCTCCAACTC 3'
miRNA: >mno-miR408c_conserved>mno-miRn89-3p_novel	mRNA: >XM_010097257.1	Position: 918	Score: 4.5	Category: 2	P-value: >0.05
mRNA: 3' TACGTTACGGGAGGAAG-ACCG 5'
::::: ::: :::.: : ::::
miRNA: 5' ATGCACTGC-CTCTTCCCTGGC 3'
miRNA: >mno-miRn102-5p_novel	mRNA: >XM_010097319.1	Position: 1050	Score: 4.5	Category: 4	P-value: >0.05
mRNA: 3' AACT-AGTTCTTCCTCAACC 5'
::: ::::::: :.::::
miRNA: 5' ATGAGTCAAGAATGGGTTGC 3'
miRNA: >mno-miRn102-5p_novel	mRNA: >XM_010097361.1	Position: 465	Score: 4	Category: 4	P-value: >0.05
mRNA: 3' CACTCAGTTCTTGCTCTA-G 5'
:::::::::::.:.: : :
miRNA: 5' ATGAGTCAAGAATGGGTTGC 3'
miRNA: >mno-miR396d_conserved>mno-miRn221-2-3p_novel	mRNA: >XM_010097372.1	Position: 764	Score: 4.5	Category: 4	P-value: >0.05
mRNA: 3' CGAG-TATTTCGGTAGC-TTC 5'
:.:: :::::::..: : :::
miRNA: 5' GTTCAATAAAGCTGTGGGAAG 3'
miRNA: >mno-miR396a_conserved	mRNA: >XM_010097372.1	Position: 764	Score: 4.5	Category: 4	P-value: >0.05
mRNA: 3' CGAG-TATTTCGGTAGCTTCT 5'
:::: : :::::..: :.:::
miRNA: 5' GCTCAAGAAAGCTGTGGGAGA 3'
miRNA: >mno-miR156a_conserved>mno-miRn68-3p_novel	mRNA: >XM_010097436.1	Position: 2423	Score: 4.5	Category: 2	P-value: >0.05
mRNA: 3' CGAGAG-AGAGAAAG-CGGACG 5'
:::: : :::::::: :.: ::
miRNA: 5' GCTCACTTCTCTTTCTGTCAGC 3'
miRNA: >mno-miRn26-5p_novel	mRNA: >XM_010097444.1	Position: 661	Score: 4.5	Category: 2	P-value: >0.05
mRNA: 3' AATGTTGGAAATATCAAAGGG 5'
::.:.:: :::::: :: ::.
miRNA: 5' TTGCGACGTTTATACTTACCT 3'
miRNA: >mno-miRn64-3p_novel	mRNA: >XM_010097470.1	Position: 734	Score: 4.5	Category: 2	P-value: >0.05
mRNA: 3' ATTAGACTTACTAA-CGGTAA 5'
:.::.::: ::.:: : ::::
miRNA: 5' TGATTTGATTGGTTAGACATT 3'
miRNA: >mno-miRn148-5p_novel	mRNA: >XM_010097485.1	Position: 2296	Score: 4	Category: 2	P-value: >0.05
mRNA: 3' TAACAAAGTCTCAAAGAAAGG 5'
::: :::: ::::::: :: :
miRNA: 5' ATTTTTTCTGAGTTTCGTTGC 3'
miRNA: >mno-miRn250-5p_novel	mRNA: >XM_010097487.1	Position: 482	Score: 4.5	Category: 3	P-value: >0.05
mRNA: 3' AGACTGGAAACCTGAACGAAA 5'
:.: ::: :::::.: :.:::
miRNA: 5' TTTAACCGTTGGATTCGTTTT 3'
miRNA: >mno-miRn178-1-3p_novel	mRNA: >XM_010097540.1	Position: 194	Score: 3.5	Category: 2	P-value: >0.05
mRNA: 3' ACTACTACTACTACTACT-AC 5'
::::.:::::: ::::: ::
miRNA: 5' GGATGGTGATGACGATGAATG 3'
miRNA: >mno-miRn4-1-5p_novel	mRNA: >XM_010097545.1	Position: 768	Score: 4	Category: 2	P-value: >0.05
mRNA: 3' ACTAA-GAATTTAAAGAGTCC 5'
: ::: ::::: ::: :::::
miRNA: 5' TAATTCCTTAATTTTGTCAGG 3'
miRNA: >mno-miRn74a-1-3p_novel	mRNA: >XM_010097602.1	Position: 1549	Score: 4.5	Category: 2	P-value: >0.05
mRNA: 3' GTCGATACAGCAGGTAGCGGTGG 5'
.:: : :::::::: :::.::.:
miRNA: 5' TAGGT-TGTCGTCCTTCGTCATC 3'
miRNA: >mno-miRn103-5p_novel	mRNA: >XM_010097646.1	Position: 543	Score: 4	Category: 2	P-value: >0.05
mRNA: 3' G-AATTACCGTAAACGTTCGAG 5'
: ::.:::: ::::: :::.::
miRNA: 5' CATTGATGG-ATTTG-AAGTTC 3'
miRNA: >mno-miRn238-3p_novel	mRNA: >XM_010097717.1	Position: 553	Score: 4.5	Category: 4	P-value: >0.05
mRNA: 3' CCTAAGACTGAGCCTAA-GCT 5'
::::: ::: :: :::: ::.
miRNA: 5' GGATT-TGAATCAGATTTCGG 3'
miRNA: >mno-miR393b_conserved	mRNA: >XM_010097748.1	Position: 1513	Score: 2	Category: 2	P-value: >0.05
mRNA: 3' AGGTTTCCCTAGCGTAACAAA 5'
:::::::::::::::::: :
miRNA: 5' TCCAAAGGGATCGCATTGATC 3'
miRNA: >mno-miRn132-1-3p_novel	mRNA: >XM_010097756.1	Position: 100	Score: 4.5	Category: 4	P-value: >0.05
mRNA: 3' AA-C-ACCCGCTGCTACTTCC-C 5'
:: : ::::::.::.:::.:: :
miRNA: 5' TTGGCTGGGCGGCGGTGAGGGCG 3'
miRNA: >mno-miRn205-5p_novel	mRNA: >XM_010097789.1	Position: 586	Score: 4.5	Category: 2	P-value: >0.05
mRNA: 3' GGCTTAGTATCTTGACTCTACC 5'
.::::::: :::: ::: : ::
miRNA: 5' TCGAATCAAAGAAGTGA-ACGG 3'
miRNA: >mno-miRn73-3p_novel	mRNA: >XM_010097789.1	Position: 586	Score: 4.5	Category: 2	P-value: >0.05
mRNA: 3' GGCTTAGTATCTTGACTCTACC 5'
.::::::: :::: ::: : ::
miRNA: 5' TCGAATCAGAGAAGTGA-ACGG 3'
miRNA: >mno-miRn85-5p_novel	mRNA: >XM_010097809.1	Position: 1130	Score: 4.5	Category: 2	P-value: >0.05
mRNA: 3' CTTTACCACAAGACC-TGCTTG 5'
:.:::: :: ::::: :::::
miRNA: 5' GGAATGTTG-TCTGGCACGAAG 3'
miRNA: >mno-miR396c_conserved>mno-miRn247-5p_novel	mRNA: >XM_010097813.1	Position: 432	Score: 4.5	Category: 4	P-value: >0.05
mRNA: 3' AACGGGTTGAAAGCACTTCAA 5'
:: : ::.::::: :::: ::
miRNA: 5' TTCCACAGCTTTCTTGAACTT 3'
miRNA: >mno-miR156f_conserved	mRNA: >XM_010097821.1	Position: 1881	Score: 3.5	Category: 4	P-value: >0.05
mRNA: 3' ACT-TCTTTTCT-ACTGGTGT 5'
::: ::::.::: ::: ::::
miRNA: 5' TGACAGAAGAGAGTGAGCACA 3'
miRNA: >mno-miRn42-5p_novel	mRNA: >XM_010097832.1	Position: 1213	Score: 4.5	Category: 2	P-value: >0.05
mRNA: 3' CT-TACGAACCTACCT-CAAA 5'
:: :::.:::: :::: : ::
miRNA: 5' GAGATGTTTGGTTGGATGATT 3'
miRNA: >mno-miRn125-5p_novel	mRNA: >XM_010097879.1	Position: 726	Score: 4.5	Category: 2	P-value: >0.05
mRNA: 3' CTTGTCAAGGGG-AACAGTTCG 5'
::.::: :..:: ::: :::::
miRNA: 5' GAGCAG-TTTCCCTTGACAAGC 3'
miRNA: >mno-miRn156-3p_novel	mRNA: >XM_010097932.1	Position: 284	Score: 4.5	Category: 4	P-value: >0.05
mRNA: 3' AA-C-TTCTCTTTCGCCGCAA 5'
:: : ::::::.:: : ::::
miRNA: 5' TTAGAAAGAGAGAGAGCCGTT 3'
miRNA: >mno-miRn36-5p_novel	mRNA: >XM_010097942.1	Position: 693	Score: 4.5	Category: 4	P-value: >0.05
mRNA: 3' TGTACGT-TTT-CGTTTAGAAG 5'
::::::: ::: : :: ::::.
miRNA: 5' ACATGCATAAACG-AATTCTTT 3'
miRNA: >mno-miR159a_conserved	mRNA: >XM_010097952.1	Position: 593	Score: 4.5	Category: 3	P-value: >0.05
mRNA: 3' ACATC-AACTTTCTTCGCGAC 5'
: :.: :::::.:.::: :::
miRNA: 5' TTTGGATTGAAGGGAGCTCTG 3'
miRNA: >mno-miRn80-3p_novel	mRNA: >XM_010097952.1	Position: 1212	Score: 4.5	Category: 2	P-value: >0.05
mRNA: 3' GCGCTTACCGACCATGGGC-AT 5'
::::::::::::: ::.: :
miRNA: 5' AGCGAATGGCTGGTCCCTGGTT 3'
miRNA: >mno-miR399c_conserved>mno-miRn189-1-5p_novel	mRNA: >XM_010097964.1	Position: 968	Score: 4	Category: 2	P-value: >0.05
mRNA: 3' GCC-AGGAGAAAGA-CCGTCT 5'
:: :.:::::::: :::::.
miRNA: 5' GGGCTTCTCTTTCTTGGCAGG 3'
miRNA: >mno-miR396c_conserved>mno-miRn247-5p_novel	mRNA: >XM_010097978.1	Position: 480	Score: 4.5	Category: 4	P-value: >0.05
mRNA: 3' AAGTGTGTC-AAA-AACGTGGA 5'
::: ::::: ::: ::: ::.:
miRNA: 5' TTC-CACAGCTTTCTTGAACTT 3'
miRNA: >mno-miR396c_conserved>mno-miRn247-5p_novel	mRNA: >XM_010097980.1	Position: 480	Score: 4.5	Category: 4	P-value: >0.05
mRNA: 3' AAGTGTGTC-AAA-AACGTGGA 5'
::: ::::: ::: ::: ::.:
miRNA: 5' TTC-CACAGCTTTCTTGAACTT 3'
miRNA: >mno-miRn64-3p_novel	mRNA: >XM_010098017.1	Position: 709	Score: 4	Category: 4	P-value: >0.05
mRNA: 3' ACTAACCTTACCACTCT-TAA 5'
::::: :: :::: ::: :::
miRNA: 5' TGATTTGATTGGTTAGACATT 3'
miRNA: >mno-miRn187-3p_novel	mRNA: >XM_010098017.1	Position: 843	Score: 4.5	Category: 2	P-value: >0.05
mRNA: 3' AGACAAGACGTAACTCGG-ACC 5'
:::: :.:: :::::::: ::
miRNA: 5' TCTGATTTG-ATTGAGCCGTGC 3'
miRNA: >mno-miRn18-5p_novel	mRNA: >XM_010098027.1	Position: 1231	Score: 4	Category: 2	P-value: >0.05
mRNA: 3' TCGATAGTACTAGG-AAAAC 5'
:: ::: ::::: : :::::
miRNA: 5' AGATATGATGATACATTTTG 3'
miRNA: >mno-miRn36-5p_novel	mRNA: >XM_010098121.1	Position: 600	Score: 4	Category: 2	P-value: >0.05
mRNA: 3' TGT-CGTAGTT-CTTGAAGAAA 5'
::: :::: :: ::: ::::::
miRNA: 5' ACATGCATAAACGAA-TTCTTT 3'
miRNA: >mno-miRn25-1-3p_novel	mRNA: >XM_010098121.1	Position: 755	Score: 4.5	Category: 2	P-value: >0.05
mRNA: 3' AGACC-TCGAC-GAGTAAAT 5'
::::: :: :: ::.: :::
miRNA: 5' TCTGGAAGATGACTTAATTA 3'
[truncated: 3,292 more rows]
