# Supplementary material for: High throughput deep degradome sequencing reveals microRNAs and their targets in response to drought stress in mulberry (Morus alba)
Source: PLoS One. 2017 Feb 24;12(2):e0172883. doi: 10.1371/journal.pone.0172883 (PMC5325578; doi:10.1371/journal.pone.0172883)
Supplement: S6 Table — (XLSX) [file pone.0172883.s006.xlsx]

## Sheet: AnnotationOfRefGenes
Gene-ID	Nr-ID	Nr-annotation	library-name
XM_010088238.1	gi|470125563|ref|XP_004298771.1|	PREDICTED: dehydration-responsive element-binding protein 1F-like [Fragaria vesca subsp. vesca]	CL,DL
XM_010088259.1	gi|462405994|gb|EMJ11458.1|	hypothetical protein PRUPE_ppa003256mg [Prunus persica]	CL
XM_010088363.1	gi|449437132|ref|XP_004136346.1|	PREDICTED: probable sugar phosphate/phosphate translocator At5g25400-like [Cucumis sativus] >gi|449517800|ref|XP_004165932.1| PREDICTED: probable sugar phosphate/phosphate translocator At5g25400-like [Cucumis sativus]	CL
XM_010088549.1	gi|462400034|gb|EMJ05702.1|	hypothetical protein PRUPE_ppa019306mg [Prunus persica]	CL
XM_010088596.1	gi|356498300|ref|XP_003517991.1|	PREDICTED: meiotic nuclear division protein 1 homolog [Glycine max]	CL
XM_010088605.1	gi|462400279|gb|EMJ05947.1|	hypothetical protein PRUPE_ppa013040mg [Prunus persica]	CL
XM_010088658.1	gi|462402955|gb|EMJ08512.1|	hypothetical protein PRUPE_ppa004052mg [Prunus persica]	CL
XM_010088659.1	gi|462400931|gb|EMJ06488.1|	hypothetical protein PRUPE_ppa006659mg [Prunus persica]	CL
XM_010088677.1	gi|462404652|gb|EMJ10116.1|	hypothetical protein PRUPE_ppa1027141mg [Prunus persica]	CL
XM_010088702.1	gi|470114679|ref|XP_004293538.1|	PREDICTED: endoplasmic oxidoreductin-1-like [Fragaria vesca subsp. vesca]	CL
XM_010088799.1	gi|470108667|ref|XP_004290633.1|	PREDICTED: heat stress transcription factor A-6b-like [Fragaria vesca subsp. vesca]	CL
XM_010088832.1	gi|462396567|gb|EMJ02366.1|	hypothetical protein PRUPE_ppa003589mg [Prunus persica]	CL
XM_010088873.1	gi|462400602|gb|EMJ06159.1|	hypothetical protein PRUPE_ppa000779mg [Prunus persica]	CL
XM_010088927.1	gi|462395832|gb|EMJ01631.1|	hypothetical protein PRUPE_ppa008823mg [Prunus persica]	CL
XM_010088941.1	gi|462406628|gb|EMJ12092.1|	hypothetical protein PRUPE_ppa001696mg [Prunus persica]	CL
XM_010088963.1	gi|462399790|gb|EMJ05458.1|	hypothetical protein PRUPE_ppa001942mg [Prunus persica]	CL
XM_010089039.1	gi|462406623|gb|EMJ12087.1|	hypothetical protein PRUPE_ppa002205mg [Prunus persica]	CL
XM_010089079.1	gi|470118024|ref|XP_004295143.1|	PREDICTED: uncharacterized protein LOC101303403 [Fragaria vesca subsp. vesca]	CL
XM_010089135.1	gi|462415485|gb|EMJ20222.1|	hypothetical protein PRUPE_ppa004393mg [Prunus persica]	CL
XM_010089156.1	gi|255558081|ref|XP_002520069.1|	ATP binding protein, putative [Ricinus communis] >gi|223540833|gb|EEF42393.1| ATP binding protein, putative [Ricinus communis]	CL
XM_010089324.1	gi|462402974|gb|EMJ08531.1|	hypothetical protein PRUPE_ppa006607mg [Prunus persica]	CL
XM_010089334.1	gi|449443692|ref|XP_004139611.1|	PREDICTED: uncharacterized protein LOC101217191 [Cucumis sativus] >gi|449505594|ref|XP_004162516.1| PREDICTED: uncharacterized LOC101217191 [Cucumis sativus]	CL
XM_010089374.1	gi|224133570|ref|XP_002321607.1|	predicted protein [Populus trichocarpa] >gi|222868603|gb|EEF05734.1| predicted protein [Populus trichocarpa]	CL
XM_010089409.1	gi|462413373|gb|EMJ18422.1|	hypothetical protein PRUPE_ppa005139mg [Prunus persica]	CL
XM_010089410.1	gi|462411054|gb|EMJ16103.1|	hypothetical protein PRUPE_ppa000380mg [Prunus persica]	CL
XM_010089422.1	gi|359474715|ref|XP_003631522.1|	PREDICTED: cysteine-rich receptor-like protein kinase 25-like isoform 2 [Vitis vinifera]	CL
XM_010089427.1	gi|462406334|gb|EMJ11798.1|	hypothetical protein PRUPE_ppa019013mg [Prunus persica]	CL
XM_010089602.1	gi|462401548|gb|EMJ07105.1|	hypothetical protein PRUPE_ppa011454mg [Prunus persica]	CL
XM_010089622.1	gi|462418986|gb|EMJ23249.1|	hypothetical protein PRUPE_ppa003112mg [Prunus persica]	CL
XM_010089663.1	gi|332348715|gb|AEE60890.1|	citrate synthase [Paeonia suffruticosa]	CL
XM_010089695.1	gi|462421459|gb|EMJ25722.1|	hypothetical protein PRUPE_ppa023964mg [Prunus persica]	CL
XM_010089698.1	gi|359483792|ref|XP_002264957.2|	PREDICTED: aquaporin NIP1-2 [Vitis vinifera] >gi|297740553|emb|CBI30735.3| unnamed protein product [Vitis vinifera]	CL
XM_010089701.1	gi|359483792|ref|XP_002264957.2|	PREDICTED: aquaporin NIP1-2 [Vitis vinifera] >gi|297740553|emb|CBI30735.3| unnamed protein product [Vitis vinifera]	CL
XM_010089717.1	gi|462411489|gb|EMJ16538.1|	hypothetical protein PRUPE_ppa005320mg [Prunus persica]	CL
XM_010089743.1	gi|449459600|ref|XP_004147534.1|	PREDICTED: putative H/ACA ribonucleoprotein complex subunit 1-like protein 1-like [Cucumis sativus] >gi|449484903|ref|XP_004157013.1| PREDICTED: putative H/ACA ribonucleoprotein complex subunit 1-like protein 1-like [Cucumis sativus]	CL
XM_010089798.1	gi|462410502|gb|EMJ15836.1|	hypothetical protein PRUPE_ppa001567mg [Prunus persica]	CL
XM_010089819.1	gi|462413720|gb|EMJ18769.1|	hypothetical protein PRUPE_ppa020933mg [Prunus persica]	CL
XM_010089839.1	gi|462413862|gb|EMJ18911.1|	hypothetical protein PRUPE_ppa014215mg [Prunus persica]	CL
XM_010089884.1	gi|351727583|ref|NP_001235886.1|	circadian clock-associated FKF1 [Glycine max] >gi|87138101|gb|ABD28287.1| circadian clock-associated FKF1 [Glycine max]	CL
XM_010089925.1	gi|462417121|gb|EMJ21858.1|	hypothetical protein PRUPE_ppa003814mg [Prunus persica]	CL
XM_010089949.1	gi|224138936|ref|XP_002326727.1|	predicted protein [Populus trichocarpa] >gi|222834049|gb|EEE72526.1| predicted protein [Populus trichocarpa]	CL
XM_010089975.1	gi|462396605|gb|EMJ02404.1|	hypothetical protein PRUPE_ppa001912mg [Prunus persica]	CL
XM_010090044.1	gi|462411464|gb|EMJ16513.1|	hypothetical protein PRUPE_ppa003544mg [Prunus persica]	CL
XM_010090070.1	gi|462411947|gb|EMJ16996.1|	hypothetical protein PRUPE_ppa009904mg [Prunus persica]	CL
XM_010090137.1	gi|462403972|gb|EMJ09529.1|	hypothetical protein PRUPE_ppa002400mg [Prunus persica]	CL
XM_010090154.1	gi|224056451|ref|XP_002298863.1|	predicted protein [Populus trichocarpa] >gi|222846121|gb|EEE83668.1| predicted protein [Populus trichocarpa]	CL
XM_010090173.1	gi|462397892|gb|EMJ03560.1|	hypothetical protein PRUPE_ppa009201mg [Prunus persica]	CL
XM_010090211.1	gi|255555527|ref|XP_002518800.1|	conserved hypothetical protein [Ricinus communis] >gi|223542181|gb|EEF43725.1| conserved hypothetical protein [Ricinus communis]	CL
XM_010090283.1	gi|462401237|gb|EMJ06794.1|	hypothetical protein PRUPE_ppa008899mg [Prunus persica]	CL
XM_010090284.1	gi|462400651|gb|EMJ06208.1|	hypothetical protein PRUPE_ppa003637mg [Prunus persica]	CL
XM_010090293.1	gi|255586057|ref|XP_002533695.1|	Ran GTPase binding protein, putative [Ricinus communis] >gi|223526406|gb|EEF28690.1| Ran GTPase binding protein, putative [Ricinus communis]	CL
XM_010090302.1	gi|462402189|gb|EMJ07746.1|	hypothetical protein PRUPE_ppa018868mg, partial [Prunus persica]	CL
XM_010090306.1	gi|300793618|tpg|DAA33872.1|	TPA_inf: aquaporin TIP4;1 [Gossypium hirsutum] >gi|300793626|tpg|DAA33873.1| TPA_inf: aquaporin TIP4;2 [Gossypium hirsutum]	CL
XM_010090330.1	gi|462409543|gb|EMJ14877.1|	hypothetical protein PRUPE_ppa000939mg [Prunus persica]	CL
XM_010090408.1	gi|255556695|ref|XP_002519381.1|	Serine/threonine-protein kinase PBS1, putative [Ricinus communis] >gi|223541448|gb|EEF42998.1| Serine/threonine-protein kinase PBS1, putative [Ricinus communis]	CL
XM_010090419.1	gi|224093501|ref|XP_002309928.1|	chromatin remodeling complex subunit [Populus trichocarpa] >gi|222852831|gb|EEE90378.1| chromatin remodeling complex subunit [Populus trichocarpa]	CL
XM_010090466.1	gi|462410274|gb|EMJ15608.1|	hypothetical protein PRUPE_ppa026350mg [Prunus persica]	CL
XM_010090508.1	gi|225464166|ref|XP_002269134.1|	PREDICTED: vesicle-associated membrane protein 727 isoform 1 [Vitis vinifera] >gi|296086578|emb|CBI32213.3| unnamed protein product [Vitis vinifera]	CL
XM_010090522.1	gi|255546517|ref|XP_002514318.1|	conserved hypothetical protein [Ricinus communis] >gi|223546774|gb|EEF48272.1| conserved hypothetical protein [Ricinus communis]	CL
XM_010090611.1	gi|462396610|gb|EMJ02409.1|	hypothetical protein PRUPE_ppa001705mg [Prunus persica]	CL
XM_010090741.1	gi|470123465|ref|XP_004297746.1|	PREDICTED: uncharacterized protein LOC101293086 [Fragaria vesca subsp. vesca]	CL
XM_010090770.1	gi|224074998|ref|XP_002304511.1|	predicted protein [Populus trichocarpa] >gi|222841943|gb|EEE79490.1| predicted protein [Populus trichocarpa]	CL
XM_010090806.1	gi|462405634|gb|EMJ11098.1|	hypothetical protein PRUPE_ppa004151mg [Prunus persica]	CL
XM_010090819.1	gi|462406131|gb|EMJ11595.1|	hypothetical protein PRUPE_ppa000896mg [Prunus persica]	CL
XM_010090921.1	gi|462399786|gb|EMJ05454.1|	hypothetical protein PRUPE_ppa002052mg [Prunus persica]	CL
XM_010090922.1	gi|470101878|ref|XP_004287395.1|	PREDICTED: peroxisomal fatty acid beta-oxidation multifunctional protein AIM1-like [Fragaria vesca subsp. vesca]	CL
XM_010090927.1	gi|462399520|gb|EMJ05188.1|	hypothetical protein PRUPE_ppa000662mg [Prunus persica]	CL
XM_010090933.1	gi|462416719|gb|EMJ21456.1|	hypothetical protein PRUPE_ppa001440mg [Prunus persica]	CL
XM_010091033.1	gi|255582203|ref|XP_002531894.1|	dead box ATP-dependent RNA helicase, putative [Ricinus communis] >gi|223528461|gb|EEF30493.1| dead box ATP-dependent RNA helicase, putative [Ricinus communis]	CL
XM_010091038.1	gi|462396432|gb|EMJ02231.1|	hypothetical protein PRUPE_ppa005671mg [Prunus persica]	CL
XM_010091063.1	gi|470116723|ref|XP_004294527.1|	PREDICTED: uncharacterized protein LOC101303017 [Fragaria vesca subsp. vesca]	CL
XM_010091065.1	gi|462409495|gb|EMJ14829.1|	hypothetical protein PRUPE_ppa001881mg [Prunus persica]	CL
XM_010091106.1	gi|356570829|ref|XP_003553586.1|	PREDICTED: trihelix transcription factor GT-2-like [Glycine max]	CL
XM_010091125.1	gi|462396596|gb|EMJ02395.1|	hypothetical protein PRUPE_ppa002584mg [Prunus persica]	CL
XM_010091229.1	gi|359478703|ref|XP_002275617.2|	PREDICTED: ubiquitin-activating enzyme E1 1 [Vitis vinifera]	CL
XM_010091234.1	gi|225434492|ref|XP_002275283.1|	PREDICTED: gamma-interferon-inducible lysosomal thiol reductase isoform 2 [Vitis vinifera] >gi|297745847|emb|CBI15903.3| unnamed protein product [Vitis vinifera]	CL
XM_010091257.1	gi|449454522|ref|XP_004145003.1|	PREDICTED: SNF1-related protein kinase catalytic subunit alpha KIN10-like [Cucumis sativus] >gi|449474166|ref|XP_004154092.1| PREDICTED: SNF1-related protein kinase catalytic subunit alpha KIN10-like [Cucumis sativus] >gi|449498915|ref|XP_004160670.1| PREDICTED: SNF1-related protein kinase catalytic subunit alpha KIN10-like [Cucumis sativus]	CL
XM_010091329.1	gi|462412417|gb|EMJ17466.1|	hypothetical protein PRUPE_ppa017321mg [Prunus persica]	CL
XM_010091341.1	gi|255573392|ref|XP_002527622.1|	Anthocyanin 5-aromatic acyltransferase, putative [Ricinus communis] >gi|223532996|gb|EEF34761.1| Anthocyanin 5-aromatic acyltransferase, putative [Ricinus communis]	CL
XM_010091374.1	gi|75127599|sp|Q6QPJ6.1|PRXQ_POPJC	RecName: Full=Peroxiredoxin Q, chloroplastic; AltName: Full=Thioredoxin reductase; Flags: Precursor >gi|42795441|gb|AAS46230.1| peroxiredoxin Q [Populus trichocarpa x Populus deltoides]	CL
XM_010091460.1	gi|462414403|gb|EMJ19140.1|	hypothetical protein PRUPE_ppa005007mg [Prunus persica]	CL
XM_010091507.1	gi|462403071|gb|EMJ08628.1|	hypothetical protein PRUPE_ppa004962mg [Prunus persica]	CL
XM_010091508.1	gi|359479553|ref|XP_002273863.2|	PREDICTED: uncharacterized protein LOC100243219 [Vitis vinifera]	CL
XM_010091513.1	gi|462404072|gb|EMJ09629.1|	hypothetical protein PRUPE_ppa001892mg [Prunus persica]	CL
XM_010091609.1	gi|462404844|gb|EMJ10308.1|	hypothetical protein PRUPE_ppa005339mg [Prunus persica]	CL
XM_010091619.1	gi|224136646|ref|XP_002326911.1|	predicted protein [Populus trichocarpa] >gi|222835226|gb|EEE73661.1| predicted protein [Populus trichocarpa]	CL
XM_010091700.1	gi|350540060|ref|NP_001234630.1|	autophagy 8a [Solanum lycopersicum] >gi|324029060|gb|ADY16677.1| autophagy 8a [Solanum lycopersicum]	CL
XM_010091726.1	gi|470132712|ref|XP_004302220.1|	PREDICTED: acyl-[acyl-carrier-protein]--UDP-N-acetylglucosamine O-acyltransferase-like [Fragaria vesca subsp. vesca]	CL
XM_010091783.1	gi|225444855|ref|XP_002279295.1|	PREDICTED: disease resistance protein RPS2 [Vitis vinifera]	CL
XM_010091813.1	gi|462399896|gb|EMJ05564.1|	hypothetical protein PRUPE_ppa007278mg [Prunus persica]	CL
XM_010091818.1	gi|462399318|gb|EMJ04986.1|	hypothetical protein PRUPE_ppa001792mg [Prunus persica]	CL
XM_010091831.1	gi|462400309|gb|EMJ05977.1|	hypothetical protein PRUPE_ppa015791mg, partial [Prunus persica]	CL
XM_010091835.1	gi|255550473|ref|XP_002516287.1|	12-oxophytodienoate reductase opr, putative [Ricinus communis] >gi|223544773|gb|EEF46289.1| 12-oxophytodienoate reductase opr, putative [Ricinus communis]	CL
XM_010091883.1	gi|359484223|ref|XP_002285418.2|	PREDICTED: probable galactinol--sucrose galactosyltransferase 6-like [Vitis vinifera]	CL
XM_010091901.1	gi|462400199|gb|EMJ05867.1|	hypothetical protein PRUPE_ppa000672mg [Prunus persica]	CL
XM_010091933.1	gi|16903144|gb|AAL30426.1|AF435089_1	beta-1,3-glucanase [Prunus persica]	CL
XM_010092019.1	gi|462395175|gb|EMJ00974.1|	hypothetical protein PRUPE_ppa003698mg [Prunus persica]	CL
XM_010092079.1	gi|296086724|emb|CBI32359.3|	unnamed protein product [Vitis vinifera]	CL
XM_010092085.1	gi|462395237|gb|EMJ01036.1|	hypothetical protein PRUPE_ppa005573mg [Prunus persica]	CL
XM_010092091.1	gi|462394399|gb|EMJ00198.1|	hypothetical protein PRUPE_ppa001835mg [Prunus persica]	CL
XM_010092097.1	gi|462396615|gb|EMJ02414.1|	hypothetical protein PRUPE_ppa001060mg [Prunus persica]	CL
XM_010092132.1	gi|470142648|ref|XP_004307015.1|	PREDICTED: acyl-CoA-binding domain-containing protein 4-like [Fragaria vesca subsp. vesca]	CL
XM_010092145.1	gi|225443952|ref|XP_002279808.1|	PREDICTED: auxin response factor 6-like [Vitis vinifera]	CL
XM_010092194.1	gi|462410520|gb|EMJ15854.1|	hypothetical protein PRUPE_ppa002633mg [Prunus persica]	CL
XM_010092210.1	gi|462401332|gb|EMJ06889.1|	hypothetical protein PRUPE_ppa009697mg [Prunus persica]	CL
XM_010092354.1	gi|224057788|ref|XP_002299324.1|	predicted protein [Populus trichocarpa] >gi|222846582|gb|EEE84129.1| predicted protein [Populus trichocarpa]	CL
XM_010092393.1	gi|462395087|gb|EMJ00886.1|	hypothetical protein PRUPE_ppa000433mg [Prunus persica]	CL
XM_010092401.1	gi|255559173|ref|XP_002520608.1|	sugar transporter, putative [Ricinus communis] >gi|223540207|gb|EEF41781.1| sugar transporter, putative [Ricinus communis]	CL
XM_010092431.1	gi|462396676|gb|EMJ02475.1|	hypothetical protein PRUPE_ppa008508mg [Prunus persica]	CL
XM_010092502.1	gi|224129628|ref|XP_002320633.1|	predicted protein [Populus trichocarpa] >gi|118484370|gb|ABK94062.1| unknown [Populus trichocarpa] >gi|222861406|gb|EEE98948.1| predicted protein [Populus trichocarpa]	CL
XM_010092530.1	gi|462407378|gb|EMJ12712.1|	hypothetical protein PRUPE_ppa008005mg [Prunus persica]	CL
XM_010092563.1	gi|462404045|gb|EMJ09602.1|	hypothetical protein PRUPE_ppa001169mg [Prunus persica]	CL
XM_010092616.1	gi|462418728|gb|EMJ22991.1|	hypothetical protein PRUPE_ppa003948mg [Prunus persica]	CL
XM_010092623.1	gi|462411075|gb|EMJ16124.1|	hypothetical protein PRUPE_ppa001243mg [Prunus persica]	CL
XM_010092645.1	gi|462413906|gb|EMJ18955.1|	hypothetical protein PRUPE_ppa011031mg [Prunus persica] >gi|462413907|gb|EMJ18956.1| hypothetical protein PRUPE_ppa011031mg [Prunus persica]	CL
XM_010092659.1	gi|356532455|ref|XP_003534788.1|	PREDICTED: uncharacterized protein LOC100801458 [Glycine max]	CL
XM_010092667.1	gi|470114303|ref|XP_004293355.1|	PREDICTED: fumarylacetoacetase-like [Fragaria vesca subsp. vesca]	CL
XM_010092672.1	gi|224144426|ref|XP_002325286.1|	predicted protein [Populus trichocarpa] >gi|222862161|gb|EEE99667.1| predicted protein [Populus trichocarpa]	CL
XM_010092789.1	gi|225439671|ref|XP_002270753.1|	PREDICTED: serine/threonine-protein kinase HT1-like [Vitis vinifera]	CL
XM_010092834.1	gi|449452314|ref|XP_004143904.1|	PREDICTED: tyrosine--tRNA ligase-like [Cucumis sativus]	CL
XM_010092892.1	gi|470107951|ref|XP_004290299.1|	PREDICTED: arginine decarboxylase-like [Fragaria vesca subsp. vesca]	CL
XM_010092914.1	gi|449434792|ref|XP_004135180.1|	PREDICTED: 40S ribosomal protein S9-2-like [Cucumis sativus] >gi|449447585|ref|XP_004141548.1| PREDICTED: 40S ribosomal protein S9-2-like [Cucumis sativus] >gi|449530343|ref|XP_004172155.1| PREDICTED: 40S ribosomal protein S9-2-like [Cucumis sativus] >gi|449532099|ref|XP_004173021.1| PREDICTED: 40S ribosomal protein S9-2-like [Cucumis sativus]	CL
XM_010092962.1	gi|225432862|ref|XP_002283935.1|	PREDICTED: 3-ketoacyl-CoA synthase 11 [Vitis vinifera]	CL
XM_010093015.1	gi|359486726|ref|XP_002276177.2|	PREDICTED: adenylosuccinate lyase-like [Vitis vinifera] >gi|296086100|emb|CBI31541.3| unnamed protein product [Vitis vinifera]	CL
XM_010093090.1	gi|255545484|ref|XP_002513802.1|	androgen induced inhibitor of proliferation (as3) / pds5, putative [Ricinus communis] >gi|223546888|gb|EEF48385.1| androgen induced inhibitor of proliferation (as3) / pds5, putative [Ricinus communis]	CL
XM_010093155.1	gi|462417100|gb|EMJ21837.1|	hypothetical protein PRUPE_ppa002638mg [Prunus persica]	CL
XM_010093199.1	gi|470126814|ref|XP_004299377.1|	PREDICTED: protein SET-like [Fragaria vesca subsp. vesca]	CL
XM_010093201.1	gi|224124182|ref|XP_002330125.1|	predicted protein [Populus trichocarpa] >gi|222871259|gb|EEF08390.1| predicted protein [Populus trichocarpa]	CL
XM_010093280.1	gi|470124746|ref|XP_004298370.1|	PREDICTED: LRR receptor-like serine/threonine-protein kinase RPK2-like [Fragaria vesca subsp. vesca]	CL
XM_010093283.1	gi|462419868|gb|EMJ24131.1|	hypothetical protein PRUPE_ppa005250mg [Prunus persica]	CL
XM_010093286.1	gi|356502628|ref|XP_003520120.1|	PREDICTED: ATP-dependent RNA helicase DHX8 [Glycine max]	CL
XM_010093329.1	gi|462419055|gb|EMJ23318.1|	hypothetical protein PRUPE_ppa004630mg [Prunus persica]	CL
XM_010093331.1	gi|470122332|ref|XP_004297197.1|	PREDICTED: uncharacterized protein LOC101298699 [Fragaria vesca subsp. vesca]	CL
XM_010093528.1	gi|462395330|gb|EMJ01129.1|	hypothetical protein PRUPE_ppa006317mg [Prunus persica]	CL
XM_010093542.1	gi|462397168|gb|EMJ02967.1|	hypothetical protein PRUPE_ppa000180mg [Prunus persica]	CL
XM_010093727.1	gi|462416849|gb|EMJ21586.1|	hypothetical protein PRUPE_ppa021697mg [Prunus persica]	CL
XM_010093746.1	gi|462406397|gb|EMJ11861.1|	hypothetical protein PRUPE_ppa022186mg [Prunus persica]	CL
XM_010093813.1	gi|255563999|ref|XP_002522999.1|	protein with unknown function [Ricinus communis] >gi|223537811|gb|EEF39429.1| protein with unknown function [Ricinus communis]	CL
XM_010093861.1	gi|225445424|ref|XP_002285038.1|	PREDICTED: uncharacterized protein LOC100247481 [Vitis vinifera]	CL
XM_010093897.1	gi|470134834|ref|XP_004303241.1|	PREDICTED: uncharacterized protein LOC101301311 [Fragaria vesca subsp. vesca]	CL
XM_010093987.1	gi|356575775|ref|XP_003556012.1|	PREDICTED: serine/threonine kinase-related protein [Glycine max]	CL
XM_010094088.1	gi|470117483|ref|XP_004294887.1|	PREDICTED: LOW QUALITY PROTEIN: proteasome activator complex subunit 4-like [Fragaria vesca subsp. vesca]	CL
XM_010094116.1	gi|470121196|ref|XP_004296665.1|	PREDICTED: protein tesmin/TSO1-like CXC 2-like [Fragaria vesca subsp. vesca]	CL
XM_010094155.1	gi|462407596|gb|EMJ12930.1|	hypothetical protein PRUPE_ppa006139mg [Prunus persica]	CL
XM_010094177.1	gi|462407270|gb|EMJ12604.1|	hypothetical protein PRUPE_ppa006883mg [Prunus persica]	CL
XM_010094179.1	gi|462409608|gb|EMJ14942.1|	hypothetical protein PRUPE_ppa004155m2g [Prunus persica]	CL
XM_010094272.1	gi|462415377|gb|EMJ20114.1|	hypothetical protein PRUPE_ppa001390mg [Prunus persica]	CL
XM_010094275.1	gi|462417021|gb|EMJ21758.1|	hypothetical protein PRUPE_ppa003258mg [Prunus persica]	CL
XM_010094278.1	gi|351724449|ref|NP_001236802.1|	uncharacterized protein LOC100305540 [Glycine max]	CL
XM_010094306.1	gi|462414691|gb|EMJ19428.1|	hypothetical protein PRUPE_ppa007936mg [Prunus persica]	CL
XM_010094335.1	gi|356555008|ref|XP_003545832.1|	PREDICTED: uncharacterized protein LOC100795028 [Glycine max]	CL
XM_010094358.1	gi|462418889|gb|EMJ23152.1|	hypothetical protein PRUPE_ppa001714mg [Prunus persica]	CL
XM_010094557.1	gi|462414514|gb|EMJ19251.1|	hypothetical protein PRUPE_ppa006158mg [Prunus persica]	CL
XM_010094570.1	gi|225453791|ref|XP_002275558.1|	PREDICTED: uncharacterized protein LOC100252268 [Vitis vinifera] >gi|296089095|emb|CBI38798.3| unnamed protein product [Vitis vinifera]	CL
XM_010094598.1	gi|462415428|gb|EMJ20165.1|	hypothetical protein PRUPE_ppa003673mg [Prunus persica]	CL
XM_010094620.1	gi|225441779|ref|XP_002283552.1|	PREDICTED: GTP-binding protein TypA/BipA homolog isoform 1 [Vitis vinifera] >gi|297739681|emb|CBI29863.3| unnamed protein product [Vitis vinifera]	CL
XM_010094676.1	gi|462404071|gb|EMJ09628.1|	hypothetical protein PRUPE_ppa000798mg [Prunus persica]	CL
XM_010094692.1	gi|147862837|emb|CAN78368.1|	hypothetical protein VITISV_028672 [Vitis vinifera]	CL
XM_010094738.1	gi|359485959|ref|XP_002267672.2|	PREDICTED: probable LRR receptor-like serine/threonine-protein kinase At1g56130-like [Vitis vinifera]	CL
XM_010094771.1	gi|449445622|ref|XP_004140571.1|	PREDICTED: succinyl-CoA ligase [ADP-forming] subunit beta, mitochondrial-like [Cucumis sativus] >gi|449487361|ref|XP_004157588.1| PREDICTED: succinyl-CoA ligase [ADP-forming] subunit beta, mitochondrial-like [Cucumis sativus]	CL
XM_010094814.1	gi|255559090|ref|XP_002520567.1|	Repetitive proline-rich cell wall protein 2 precursor, putative [Ricinus communis] >gi|223540227|gb|EEF41800.1| Repetitive proline-rich cell wall protein 2 precursor, putative [Ricinus communis]	CL
XM_010094859.1	gi|462401606|gb|EMJ07163.1|	hypothetical protein PRUPE_ppa012044mg [Prunus persica]	CL
XM_010094869.1	gi|225446797|ref|XP_002283267.1|	PREDICTED: uncharacterized protein LOC100254120 [Vitis vinifera] >gi|302143523|emb|CBI22084.3| unnamed protein product [Vitis vinifera]	CL
XM_010094873.1	gi|225446789|ref|XP_002283205.1|	PREDICTED: uncharacterized protein LOC100247266 [Vitis vinifera] >gi|302143518|emb|CBI22079.3| unnamed protein product [Vitis vinifera]	CL
XM_010094889.1	gi|449454766|ref|XP_004145125.1|	PREDICTED: uncharacterized protein LOC101217213 [Cucumis sativus] >gi|449473661|ref|XP_004153945.1| PREDICTED: uncharacterized protein LOC101206734 [Cucumis sativus]	CL
XM_010094957.1	gi|224126339|ref|XP_002319814.1|	predicted protein [Populus trichocarpa] >gi|222858190|gb|EEE95737.1| predicted protein [Populus trichocarpa]	CL
XM_010094991.1	gi|224124562|ref|XP_002330054.1|	predicted protein [Populus trichocarpa] >gi|222871479|gb|EEF08610.1| predicted protein [Populus trichocarpa]	CL
XM_010095061.1	gi|255570130|ref|XP_002526027.1|	Prolactin regulatory element-binding protein, putative [Ricinus communis] >gi|223534674|gb|EEF36367.1| Prolactin regulatory element-binding protein, putative [Ricinus communis]	CL
XM_010095078.1	gi|225423853|ref|XP_002281093.1|	PREDICTED: probable transmembrane ascorbate ferrireductase 4 [Vitis vinifera] >gi|297737878|emb|CBI27079.3| unnamed protein product [Vitis vinifera]	CL
XM_010095079.1	gi|359472709|ref|XP_002281154.2|	PREDICTED: protein CHUP1, chloroplastic-like [Vitis vinifera]	CL
XM_010095109.1	gi|470126899|ref|XP_004299419.1|	PREDICTED: 1-aminocyclopropane-1-carboxylate oxidase homolog 1-like [Fragaria vesca subsp. vesca]	CL
XM_010095146.1	gi|462409463|gb|EMJ14797.1|	hypothetical protein PRUPE_ppa002453mg [Prunus persica] >gi|462409464|gb|EMJ14798.1| hypothetical protein PRUPE_ppa002453mg [Prunus persica]	CL
XM_010095200.1	--	--	CL
XM_010095202.1	gi|225438783|ref|XP_002283079.1|	PREDICTED: CBS domain-containing protein CBSX1, chloroplastic-like [Vitis vinifera]	CL
XM_010095214.1	gi|77417486|gb|ABA82078.1|	putative receptor kinase [Malus x domestica]	CL
XM_010095232.1	gi|224139682|ref|XP_002323226.1|	predicted protein [Populus trichocarpa] >gi|222867856|gb|EEF04987.1| predicted protein [Populus trichocarpa]	CL
XM_010095249.1	gi|462400694|gb|EMJ06251.1|	hypothetical protein PRUPE_ppa004296mg [Prunus persica]	CL
XM_010095254.1	gi|225439482|ref|XP_002269769.1|	PREDICTED: importin subunit beta-1 [Vitis vinifera] >gi|297735635|emb|CBI18129.3| unnamed protein product [Vitis vinifera]	CL
XM_010095255.1	gi|462403287|gb|EMJ08844.1|	hypothetical protein PRUPE_ppa021331mg [Prunus persica]	CL
XM_010095292.1	gi|462405023|gb|EMJ10487.1|	hypothetical protein PRUPE_ppa007653mg [Prunus persica]	CL
XM_010095330.1	gi|462400224|gb|EMJ05892.1|	hypothetical protein PRUPE_ppa007987mg [Prunus persica]	CL
XM_010095409.1	gi|224074677|ref|XP_002304420.1|	predicted protein [Populus trichocarpa] >gi|222841852|gb|EEE79399.1| predicted protein [Populus trichocarpa]	CL
XM_010095413.1	gi|470111025|ref|XP_004291754.1|	PREDICTED: nuclear cap-binding protein subunit 1-like [Fragaria vesca subsp. vesca]	CL
XM_010095450.1	gi|462399522|gb|EMJ05190.1|	hypothetical protein PRUPE_ppa000768mg [Prunus persica]	CL
XM_010095452.1	gi|255578969|ref|XP_002530337.1|	Beta-fructofuranosidase, insoluble isoenzyme 3 precursor, putative [Ricinus communis] >gi|223530141|gb|EEF32053.1| Beta-fructofuranosidase, insoluble isoenzyme 3 precursor, putative [Ricinus communis]	CL
XM_010095481.1	gi|462400146|gb|EMJ05814.1|	hypothetical protein PRUPE_ppa002441mg [Prunus persica]	CL
XM_010095490.1	gi|462403728|gb|EMJ09285.1|	hypothetical protein PRUPE_ppa001409mg [Prunus persica]	CL
XM_010095491.1	gi|462403728|gb|EMJ09285.1|	hypothetical protein PRUPE_ppa001409mg [Prunus persica]	CL
XM_010095508.1	gi|125597618|gb|EAZ37398.1|	hypothetical protein OsJ_21736 [Oryza sativa Japonica Group]	CL
XM_010095518.1	gi|359479149|ref|XP_002267102.2|	PREDICTED: tyrosine-specific transport protein-like [Vitis vinifera]	CL
XM_010095523.1	gi|462401485|gb|EMJ07042.1|	hypothetical protein PRUPE_ppa011041mg [Prunus persica]	CL
XM_010095539.1	gi|449451761|ref|XP_004143629.1|	PREDICTED: protein YIPF6-like [Cucumis sativus] >gi|449520002|ref|XP_004167023.1| PREDICTED: protein YIPF6-like [Cucumis sativus]	CL
XM_010095543.1	gi|4185151|gb|AAD08954.1|	unknown protein [Arabidopsis thaliana] >gi|20197036|gb|AAM14885.1| unknown protein [Arabidopsis thaliana]	CL
XM_010095571.1	gi|356534864|ref|XP_003535971.1|	PREDICTED: uncharacterized protein all1601-like [Glycine max]	CL
XM_010095586.1	gi|224075615|ref|XP_002304708.1|	predicted protein [Populus trichocarpa] >gi|222842140|gb|EEE79687.1| predicted protein [Populus trichocarpa]	CL
XM_010095642.1	gi|462406075|gb|EMJ11539.1|	hypothetical protein PRUPE_ppa001965mg [Prunus persica]	CL
XM_010095707.1	gi|462400674|gb|EMJ06231.1|	hypothetical protein PRUPE_ppa004091mg [Prunus persica]	CL
XM_010095727.1	gi|462407406|gb|EMJ12740.1|	hypothetical protein PRUPE_ppa003984mg [Prunus persica]	CL
XM_010095770.1	gi|470134800|ref|XP_004303224.1|	PREDICTED: uncharacterized protein LOC101296120 [Fragaria vesca subsp. vesca]	CL
XM_010095772.1	gi|359472731|ref|XP_002277195.2|	PREDICTED: uncharacterized protein LOC100262769 [Vitis vinifera]	CL
XM_010095776.1	gi|449436353|ref|XP_004135957.1|	PREDICTED: photosystem II stability/assembly factor HCF136, chloroplastic-like [Cucumis sativus] >gi|449488796|ref|XP_004158174.1| PREDICTED: photosystem II stability/assembly factor HCF136, chloroplastic-like [Cucumis sativus]	CL
XM_010095819.1	gi|449457977|ref|XP_004146724.1|	PREDICTED: LOW QUALITY PROTEIN: T-complex protein 1 subunit gamma-like [Cucumis sativus]	CL
XM_010095893.1	gi|359486605|ref|XP_002277495.2|	PREDICTED: uncharacterized protein LOC100259879 [Vitis vinifera]	CL
XM_010096005.1	gi|297736225|emb|CBI24863.3|	unnamed protein product [Vitis vinifera]	CL
XM_010096011.1	gi|462423987|gb|EMJ28250.1|	hypothetical protein PRUPE_ppa001245mg [Prunus persica]	CL
XM_010096015.1	gi|449436425|ref|XP_004135993.1|	PREDICTED: GTP-binding protein SAR1A-like [Cucumis sativus] >gi|449505318|ref|XP_004162434.1| PREDICTED: GTP-binding protein SAR1A-like [Cucumis sativus]	CL
XM_010096108.1	gi|359479965|ref|XP_003632380.1|	PREDICTED: LOW QUALITY PROTEIN: probable pectinesterase 53-like [Vitis vinifera]	CL
XM_010096139.1	gi|462403960|gb|EMJ09517.1|	hypothetical protein PRUPE_ppa002781mg [Prunus persica]	CL
XM_010096148.1	gi|224069102|ref|XP_002326275.1|	predicted protein [Populus trichocarpa] >gi|222833468|gb|EEE71945.1| predicted protein [Populus trichocarpa]	CL
XM_010096152.1	gi|224079409|ref|XP_002305854.1|	histone deacetylase [Populus trichocarpa] >gi|222848818|gb|EEE86365.1| histone deacetylase [Populus trichocarpa]	CL
XM_010096179.1	gi|470143037|ref|XP_004307194.1|	PREDICTED: uncharacterized protein LOC101308217 [Fragaria vesca subsp. vesca]	CL
XM_010096202.1	gi|462406831|gb|EMJ12295.1|	hypothetical protein PRUPE_ppa000460mg [Prunus persica]	CL
XM_010096235.1	gi|462407022|gb|EMJ12486.1|	hypothetical protein PRUPE_ppa002980mg [Prunus persica]	CL
XM_010096238.1	gi|225457602|ref|XP_002272934.1|	PREDICTED: uncharacterized protein LOC100247854 [Vitis vinifera]	CL
XM_010096274.1	gi|462415954|gb|EMJ20691.1|	hypothetical protein PRUPE_ppa022231mg [Prunus persica]	CL
XM_010096336.1	gi|225459888|ref|XP_002262923.1|	PREDICTED: uncharacterized protein LOC100267182 [Vitis vinifera]	CL
XM_010096360.1	gi|356535109|ref|XP_003536091.1|	PREDICTED: E3 ubiquitin-protein ligase ATL6-like [Glycine max]	CL
XM_010096370.1	gi|16904543|emb|CAD10740.1|	lipoxygenase [Corylus avellana]	CL
XM_010096378.1	gi|462404172|gb|EMJ09729.1|	hypothetical protein PRUPE_ppa025592mg [Prunus persica]	CL
XM_010096391.1	gi|462408178|gb|EMJ13512.1|	hypothetical protein PRUPE_ppa006776mg [Prunus persica]	CL
XM_010096430.1	gi|462406225|gb|EMJ11689.1|	hypothetical protein PRUPE_ppa000358mg [Prunus persica]	CL
XM_010096539.1	gi|462413965|gb|EMJ19014.1|	hypothetical protein PRUPE_ppa026945mg [Prunus persica]	CL
XM_010096545.1	gi|255541510|ref|XP_002511819.1|	malic enzyme, putative [Ricinus communis] >gi|223548999|gb|EEF50488.1| malic enzyme, putative [Ricinus communis]	CL
XM_010096563.1	--	--	CL
XM_010096602.1	gi|470132935|ref|XP_004302330.1|	PREDICTED: G patch domain-containing protein 8-like [Fragaria vesca subsp. vesca]	CL
XM_010096619.1	gi|359487708|ref|XP_002278964.2|	PREDICTED: flap endonuclease 1-like [Vitis vinifera]	CL
XM_010096635.1	gi|470120015|ref|XP_004296105.1|	PREDICTED: Werner syndrome ATP-dependent helicase homolog [Fragaria vesca subsp. vesca]	CL
XM_010096642.1	gi|470117411|ref|XP_004294851.1|	PREDICTED: NAD(P)H-quinone oxidoreductase subunit N-like [Fragaria vesca subsp. vesca]	CL
XM_010096685.1	gi|255572385|ref|XP_002527131.1|	exocyst complex component sec6, putative [Ricinus communis] >gi|223533554|gb|EEF35294.1| exocyst complex component sec6, putative [Ricinus communis]	CL
XM_010096711.1	gi|211906498|gb|ACJ11742.1|	heat shock protein 70 [Gossypium hirsutum]	CL
XM_010096731.1	gi|449449982|ref|XP_004142743.1|	PREDICTED: UDP-glucuronic acid decarboxylase 1-like [Cucumis sativus] >gi|449483862|ref|XP_004156715.1| PREDICTED: UDP-glucuronic acid decarboxylase 1-like [Cucumis sativus]	CL
XM_010096755.1	gi|470143919|ref|XP_004307614.1|	PREDICTED: uncharacterized protein LOC101294017 [Fragaria vesca subsp. vesca]	CL
XM_010096769.1	gi|255571843|ref|XP_002526864.1|	eukaryotic translation initiation factor 3f, eif3f, putative [Ricinus communis] >gi|223533763|gb|EEF35495.1| eukaryotic translation initiation factor 3f, eif3f, putative [Ricinus communis]	CL
XM_010096822.1	gi|462408240|gb|EMJ13574.1|	hypothetical protein PRUPE_ppa003707mg [Prunus persica]	CL
XM_010096976.1	gi|470142557|ref|XP_004306971.1|	PREDICTED: splicing factor 3B subunit 4-like [Fragaria vesca subsp. vesca]	CL
XM_010097000.1	gi|255548495|ref|XP_002515304.1|	triacylglycerol lipase, putative [Ricinus communis] >gi|223545784|gb|EEF47288.1| triacylglycerol lipase, putative [Ricinus communis]	CL
XM_010097012.1	gi|357482765|ref|XP_003611669.1|	ADP-ribosylation factor [Medicago truncatula] >gi|355513004|gb|AES94627.1| ADP-ribosylation factor [Medicago truncatula]	CL
XM_010097101.1	gi|255545372|ref|XP_002513746.1|	porphobilinogen synthase, putative [Ricinus communis] >gi|223546832|gb|EEF48329.1| porphobilinogen synthase, putative [Ricinus communis]	CL
XM_010097161.1	gi|225429361|ref|XP_002273029.1|	PREDICTED: tryptophanyl-tRNA synthetase [Vitis vinifera] >gi|296081565|emb|CBI20570.3| unnamed protein product [Vitis vinifera]	CL
XM_010097181.1	gi|462423262|gb|EMJ27525.1|	hypothetical protein PRUPE_ppa021958mg [Prunus persica]	CL
XM_010097211.1	gi|356517734|ref|XP_003527541.1|	PREDICTED: probable MYST-like histone acetyltransferase 1-like [Glycine max]	CL
XM_010097282.1	gi|462397133|gb|EMJ02932.1|	hypothetical protein PRUPE_ppa002865mg [Prunus persica]	CL
XM_010097289.1	gi|255572692|ref|XP_002527279.1|	hydrolase, putative [Ricinus communis] >gi|223533372|gb|EEF35123.1| hydrolase, putative [Ricinus communis]	CL
XM_010097293.1	gi|225439033|ref|XP_002263744.1|	PREDICTED: uncharacterized protein LOC100248418 [Vitis vinifera]	CL
XM_010097450.1	gi|470141918|ref|XP_004306671.1|	PREDICTED: uncharacterized protein LOC101313923 [Fragaria vesca subsp. vesca]	CL
XM_010097475.1	gi|470141941|ref|XP_004306682.1|	PREDICTED: uncharacterized protein LOC101292928 [Fragaria vesca subsp. vesca]	CL
XM_010097557.1	gi|470114542|ref|XP_004293473.1|	PREDICTED: putative cyclin-D6-1-like [Fragaria vesca subsp. vesca]	CL
XM_010097572.1	gi|462415481|gb|EMJ20218.1|	hypothetical protein PRUPE_ppa004358mg [Prunus persica]	CL
XM_010097578.1	gi|225450315|ref|XP_002268178.1|	PREDICTED: homeobox-leucine zipper protein HAT14-like [Vitis vinifera]	CL
XM_010097643.1	gi|462410583|gb|EMJ15917.1|	hypothetical protein PRUPE_ppa006087mg [Prunus persica]	CL
XM_010097679.1	gi|462415366|gb|EMJ20103.1|	hypothetical protein PRUPE_ppa000532mg [Prunus persica]	CL
XM_010097728.1	gi|440546588|gb|AGC10269.1|	alpha-mannosidase [Prunus persica]	CL
XM_010097744.1	gi|255543603|ref|XP_002512864.1|	serine palmitoyltransferase, putative [Ricinus communis] >gi|223547875|gb|EEF49367.1| serine palmitoyltransferase, putative [Ricinus communis]	CL
XM_010097895.1	gi|224077818|ref|XP_002305421.1|	predicted protein [Populus trichocarpa] >gi|222848385|gb|EEE85932.1| predicted protein [Populus trichocarpa]	CL
XM_010098038.1	gi|462419545|gb|EMJ23808.1|	hypothetical protein PRUPE_ppa004933mg [Prunus persica]	CL
XM_010098063.1	gi|470124885|ref|XP_004298439.1|	PREDICTED: protein kinase 2B, chloroplastic-like [Fragaria vesca subsp. vesca]	CL
XM_010098104.1	gi|224145672|ref|XP_002325726.1|	calcium dependent protein kinase 12 [Populus trichocarpa] >gi|222862601|gb|EEF00108.1| calcium dependent protein kinase 12 [Populus trichocarpa]	CL
XM_010098106.1	gi|255544367|ref|XP_002513245.1|	cation-transporting atpase 13a1, putative [Ricinus communis] >gi|223547619|gb|EEF49113.1| cation-transporting atpase 13a1, putative [Ricinus communis]	CL
XM_010098160.1	gi|27261142|gb|AAN87547.1|AF118784_1	ribonucleotide reductase large subunit A [Glycine max]	CL
XM_010098177.1	gi|462404024|gb|EMJ09581.1|	hypothetical protein PRUPE_ppa000566mg [Prunus persica]	CL
XM_010098212.1	gi|462409796|gb|EMJ15130.1|	hypothetical protein PRUPE_ppa004766mg [Prunus persica]	CL
XM_010098215.1	gi|224089491|ref|XP_002308731.1|	predicted protein [Populus trichocarpa] >gi|222854707|gb|EEE92254.1| predicted protein [Populus trichocarpa]	CL
XM_010098244.1	gi|356520163|ref|XP_003528734.1|	PREDICTED: uncharacterized protein LOC100820059 [Glycine max]	CL
XM_010098278.1	gi|449452086|ref|XP_004143791.1|	PREDICTED: probable inactive purple acid phosphatase 2-like [Cucumis sativus]	CL
XM_010098370.1	gi|462415399|gb|EMJ20136.1|	hypothetical protein PRUPE_ppa002260mg [Prunus persica]	CL
XM_010098474.1	gi|225424186|ref|XP_002284132.1|	PREDICTED: uncharacterized protein LOC100249220 [Vitis vinifera]	CL
XM_010098585.1	gi|462410515|gb|EMJ15849.1|	hypothetical protein PRUPE_ppa001958mg [Prunus persica]	CL
XM_010098648.1	gi|470128590|ref|XP_004300220.1|	PREDICTED: uncharacterized protein LOC101302077 [Fragaria vesca subsp. vesca]	CL
XM_010098753.1	gi|255550758|ref|XP_002516427.1|	Protein YME1, putative [Ricinus communis] >gi|223544247|gb|EEF45768.1| Protein YME1, putative [Ricinus communis]	CL
XM_010098755.1	gi|470109526|ref|XP_004291045.1|	PREDICTED: UDP-sulfoquinovose synthase, chloroplastic-like [Fragaria vesca subsp. vesca]	CL
XM_010098799.1	gi|225429428|ref|XP_002278577.1|	PREDICTED: protein EARLY FLOWERING 3-like [Vitis vinifera]	CL
XM_010098869.1	gi|470134892|ref|XP_004303270.1|	PREDICTED: COBW domain-containing protein 1-like [Fragaria vesca subsp. vesca]	CL
XM_010098884.1	gi|356519282|ref|XP_003528302.1|	PREDICTED: pyrophosphate-energized vacuolar membrane proton pump-like [Glycine max]	CL
XM_010098885.1	gi|449436162|ref|XP_004135863.1|	PREDICTED: glycerol kinase-like [Cucumis sativus] >gi|449509293|ref|XP_004163547.1| PREDICTED: glycerol kinase-like [Cucumis sativus]	CL
XM_010098887.1	gi|462413845|gb|EMJ18894.1|	hypothetical protein PRUPE_ppa000135mg [Prunus persica]	CL
XM_010098970.1	gi|462409724|gb|EMJ15058.1|	hypothetical protein PRUPE_ppa019338mg [Prunus persica]	CL
XM_010099035.1	gi|460370837|ref|XP_004231255.1|	PREDICTED: uncharacterized protein LOC101259893 [Solanum lycopersicum]	CL
XM_010099050.1	gi|118482799|gb|ABK93317.1|	unknown [Populus trichocarpa]	CL
XM_010099067.1	gi|224129624|ref|XP_002320632.1|	predicted protein [Populus trichocarpa] >gi|222861405|gb|EEE98947.1| predicted protein [Populus trichocarpa]	CL
XM_010099108.1	gi|449455401|ref|XP_004145441.1|	PREDICTED: proteasome subunit alpha type-2-B-like [Cucumis sativus] >gi|449487656|ref|XP_004157735.1| PREDICTED: proteasome subunit alpha type-2-B-like [Cucumis sativus]	CL
XM_010099111.1	gi|462400197|gb|EMJ05865.1|	hypothetical protein PRUPE_ppa000774mg [Prunus persica]	CL
XM_010099121.1	gi|462400113|gb|EMJ05781.1|	hypothetical protein PRUPE_ppa003500mg [Prunus persica]	CL
XM_010099124.1	gi|462400137|gb|EMJ05805.1|	hypothetical protein PRUPE_ppa002665mg [Prunus persica]	CL
XM_010099185.1	gi|449469180|ref|XP_004152299.1|	PREDICTED: pentatricopeptide repeat-containing protein At4g20090-like [Cucumis sativus] >gi|449484825|ref|XP_004156991.1| PREDICTED: pentatricopeptide repeat-containing protein At4g20090-like [Cucumis sativus]	CL
XM_010099199.1	gi|255579410|ref|XP_002530549.1|	isopropylmalate synthase, putative [Ricinus communis] >gi|223529911|gb|EEF31840.1| isopropylmalate synthase, putative [Ricinus communis]	CL
XM_010099202.1	gi|6714306|gb|AAF26002.1|AC013354_21	F15H18.3 [Arabidopsis thaliana]	CL
XM_010099210.1	gi|462423958|gb|EMJ28221.1|	hypothetical protein PRUPE_ppa000949mg [Prunus persica]	CL
XM_010099285.1	gi|462405647|gb|EMJ11111.1|	hypothetical protein PRUPE_ppa004380mg [Prunus persica]	CL
XM_010099301.1	gi|147767796|emb|CAN76054.1|	hypothetical protein VITISV_036406 [Vitis vinifera]	CL
XM_010099309.1	gi|296086365|emb|CBI31954.3|	unnamed protein product [Vitis vinifera]	CL
XM_010099562.1	gi|255545064|ref|XP_002513593.1|	mitochondrial carrier protein, putative [Ricinus communis] >gi|223547501|gb|EEF48996.1| mitochondrial carrier protein, putative [Ricinus communis]	CL
XM_010099566.1	gi|470144759|ref|XP_004308015.1|	PREDICTED: plastid division protein PDV1-like [Fragaria vesca subsp. vesca]	CL
XM_010099588.1	gi|462395129|gb|EMJ00928.1|	hypothetical protein PRUPE_ppa002517mg [Prunus persica]	CL
XM_010099597.1	gi|462399815|gb|EMJ05483.1|	hypothetical protein PRUPE_ppa001286mg [Prunus persica]	CL
XM_010099619.1	gi|462402948|gb|EMJ08505.1|	hypothetical protein PRUPE_ppa000263mg [Prunus persica]	CL
XM_010099631.1	gi|470128025|ref|XP_004299956.1|	PREDICTED: uncharacterized protein LOC101291529 [Fragaria vesca subsp. vesca]	CL
XM_010099653.1	gi|462418892|gb|EMJ23155.1|	hypothetical protein PRUPE_ppa001742mg [Prunus persica] >gi|462418893|gb|EMJ23156.1| hypothetical protein PRUPE_ppa001742mg [Prunus persica]	CL
XM_010099682.1	gi|461736|sp|Q05046.1|CH62_CUCMA	RecName: Full=Chaperonin CPN60-2, mitochondrial; AltName: Full=HSP60-2; Flags: Precursor >gi|12546|emb|CAA50218.1| chaperonin 60 [Cucurbita cv. Kurokawa Amakuri]	CL
XM_010099686.1	gi|462424298|gb|EMJ28561.1|	hypothetical protein PRUPE_ppa000545mg [Prunus persica]	CL
XM_010099710.1	gi|225430537|ref|XP_002285578.1|	PREDICTED: DNA-directed RNA polymerase II subunit RPB11 [Vitis vinifera] >gi|296082163|emb|CBI21168.3| unnamed protein product [Vitis vinifera]	CL
XM_010099725.1	gi|462403491|gb|EMJ09048.1|	hypothetical protein PRUPE_ppa022997mg, partial [Prunus persica]	CL
XM_010099769.1	gi|357468399|ref|XP_003604484.1|	Ras-related protein Rab7 [Medicago truncatula] >gi|355505539|gb|AES86681.1| Ras-related protein Rab7 [Medicago truncatula]	CL
XM_010099847.1	gi|462411741|gb|EMJ16790.1|	hypothetical protein PRUPE_ppa007663mg [Prunus persica]	CL
XM_010099864.1	gi|462411090|gb|EMJ16139.1|	hypothetical protein PRUPE_ppa002785mg [Prunus persica]	CL
XM_010099894.1	gi|255578860|ref|XP_002530284.1|	protein disulfide isomerase, putative [Ricinus communis] >gi|223530182|gb|EEF32091.1| protein disulfide isomerase, putative [Ricinus communis]	CL
XM_010099938.1	gi|470125212|ref|XP_004298599.1|	PREDICTED: TMV resistance protein N-like [Fragaria vesca subsp. vesca]	CL
XM_010099964.1	gi|470121591|ref|XP_004296846.1|	PREDICTED: translationally-controlled tumor protein homolog [Fragaria vesca subsp. vesca]	CL
XM_010100086.1	gi|449447189|ref|XP_004141351.1|	PREDICTED: uncharacterized protein LOC101216724 isoform 2 [Cucumis sativus] >gi|449486734|ref|XP_004157384.1| PREDICTED: uncharacterized LOC101216724 isoform 2 [Cucumis sativus]	CL
XM_010100101.1	gi|356563970|ref|XP_003550230.1|	PREDICTED: E3 ubiquitin-protein ligase AIP2-like isoform 1 [Glycine max]	CL
XM_010100166.1	gi|462407714|gb|EMJ13048.1|	hypothetical protein PRUPE_ppa004725mg [Prunus persica]	CL
XM_010100179.1	gi|449465832|ref|XP_004150631.1|	PREDICTED: photosystem I reaction center subunit III, chloroplastic-like [Cucumis sativus] >gi|449487680|ref|XP_004157747.1| PREDICTED: photosystem I reaction center subunit III, chloroplastic-like [Cucumis sativus]	CL
XM_010100228.1	gi|462407571|gb|EMJ12905.1|	hypothetical protein PRUPE_ppa009315mg [Prunus persica]	CL
XM_010100282.1	gi|359496226|ref|XP_003635182.1|	PREDICTED: pentatricopeptide repeat-containing protein At3g13160, mitochondrial-like [Vitis vinifera]	CL
XM_010100309.1	gi|224066965|ref|XP_002302302.1|	predicted protein [Populus trichocarpa] >gi|222844028|gb|EEE81575.1| predicted protein [Populus trichocarpa]	CL
XM_010100315.1	gi|462419740|gb|EMJ24003.1|	hypothetical protein PRUPE_ppa005043mg [Prunus persica]	CL
XM_010100317.1	gi|462419509|gb|EMJ23772.1|	hypothetical protein PRUPE_ppa008424mg [Prunus persica]	CL
XM_010100444.1	gi|462420155|gb|EMJ24418.1|	hypothetical protein PRUPE_ppa007163mg [Prunus persica]	CL
XM_010100467.1	gi|255556504|ref|XP_002519286.1|	dihydrolipoamide dehydrogenase, putative [Ricinus communis] >gi|223541601|gb|EEF43150.1| dihydrolipoamide dehydrogenase, putative [Ricinus communis]	CL
XM_010100571.1	gi|255542844|ref|XP_002512485.1|	importin alpha, putative [Ricinus communis] >gi|223548446|gb|EEF49937.1| importin alpha, putative [Ricinus communis]	CL
XM_010100572.1	gi|255542844|ref|XP_002512485.1|	importin alpha, putative [Ricinus communis] >gi|223548446|gb|EEF49937.1| importin alpha, putative [Ricinus communis]	CL
XM_010100606.1	gi|357461285|ref|XP_003600924.1|	Clathrin heavy chain [Medicago truncatula] >gi|355489972|gb|AES71175.1| Clathrin heavy chain [Medicago truncatula]	CL
XM_010100630.1	gi|255541244|ref|XP_002511686.1|	arginase, putative [Ricinus communis] >gi|223548866|gb|EEF50355.1| arginase, putative [Ricinus communis]	CL
XM_010100656.1	gi|255576922|ref|XP_002529346.1|	conserved hypothetical protein [Ricinus communis] >gi|223531166|gb|EEF33013.1| conserved hypothetical protein [Ricinus communis]	CL
XM_010100663.1	gi|462397834|gb|EMJ03502.1|	hypothetical protein PRUPE_ppa007945mg [Prunus persica]	CL
XM_010100696.1	gi|449449188|ref|XP_004142347.1|	PREDICTED: nucleolar GTP-binding protein 2-like [Cucumis sativus]	CL
XM_010100707.1	gi|462408173|gb|EMJ13507.1|	hypothetical protein PRUPE_ppa006721mg [Prunus persica]	CL
XM_010100711.1	gi|462409589|gb|EMJ14923.1|	hypothetical protein PRUPE_ppa000375mg [Prunus persica]	CL
XM_010100734.1	gi|462394172|gb|EMJ00076.1|	hypothetical protein PRUPE_ppa022757mg [Prunus persica]	CL
XM_010100744.1	gi|356505102|ref|XP_003521331.1|	PREDICTED: 26S proteasome regulatory subunit 4 homolog A-like [Glycine max]	CL
XM_010100794.1	gi|316986184|gb|ADU76348.1|	jasmonate-zim-domain protein 1 [Prunus persica]	CL
XM_010100923.1	gi|462407234|gb|EMJ12568.1|	hypothetical protein PRUPE_ppa002516mg [Prunus persica]	CL
XM_010100959.1	gi|470126132|ref|XP_004299047.1|	PREDICTED: uncharacterized protein LOC101307786 [Fragaria vesca subsp. vesca]	CL
XM_010100982.1	gi|462413170|gb|EMJ18219.1|	hypothetical protein PRUPE_ppa002013mg [Prunus persica]	CL
XM_010100998.1	gi|255569926|ref|XP_002525926.1|	conserved hypothetical protein [Ricinus communis] >gi|223534755|gb|EEF36446.1| conserved hypothetical protein [Ricinus communis]	CL
XM_010101020.1	gi|224120632|ref|XP_002330913.1|	predicted protein [Populus trichocarpa] >gi|222873107|gb|EEF10238.1| predicted protein [Populus trichocarpa]	CL
XM_010101037.1	gi|357966797|gb|AET97541.1|	Nod factor perception protein [Parasponia andersonii]	CL
XM_010101076.1	gi|356543032|ref|XP_003539967.1|	PREDICTED: ketol-acid reductoisomerase, chloroplastic-like [Glycine max]	CL
XM_010101107.1	gi|462401928|gb|EMJ07485.1|	hypothetical protein PRUPE_ppa016288mg, partial [Prunus persica]	CL
XM_010101157.1	gi|462402181|gb|EMJ07738.1|	hypothetical protein PRUPE_ppa019639mg [Prunus persica]	CL
XM_010101173.1	gi|462413125|gb|EMJ18174.1|	hypothetical protein PRUPE_ppa002870mg [Prunus persica]	CL
XM_010101237.1	gi|356508208|ref|XP_003522851.1|	PREDICTED: zinc finger protein GIS2-like [Glycine max]	CL
XM_010101296.1	gi|462401910|gb|EMJ07467.1|	hypothetical protein PRUPE_ppa016207mg [Prunus persica]	CL
XM_010101412.1	gi|462421268|gb|EMJ25531.1|	hypothetical protein PRUPE_ppa020554mg, partial [Prunus persica]	CL
XM_010101418.1	gi|462420274|gb|EMJ24537.1|	hypothetical protein PRUPE_ppa007397mg [Prunus persica]	CL
XM_010101500.1	gi|449444861|ref|XP_004140192.1|	PREDICTED: calcium-dependent protein kinase 17-like [Cucumis sativus] >gi|449480989|ref|XP_004156049.1| PREDICTED: calcium-dependent protein kinase 17-like [Cucumis sativus]	CL
XM_010101567.1	gi|470113043|ref|XP_004292737.1|	PREDICTED: uncharacterized protein LOC101313577 [Fragaria vesca subsp. vesca]	CL
XM_010101630.1	gi|359480844|ref|XP_002276745.2|	PREDICTED: uncharacterized protein LOC100252593 [Vitis vinifera]	CL
XM_010101651.1	gi|119640545|gb|ABL85474.1|	glycosyltransferase UGT75L4 [Maclura pomifera]	CL
XM_010101687.1	gi|462407290|gb|EMJ12624.1|	hypothetical protein PRUPE_ppa007091mg [Prunus persica]	CL
XM_010101733.1	gi|296085519|emb|CBI29251.3|	unnamed protein product [Vitis vinifera]	CL
XM_010101741.1	gi|359473770|ref|XP_002267942.2|	PREDICTED: uncharacterized protein LOC100260846 isoform 1 [Vitis vinifera] >gi|296088170|emb|CBI35662.3| unnamed protein product [Vitis vinifera]	CL
XM_010101781.1	gi|470107145|ref|XP_004289910.1|	PREDICTED: probable WRKY transcription factor 21-like isoform 2 [Fragaria vesca subsp. vesca]	CL
XM_010101795.1	gi|462419028|gb|EMJ23291.1|	hypothetical protein PRUPE_ppa007604mg [Prunus persica]	CL
XM_010101808.1	gi|462420268|gb|EMJ24531.1|	hypothetical protein PRUPE_ppa007377mg [Prunus persica]	CL
XM_010101811.1	gi|255539076|ref|XP_002510603.1|	Plastocyanin A, chloroplast precursor, putative [Ricinus communis] >gi|223551304|gb|EEF52790.1| Plastocyanin A, chloroplast precursor, putative [Ricinus communis]	CL
XM_010101846.1	gi|225438855|ref|XP_002278713.1|	PREDICTED: probable receptor-like protein kinase At5g24010 [Vitis vinifera] >gi|296087387|emb|CBI33761.3| unnamed protein product [Vitis vinifera]	CL
XM_010101860.1	gi|356543530|ref|XP_003540213.1|	PREDICTED: bifunctional polymyxin resistance protein ArnA-like [Glycine max]	CL
XM_010101921.1	gi|359473972|ref|XP_002279130.2|	PREDICTED: ubiquitin carboxyl-terminal hydrolase 9-like [Vitis vinifera]	CL
XM_010101930.1	gi|462400224|gb|EMJ05892.1|	hypothetical protein PRUPE_ppa007987mg [Prunus persica]	CL
XM_010101947.1	gi|462419278|gb|EMJ23541.1|	hypothetical protein PRUPE_ppa004789mg [Prunus persica]	CL
XM_010101974.1	gi|255547820|ref|XP_002514967.1|	plant mitotic spindle assembly checkpoint protein mad2, putative [Ricinus communis] >gi|223546018|gb|EEF47521.1| plant mitotic spindle assembly checkpoint protein mad2, putative [Ricinus communis]	CL
XM_010102147.1	gi|462419499|gb|EMJ23762.1|	hypothetical protein PRUPE_ppa008383mg [Prunus persica]	CL
XM_010102148.1	gi|470122912|ref|XP_004297482.1|	PREDICTED: probable nucleoredoxin 1-like [Fragaria vesca subsp. vesca]	CL
XM_010102212.1	gi|470123294|ref|XP_004297663.1|	PREDICTED: cyclin-D1-1-like [Fragaria vesca subsp. vesca]	CL
XM_010102254.1	gi|359496597|ref|XP_002268025.2|	PREDICTED: uncharacterized protein LOC100249879 [Vitis vinifera]	CL
XM_010102268.1	gi|313758569|gb|ADR78836.1|	polyphenol oxidase [Ziziphus jujuba]	CL
XM_010102293.1	gi|462408176|gb|EMJ13510.1|	hypothetical protein PRUPE_ppa006731mg [Prunus persica]	CL
XM_010102367.1	gi|462415445|gb|EMJ20182.1|	hypothetical protein PRUPE_ppa003977mg [Prunus persica]	CL
XM_010102455.1	gi|462417357|gb|EMJ22094.1|	hypothetical protein PRUPE_ppa003047mg [Prunus persica]	CL
XM_010102462.1	gi|462416761|gb|EMJ21498.1|	hypothetical protein PRUPE_ppa000368mg [Prunus persica]	CL
XM_010102496.1	gi|462395234|gb|EMJ01033.1|	hypothetical protein PRUPE_ppa005537mg [Prunus persica]	CL
XM_010102518.1	gi|462396359|gb|EMJ02158.1|	hypothetical protein PRUPE_ppa002481mg [Prunus persica]	CL
XM_010102528.1	gi|147827212|emb|CAN66465.1|	hypothetical protein VITISV_006222 [Vitis vinifera]	CL
XM_010102536.1	gi|449448703|ref|XP_004142105.1|	PREDICTED: DNA topoisomerase 6 subunit A-like [Cucumis sativus] >gi|449521501|ref|XP_004167768.1| PREDICTED: DNA topoisomerase 6 subunit A-like [Cucumis sativus]	CL
XM_010102541.1	gi|470133973|ref|XP_004302833.1|	PREDICTED: two-component response regulator-like APRR7-like [Fragaria vesca subsp. vesca]	CL
XM_010102625.1	gi|462411875|gb|EMJ16924.1|	hypothetical protein PRUPE_ppa009003mg [Prunus persica]	CL
XM_010102671.1	gi|462407274|gb|EMJ12608.1|	hypothetical protein PRUPE_ppa006967mg [Prunus persica]	CL
XM_010102684.1	gi|297740639|emb|CBI30821.3|	unnamed protein product [Vitis vinifera]	CL
XM_010102731.1	gi|403084315|gb|AFR23349.1|	eukaryotic translation initiation factor 5A [Arachis hypogaea]	CL
XM_010102788.1	gi|462397703|gb|EMJ03371.1|	hypothetical protein PRUPE_ppa006528mg [Prunus persica]	CL
XM_010102850.1	gi|462419202|gb|EMJ23465.1|	hypothetical protein PRUPE_ppa007946mg [Prunus persica]	CL
XM_010102867.1	gi|462400172|gb|EMJ05840.1|	hypothetical protein PRUPE_ppa001800mg [Prunus persica]	CL
XM_010102918.1	gi|255540653|ref|XP_002511391.1|	Pantothenate kinase, putative [Ricinus communis] >gi|223550506|gb|EEF51993.1| Pantothenate kinase, putative [Ricinus communis]	CL
XM_010102947.1	gi|462407230|gb|EMJ12564.1|	hypothetical protein PRUPE_ppa002383mg [Prunus persica]	CL
XM_010102968.1	gi|462419345|gb|EMJ23608.1|	hypothetical protein PRUPE_ppa008152mg [Prunus persica]	CL
XM_010102997.1	gi|462418723|gb|EMJ22986.1|	hypothetical protein PRUPE_ppa003860mg [Prunus persica]	CL
XM_010103005.1	gi|462422205|gb|EMJ26468.1|	hypothetical protein PRUPE_ppa001504mg [Prunus persica]	CL
XM_010103016.1	gi|470143037|ref|XP_004307194.1|	PREDICTED: uncharacterized protein LOC101308217 [Fragaria vesca subsp. vesca]	CL
XM_010103089.1	gi|147784740|emb|CAN74796.1|	hypothetical protein VITISV_000290 [Vitis vinifera]	CL
XM_010103098.1	gi|462420689|gb|EMJ24952.1|	hypothetical protein PRUPE_ppa010540mg [Prunus persica]	CL
XM_010103119.1	gi|462416819|gb|EMJ21556.1|	hypothetical protein PRUPE_ppa015349mg [Prunus persica]	CL
XM_010103127.1	gi|462416901|gb|EMJ21638.1|	hypothetical protein PRUPE_ppa000521mg [Prunus persica]	CL
XM_010103154.1	gi|470139495|ref|XP_004305483.1|	PREDICTED: cytochrome P450 77A3-like [Fragaria vesca subsp. vesca]	CL
XM_010103175.1	gi|462407387|gb|EMJ12721.1|	hypothetical protein PRUPE_ppa008096mg [Prunus persica]	CL
XM_010103185.1	gi|462396664|gb|EMJ02463.1|	hypothetical protein PRUPE_ppa010824mg [Prunus persica]	CL
XM_010103186.1	gi|470143539|ref|XP_004307431.1|	PREDICTED: leukotriene A-4 hydrolase homolog [Fragaria vesca subsp. vesca]	CL
XM_010103207.1	gi|462417027|gb|EMJ21764.1|	hypothetical protein PRUPE_ppa001191mg [Prunus persica]	CL
XM_010103244.1	gi|462406111|gb|EMJ11575.1|	hypothetical protein PRUPE_ppa001217mg [Prunus persica]	CL
XM_010103259.1	gi|462399221|gb|EMJ04889.1|	hypothetical protein PRUPE_ppa004273mg [Prunus persica]	CL
XM_010103414.1	gi|355320020|emb|CBY88799.1|	myb transcription factor [Humulus lupulus]	CL
XM_010103439.1	gi|462408062|gb|EMJ13396.1|	hypothetical protein PRUPE_ppa012862mg [Prunus persica]	CL
XM_010103502.1	gi|255581073|ref|XP_002531352.1|	ribosomal RNA methyltransferase, putative [Ricinus communis] >gi|223529050|gb|EEF31036.1| ribosomal RNA methyltransferase, putative [Ricinus communis]	CL
XM_010103509.1	gi|255586505|ref|XP_002533893.1|	peptide transporter, putative [Ricinus communis] >gi|223526157|gb|EEF28493.1| peptide transporter, putative [Ricinus communis]	CL
XM_010103526.1	gi|462400782|gb|EMJ06339.1|	hypothetical protein PRUPE_ppa005182mg [Prunus persica]	CL
XM_010103679.1	gi|462419059|gb|EMJ23322.1|	hypothetical protein PRUPE_ppa004644mg [Prunus persica]	CL
XM_010103688.1	gi|462401441|gb|EMJ06998.1|	hypothetical protein PRUPE_ppa010651mg [Prunus persica]	CL
XM_010103691.1	gi|225462438|ref|XP_002264570.1|	PREDICTED: large subunit GTPase 1 homolog [Vitis vinifera]	CL
XM_010103708.1	gi|462403121|gb|EMJ08678.1|	hypothetical protein PRUPE_ppa010337mg [Prunus persica]	CL
XM_010103715.1	gi|462400643|gb|EMJ06200.1|	hypothetical protein PRUPE_ppa003566mg [Prunus persica]	CL
XM_010103717.1	gi|255565717|ref|XP_002523848.1|	Protein phosphatase 1 regulatory subunit SDS22, putative [Ricinus communis] >gi|223536936|gb|EEF38574.1| Protein phosphatase 1 regulatory subunit SDS22, putative [Ricinus communis]	CL
XM_010103726.1	gi|462401326|gb|EMJ06883.1|	hypothetical protein PRUPE_ppa009650mg [Prunus persica]	CL
XM_010103742.1	gi|462419106|gb|EMJ23369.1|	hypothetical protein PRUPE_ppa007754mg [Prunus persica]	CL
XM_010103815.1	gi|449432327|ref|XP_004133951.1|	PREDICTED: 60S ribosomal protein L11-2-like isoform 1 [Cucumis sativus] >gi|449515414|ref|XP_004164744.1| PREDICTED: 60S ribosomal protein L11-2-like isoform 1 [Cucumis sativus]	CL
XM_010103854.1	gi|462412977|gb|EMJ18026.1|	hypothetical protein PRUPE_ppa022841mg [Prunus persica]	CL
XM_010103858.1	gi|350539497|ref|NP_001234664.1|	mitogen-activated protein kinase 12 [Solanum lycopersicum] >gi|335353080|gb|AEH42669.1| mitogen-activated protein kinase 12 [Solanum lycopersicum]	CL
XM_010103914.1	gi|350528639|gb|AEQ28761.1|	calcium ion binding protein [Prunus salicina]	CL
XM_010103943.1	gi|470132418|ref|XP_004302079.1|	PREDICTED: ethylene-responsive transcription factor 1B-like [Fragaria vesca subsp. vesca]	CL
XM_010103982.1	gi|462401786|gb|EMJ07343.1|	hypothetical protein PRUPE_ppa013376mg [Prunus persica]	CL
XM_010104002.1	gi|462404073|gb|EMJ09630.1|	hypothetical protein PRUPE_ppa002075mg [Prunus persica]	CL
XM_010104008.1	gi|255542330|ref|XP_002512228.1|	ATP binding protein, putative [Ricinus communis] >gi|223548189|gb|EEF49680.1| ATP binding protein, putative [Ricinus communis]	CL
XM_010104104.1	gi|470109778|ref|XP_004291167.1|	PREDICTED: homeobox-leucine zipper protein ATHB-8-like [Fragaria vesca subsp. vesca]	CL
XM_010104123.1	gi|462415430|gb|EMJ20167.1|	hypothetical protein PRUPE_ppa003710mg [Prunus persica] >gi|462415431|gb|EMJ20168.1| hypothetical protein PRUPE_ppa003710mg [Prunus persica]	CL
XM_010104190.1	gi|356513715|ref|XP_003525556.1|	PREDICTED: histone deacetylase 6-like [Glycine max]	CL
XM_010104301.1	gi|38679311|gb|AAR26477.1|	harpin binding protein 1 [Citrus x paradisi]	CL
XM_010104380.1	gi|298103712|emb|CBM42557.1|	putative histidine phosphotransfer protein 9 [Populus x canadensis]	CL
XM_010104410.1	gi|462416876|gb|EMJ21613.1|	hypothetical protein PRUPE_ppa011494mg [Prunus persica]	CL
XM_010104429.1	gi|462398843|gb|EMJ04511.1|	hypothetical protein PRUPE_ppa001336mg [Prunus persica]	CL
XM_010104475.1	gi|462403267|gb|EMJ08824.1|	hypothetical protein PRUPE_ppa020432mg, partial [Prunus persica]	CL
XM_010104482.1	gi|356539985|ref|XP_003538472.1|	PREDICTED: clathrin heavy chain 1-like [Glycine max]	CL
XM_010104486.1	gi|356553088|ref|XP_003544890.1|	PREDICTED: probable protein phosphatase 2C 25-like [Glycine max]	CL
XM_010104576.1	gi|462411526|gb|EMJ16575.1|	hypothetical protein PRUPE_ppa005711mg [Prunus persica]	CL
XM_010104579.1	gi|462406301|gb|EMJ11765.1|	hypothetical protein PRUPE_ppa003786mg [Prunus persica]	CL
XM_010104616.1	gi|462404535|gb|EMJ09999.1|	hypothetical protein PRUPE_ppa024514mg [Prunus persica]	CL
XM_010104619.1	gi|372864100|gb|AEX99755.1|	methionine sulfoxide reductase [Morus alba var. multicaulis]	CL
XM_010104684.1	gi|255586041|ref|XP_002533688.1|	1-deoxyxylulose-5-phosphate synthase, putative [Ricinus communis] >gi|223526414|gb|EEF28696.1| 1-deoxyxylulose-5-phosphate synthase, putative [Ricinus communis]	CL
XM_010104690.1	gi|470122688|ref|XP_004297371.1|	PREDICTED: xylose isomerase-like [Fragaria vesca subsp. vesca]	CL
XM_010104691.1	gi|462419743|gb|EMJ24006.1|	hypothetical protein PRUPE_ppa005065mg [Prunus persica]	CL
XM_010104711.1	gi|462422232|gb|EMJ26495.1|	hypothetical protein PRUPE_ppa001320mg [Prunus persica]	CL
XM_010104767.1	gi|302398999|gb|ADL36794.1|	NAC domain class transcription factor [Malus x domestica]	CL
XM_010104786.1	gi|462401268|gb|EMJ06825.1|	hypothetical protein PRUPE_ppa009156mg [Prunus persica]	CL
XM_010104901.1	gi|225462161|ref|XP_002266661.1|	PREDICTED: NADH dehydrogenase [ubiquinone] flavoprotein 1, mitochondrial-like [Vitis vinifera]	CL
XM_010104942.1	gi|462398975|gb|EMJ04643.1|	hypothetical protein PRUPE_ppa022019mg, partial [Prunus persica]	CL
XM_010104955.1	gi|224111156|ref|XP_002315765.1|	predicted protein [Populus trichocarpa] >gi|222864805|gb|EEF01936.1| predicted protein [Populus trichocarpa]	CL
XM_010104965.1	gi|255553454|ref|XP_002517768.1|	conserved hypothetical protein [Ricinus communis] >gi|223543040|gb|EEF44575.1| conserved hypothetical protein [Ricinus communis]	CL
XM_010104977.1	gi|462415171|gb|EMJ19908.1|	hypothetical protein PRUPE_ppa008924mg [Prunus persica]	CL
XM_010105002.1	gi|462394853|gb|EMJ00652.1|	hypothetical protein PRUPE_ppa026873mg [Prunus persica]	CL
XM_010105039.1	gi|225441054|ref|XP_002277869.1|	PREDICTED: serine/threonine-protein kinase SRPK1 [Vitis vinifera]	CL
XM_010105090.1	gi|255548537|ref|XP_002515325.1|	ATP binding protein, putative [Ricinus communis] >gi|223545805|gb|EEF47309.1| ATP binding protein, putative [Ricinus communis]	CL
XM_010105100.1	gi|225437473|ref|XP_002273890.1|	PREDICTED: protein DEHYDRATION-INDUCED 19 homolog 3-like [Vitis vinifera]	CL
XM_010105107.1	gi|462396353|gb|EMJ02152.1|	hypothetical protein PRUPE_ppa000821mg [Prunus persica]	CL
XM_010105151.1	gi|462413850|gb|EMJ18899.1|	hypothetical protein PRUPE_ppa002463mg [Prunus persica]	CL
XM_010105200.1	gi|255566508|ref|XP_002524239.1|	conserved hypothetical protein [Ricinus communis] >gi|223536516|gb|EEF38163.1| conserved hypothetical protein [Ricinus communis]	CL
XM_010105235.1	gi|462417118|gb|EMJ21855.1|	hypothetical protein PRUPE_ppa003691mg [Prunus persica]	CL
XM_010105377.1	gi|356559434|ref|XP_003548004.1|	PREDICTED: STS14 protein-like [Glycine max]	CL
XM_010105500.1	gi|359488269|ref|XP_003633729.1|	PREDICTED: NADPH-dependent diflavin oxidoreductase 1-like isoform 2 [Vitis vinifera]	CL
XM_010105630.1	gi|462418530|gb|EMJ22793.1|	hypothetical protein PRUPE_ppa000694mg [Prunus persica]	CL
XM_010105688.1	gi|462422682|gb|EMJ26945.1|	hypothetical protein PRUPE_ppa004350mg [Prunus persica]	CL
XM_010105700.1	gi|225447799|ref|XP_002266729.1|	PREDICTED: dynamin-like protein ARC5 [Vitis vinifera]	CL
XM_010105724.1	gi|462411195|gb|EMJ16244.1|	hypothetical protein PRUPE_ppa012093mg [Prunus persica]	CL
XM_010105738.1	gi|449445602|ref|XP_004140561.1|	PREDICTED: uncharacterized protein At4g14100-like [Cucumis sativus] >gi|449487377|ref|XP_004157596.1| PREDICTED: uncharacterized protein At4g14100-like [Cucumis sativus]	CL
XM_010105754.1	gi|462422550|gb|EMJ26813.1|	hypothetical protein PRUPE_ppa003216mg [Prunus persica]	CL
XM_010105756.1	gi|225432997|ref|XP_002280814.1|	PREDICTED: putative SWI/SNF-related matrix-associated actin-dependent regulator of chromatin subfamily A member 3-like 3-like [Vitis vinifera]	CL
XM_010105762.1	gi|462418898|gb|EMJ23161.1|	hypothetical protein PRUPE_ppa001786mg [Prunus persica]	CL
XM_010105768.1	gi|219810208|gb|ACL36352.1|	fascilin-like arabinogalactan protein [Gossypium hirsutum]	CL
XM_010105788.1	gi|462409323|gb|EMJ14657.1|	hypothetical protein PRUPE_ppa024556mg [Prunus persica]	CL
XM_010105814.1	gi|460412015|ref|XP_004251399.1|	PREDICTED: uncharacterized protein LOC101249148 [Solanum lycopersicum]	CL
XM_010105875.1	gi|470112270|ref|XP_004292359.1|	PREDICTED: uncharacterized protein LOC101303302 [Fragaria vesca subsp. vesca]	CL
XM_010105888.1	gi|462395922|gb|EMJ01721.1|	hypothetical protein PRUPE_ppa011522mg [Prunus persica]	CL
XM_010105967.1	gi|462415217|gb|EMJ19954.1|	hypothetical protein PRUPE_ppa009385mg [Prunus persica]	CL
XM_010105968.1	gi|470146352|ref|XP_004308790.1|	PREDICTED: endoplasmic reticulum metallopeptidase 1-like [Fragaria vesca subsp. vesca]	CL
XM_010106100.1	gi|462401312|gb|EMJ06869.1|	hypothetical protein PRUPE_ppa009521mg [Prunus persica]	CL
XM_010106106.1	gi|302143435|emb|CBI21996.3|	unnamed protein product [Vitis vinifera]	CL
XM_010106132.1	gi|462419595|gb|EMJ23858.1|	hypothetical protein PRUPE_ppa004963mg [Prunus persica]	CL
XM_010106133.1	gi|462422343|gb|EMJ26606.1|	hypothetical protein PRUPE_ppa000605mg [Prunus persica]	CL
XM_010106139.1	gi|359492228|ref|XP_002280139.2|	PREDICTED: transcription factor E2FC-like [Vitis vinifera]	CL
XM_010106148.1	gi|462422157|gb|EMJ26420.1|	hypothetical protein PRUPE_ppa001931mg [Prunus persica]	CL
XM_010106247.1	gi|255537870|ref|XP_002510000.1|	conserved hypothetical protein [Ricinus communis] >gi|223550701|gb|EEF52187.1| conserved hypothetical protein [Ricinus communis]	CL
XM_010106376.1	gi|470116135|ref|XP_004294241.1|	PREDICTED: phosphomethylpyrimidine synthase, chloroplastic-like [Fragaria vesca subsp. vesca]	CL
XM_010106424.1	gi|462400924|gb|EMJ06481.1|	hypothetical protein PRUPE_ppa006580mg [Prunus persica]	CL
XM_010106454.1	gi|462418729|gb|EMJ22992.1|	hypothetical protein PRUPE_ppa004764mg [Prunus persica]	CL
XM_010106465.1	gi|359477666|ref|XP_002285287.2|	PREDICTED: casein kinase I isoform delta-like isoform 1 [Vitis vinifera] >gi|296083671|emb|CBI23660.3| unnamed protein product [Vitis vinifera]	CL
XM_010106551.1	gi|449469424|ref|XP_004152420.1|	PREDICTED: uncharacterized protein LOC101209159 [Cucumis sativus] >gi|449488744|ref|XP_004158159.1| PREDICTED: uncharacterized protein LOC101224461 [Cucumis sativus]	CL
XM_010106558.1	gi|225469372|ref|XP_002263193.1|	PREDICTED: homeobox-leucine zipper protein HAT4-like isoform 1 [Vitis vinifera] >gi|296085703|emb|CBI29502.3| unnamed protein product [Vitis vinifera]	CL
XM_010106568.1	gi|470126880|ref|XP_004299410.1|	PREDICTED: uncharacterized protein LOC101295132 [Fragaria vesca subsp. vesca]	CL
XM_010106591.1	gi|462404805|gb|EMJ10269.1|	hypothetical protein PRUPE_ppa000035mg [Prunus persica]	CL
XM_010106625.1	gi|462400924|gb|EMJ06481.1|	hypothetical protein PRUPE_ppa006580mg [Prunus persica]	CL
XM_010106655.1	gi|225431545|ref|XP_002275533.1|	PREDICTED: protein TONSOKU-like [Vitis vinifera]	CL
XM_010106676.1	gi|462405668|gb|EMJ11132.1|	hypothetical protein PRUPE_ppa004611mg [Prunus persica]	CL
XM_010106677.1	gi|462405709|gb|EMJ11173.1|	hypothetical protein PRUPE_ppa005023mg [Prunus persica]	CL
XM_010106700.1	gi|255537687|ref|XP_002509910.1|	vacuolar ATP synthase subunit E, putative [Ricinus communis] >gi|223549809|gb|EEF51297.1| vacuolar ATP synthase subunit E, putative [Ricinus communis]	CL
XM_010106723.1	gi|462419539|gb|EMJ23802.1|	hypothetical protein PRUPE_ppa006294mg [Prunus persica]	CL
XM_010106766.1	gi|462397887|gb|EMJ03555.1|	hypothetical protein PRUPE_ppa008389mg [Prunus persica]	CL
XM_010106770.1	gi|470139645|ref|XP_004305557.1|	PREDICTED: probable glutamate carboxypeptidase 2-like [Fragaria vesca subsp. vesca]	CL
XM_010106783.1	gi|356503875|ref|XP_003520726.1|	PREDICTED: 40S ribosomal protein S28-like [Glycine max]	CL
XM_010106802.1	gi|225468012|ref|XP_002270478.1|	PREDICTED: pentatricopeptide repeat-containing protein At2g13600-like [Vitis vinifera]	CL
XM_010106807.1	gi|462400613|gb|EMJ06170.1|	hypothetical protein PRUPE_ppa002424mg [Prunus persica]	CL
XM_010106812.1	gi|462401000|gb|EMJ06557.1|	hypothetical protein PRUPE_ppa007194mg [Prunus persica] >gi|462401001|gb|EMJ06558.1| hypothetical protein PRUPE_ppa007194mg [Prunus persica]	CL
XM_010106817.1	gi|462402072|gb|EMJ07629.1|	hypothetical protein PRUPE_ppa001583mg [Prunus persica]	CL
XM_010106845.1	gi|470121613|ref|XP_004296857.1|	PREDICTED: glyoxysomal fatty acid beta-oxidation multifunctional protein MFP-a-like [Fragaria vesca subsp. vesca]	CL
XM_010106868.1	gi|462405105|gb|EMJ10569.1|	hypothetical protein PRUPE_ppa008803mg [Prunus persica]	CL
XM_010106888.1	gi|297742705|emb|CBI35339.3|	unnamed protein product [Vitis vinifera]	CL
XM_010106908.1	gi|255574879|ref|XP_002528346.1|	Auxin-responsive protein IAA13, putative [Ricinus communis] >gi|223532214|gb|EEF34018.1| Auxin-responsive protein IAA13, putative [Ricinus communis]	CL
XM_010106916.1	gi|462398588|gb|EMJ04256.1|	hypothetical protein PRUPE_ppa000081mg [Prunus persica]	CL
XM_010106939.1	gi|462404821|gb|EMJ10285.1|	hypothetical protein PRUPE_ppa003658mg [Prunus persica]	CL
XM_010106945.1	gi|255573392|ref|XP_002527622.1|	Anthocyanin 5-aromatic acyltransferase, putative [Ricinus communis] >gi|223532996|gb|EEF34761.1| Anthocyanin 5-aromatic acyltransferase, putative [Ricinus communis]	CL
XM_010107021.1	gi|462407714|gb|EMJ13048.1|	hypothetical protein PRUPE_ppa004725mg [Prunus persica]	CL
XM_010107040.1	gi|462399638|gb|EMJ05306.1|	hypothetical protein PRUPE_ppa004177mg [Prunus persica]	CL
XM_010107049.1	gi|255543765|ref|XP_002512945.1|	Ocs element-binding factor, putative [Ricinus communis] >gi|223547956|gb|EEF49448.1| Ocs element-binding factor, putative [Ricinus communis]	CL
XM_010107097.1	gi|388518149|gb|AFK47136.1|	unknown [Lotus japonicus]	CL
XM_010107200.1	gi|297742953|emb|CBI35820.3|	unnamed protein product [Vitis vinifera]	CL
XM_010107208.1	gi|224073720|ref|XP_002304142.1|	predicted protein [Populus trichocarpa] >gi|222841574|gb|EEE79121.1| predicted protein [Populus trichocarpa]	CL
XM_010107284.1	gi|470148545|ref|XP_004309817.1|	PREDICTED: ABC transporter C family member 3-like [Fragaria vesca subsp. vesca]	CL
XM_010107290.1	gi|356527506|ref|XP_003532350.1|	PREDICTED: magnesium-protoporphyrin O-methyltransferase-like [Glycine max]	CL
XM_010107297.1	gi|462411085|gb|EMJ16134.1|	hypothetical protein PRUPE_ppa001374mg [Prunus persica]	CL
XM_010107370.1	gi|449454452|ref|XP_004144969.1|	PREDICTED: uncharacterized protein LOC101218710 [Cucumis sativus] >gi|449471215|ref|XP_004153243.1| PREDICTED: uncharacterized protein LOC101217077 [Cucumis sativus] >gi|449515187|ref|XP_004164631.1| PREDICTED: uncharacterized LOC101218710 [Cucumis sativus]	CL
XM_010107440.1	gi|462415153|gb|EMJ19890.1|	hypothetical protein PRUPE_ppa008749mg [Prunus persica]	CL
XM_010107455.1	gi|462405604|gb|EMJ11068.1|	hypothetical protein PRUPE_ppa003818mg [Prunus persica]	CL
XM_010107517.1	gi|470117845|ref|XP_004295058.1|	PREDICTED: transcription factor bHLH147-like [Fragaria vesca subsp. vesca]	CL
XM_010107519.1	gi|225457225|ref|XP_002284112.1|	PREDICTED: glucan endo-1,3-beta-glucosidase-like protein 3 [Vitis vinifera] >gi|297733880|emb|CBI15127.3| unnamed protein product [Vitis vinifera]	CL
XM_010107526.1	gi|470126676|ref|XP_004299309.1|	PREDICTED: chaperone protein ClpB1-like [Fragaria vesca subsp. vesca]	CL
XM_010107555.1	gi|225459411|ref|XP_002285819.1|	PREDICTED: uncharacterized protein LOC100247254 [Vitis vinifera]	CL
XM_010107569.1	gi|224081200|ref|XP_002306331.1|	predicted protein [Populus trichocarpa] >gi|118484057|gb|ABK93914.1| unknown [Populus trichocarpa] >gi|118485363|gb|ABK94539.1| unknown [Populus trichocarpa] >gi|222855780|gb|EEE93327.1| predicted protein [Populus trichocarpa]	CL
XM_010107580.1	gi|255545642|ref|XP_002513881.1|	Homomeric Acetyl-CoA Carboxylase (Hom-ACCase) [Ricinus communis] >gi|223546967|gb|EEF48464.1| Homomeric Acetyl-CoA Carboxylase (Hom-ACCase) [Ricinus communis]	CL
XM_010107616.1	gi|57283532|emb|CAG27606.1|	monosaccharide transporter [Populus tremula x Populus tremuloides]	CL
XM_010107622.1	gi|462416731|gb|EMJ21468.1|	hypothetical protein PRUPE_ppa001030mg [Prunus persica]	CL
XM_010107696.1	gi|224131138|ref|XP_002321010.1|	predicted protein [Populus trichocarpa] >gi|222861783|gb|EEE99325.1| predicted protein [Populus trichocarpa]	CL
XM_010107703.1	gi|462424294|gb|EMJ28557.1|	hypothetical protein PRUPE_ppa000106mg [Prunus persica]	CL
XM_010107723.1	gi|225458354|ref|XP_002283278.1|	PREDICTED: UPF0326 protein At4g17486 [Vitis vinifera] >gi|302142454|emb|CBI19657.3| unnamed protein product [Vitis vinifera]	CL
XM_010107863.1	gi|462413840|gb|EMJ18889.1|	hypothetical protein PRUPE_ppa001069mg [Prunus persica]	CL
XM_010107920.1	gi|408362901|gb|AFU56882.1|	vacuolar invertase [Malus x domestica]	CL
XM_010107943.1	gi|462413156|gb|EMJ18205.1|	hypothetical protein PRUPE_ppa002232mg [Prunus persica]	CL
XM_010107949.1	gi|462411418|gb|EMJ16467.1|	hypothetical protein PRUPE_ppa004641mg [Prunus persica]	CL
XM_010107969.1	gi|460409367|ref|XP_004250110.1|	PREDICTED: ras-related protein Rab11D-like [Solanum lycopersicum]	CL
XM_010107970.1	gi|462404003|gb|EMJ09560.1|	hypothetical protein PRUPE_ppa001325mg [Prunus persica]	CL
XM_010108006.1	gi|302786334|ref|XP_002974938.1|	hypothetical protein SELMODRAFT_102360 [Selaginella moellendorffii] >gi|302791185|ref|XP_002977359.1| hypothetical protein SELMODRAFT_107148 [Selaginella moellendorffii] >gi|300154729|gb|EFJ21363.1| hypothetical protein SELMODRAFT_107148 [Selaginella moellendorffii] >gi|300157097|gb|EFJ23723.1| hypothetical protein SELMODRAFT_102360 [Selaginella moellendorffii]	CL
XM_010108012.1	gi|334847978|gb|AEH04657.1|	fructose-bisphosphate aldolase [Camellia oleifera]	CL
XM_010108021.1	gi|462419199|gb|EMJ23462.1|	hypothetical protein PRUPE_ppa005880mg [Prunus persica]	CL
XM_010108045.1	gi|449457997|ref|XP_004146734.1|	PREDICTED: sugar transport protein 7-like [Cucumis sativus] >gi|449505413|ref|XP_004162461.1| PREDICTED: sugar transport protein 7-like [Cucumis sativus]	CL
XM_010108061.1	gi|462420363|gb|EMJ24626.1|	hypothetical protein PRUPE_ppa011425mg [Prunus persica]	CL
XM_010108087.1	gi|462402081|gb|EMJ07638.1|	hypothetical protein PRUPE_ppa000944mg [Prunus persica]	CL
XM_010108093.1	gi|449444861|ref|XP_004140192.1|	PREDICTED: calcium-dependent protein kinase 17-like [Cucumis sativus] >gi|449480989|ref|XP_004156049.1| PREDICTED: calcium-dependent protein kinase 17-like [Cucumis sativus]	CL
XM_010108123.1	gi|224114167|ref|XP_002332417.1|	predicted protein [Populus trichocarpa] >gi|222832370|gb|EEE70847.1| predicted protein [Populus trichocarpa]	CL
XM_010108137.1	gi|356558167|ref|XP_003547379.1|	PREDICTED: ubiquitin-conjugating enzyme E2 7-like [Glycine max]	CL
XM_010108151.1	gi|255587028|ref|XP_002534105.1|	Spotted leaf protein, putative [Ricinus communis] >gi|223525845|gb|EEF28280.1| Spotted leaf protein, putative [Ricinus communis]	CL
XM_010108162.1	gi|300484337|gb|ADK20401.1|	actin [Citrus maxima]	CL
XM_010108183.1	gi|224059486|ref|XP_002299870.1|	predicted protein [Populus trichocarpa] >gi|222847128|gb|EEE84675.1| predicted protein [Populus trichocarpa]	CL
XM_010108206.1	gi|462407083|gb|EMJ12524.1|	hypothetical protein PRUPE_ppa002166mg [Prunus persica]	CL
XM_010108215.1	gi|224054670|ref|XP_002298347.1|	predicted protein [Populus trichocarpa] >gi|222845605|gb|EEE83152.1| predicted protein [Populus trichocarpa]	CL
XM_010108230.1	gi|470131255|ref|XP_004301512.1|	PREDICTED: protein TOC75-3, chloroplastic-like [Fragaria vesca subsp. vesca]	CL
XM_010108376.1	gi|470125128|ref|XP_004298558.1|	PREDICTED: ABC transporter C family member 8-like [Fragaria vesca subsp. vesca]	CL
XM_010108443.1	gi|317106636|dbj|BAJ53142.1|	JHL05D22.13 [Jatropha curcas]	CL
XM_010108489.1	gi|359484753|ref|XP_002264815.2|	PREDICTED: uncharacterized protein LOC100256872 [Vitis vinifera]	CL
XM_010108561.1	gi|255566636|ref|XP_002524302.1|	60S ribosomal protein L3, putative [Ricinus communis] >gi|223536393|gb|EEF38042.1| 60S ribosomal protein L3, putative [Ricinus communis]	CL
XM_010108567.1	gi|359479203|ref|XP_002279847.2|	PREDICTED: uncharacterized protein LOC100248282 isoform 1 [Vitis vinifera]	CL
XM_010108576.1	gi|470142827|ref|XP_004307096.1|	PREDICTED: uncharacterized protein LOC101301528 isoform 2 [Fragaria vesca subsp. vesca]	CL
XM_010108660.1	gi|462400403|gb|EMJ06071.1|	hypothetical protein PRUPE_ppa002734mg [Prunus persica]	CL
XM_010108683.1	gi|356572637|ref|XP_003554474.1|	PREDICTED: 33 kDa ribonucleoprotein, chloroplastic-like [Glycine max]	CL
XM_010108746.1	gi|255540603|ref|XP_002511366.1|	ring finger protein, putative [Ricinus communis] >gi|223550481|gb|EEF51968.1| ring finger protein, putative [Ricinus communis]	CL
XM_010108874.1	gi|224139208|ref|XP_002326795.1|	condensin complex components subunit [Populus trichocarpa] >gi|222834117|gb|EEE72594.1| condensin complex components subunit [Populus trichocarpa]	CL
XM_010108985.1	gi|122056647|gb|ABD66219.2|	JOINTLESS [Malus x domestica] >gi|302398887|gb|ADL36738.1| MADS domain class transcription factor [Malus x domestica]	CL
XM_010109004.1	gi|470110446|ref|XP_004291494.1|	PREDICTED: cytochrome b-c1 complex subunit 7-2-like [Fragaria vesca subsp. vesca]	CL
XM_010109096.1	gi|462414696|gb|EMJ19433.1|	hypothetical protein PRUPE_ppa007973mg [Prunus persica]	CL
XM_010109115.1	gi|356559851|ref|XP_003548210.1|	PREDICTED: E3 ubiquitin-protein ligase XBAT33-like [Glycine max]	CL
XM_010109155.1	gi|449452086|ref|XP_004143791.1|	PREDICTED: probable inactive purple acid phosphatase 2-like [Cucumis sativus]	CL
XM_010109176.1	gi|470145176|ref|XP_004308218.1|	PREDICTED: telomerase reverse transcriptase-like [Fragaria vesca subsp. vesca]	CL
XM_010109265.1	gi|255546868|ref|XP_002514492.1|	LRX2, putative [Ricinus communis] >gi|223546391|gb|EEF47892.1| LRX2, putative [Ricinus communis]	CL
XM_010109285.1	gi|470137292|ref|XP_004304403.1|	PREDICTED: protein IQ-DOMAIN 1-like [Fragaria vesca subsp. vesca]	CL
XM_010109303.1	gi|255541510|ref|XP_002511819.1|	malic enzyme, putative [Ricinus communis] >gi|223548999|gb|EEF50488.1| malic enzyme, putative [Ricinus communis]	CL
XM_010109335.1	gi|462395105|gb|EMJ00904.1|	hypothetical protein PRUPE_ppa000895mg [Prunus persica]	CL
XM_010109340.1	gi|359475014|ref|XP_002279887.2|	PREDICTED: RNA-binding protein rsd1-like [Vitis vinifera]	CL
XM_010109407.1	gi|470121012|ref|XP_004296579.1|	PREDICTED: dymeclin-like [Fragaria vesca subsp. vesca]	CL
XM_010109456.1	gi|462418846|gb|EMJ23109.1|	hypothetical protein PRUPE_ppa001706mg [Prunus persica]	CL
XM_010109464.1	gi|225465653|ref|XP_002270542.1|	PREDICTED: 26S proteasome non-ATPase regulatory subunit 1 [Vitis vinifera] >gi|296085308|emb|CBI29040.3| unnamed protein product [Vitis vinifera]	CL
XM_010109505.1	gi|470121897|ref|XP_004296993.1|	PREDICTED: TBC1 domain family member 13-like [Fragaria vesca subsp. vesca]	CL
XM_010109549.1	gi|356538771|ref|XP_003537874.1|	PREDICTED: probable phenylalanyl-tRNA synthetase alpha chain-like isoform 2 [Glycine max]	CL
XM_010109609.1	gi|462394867|gb|EMJ00666.1|	hypothetical protein PRUPE_ppa027070mg [Prunus persica]	CL
XM_010109745.1	gi|449460519|ref|XP_004147993.1|	PREDICTED: DNA-directed RNA polymerase D subunit 1-like [Cucumis sativus] >gi|449494342|ref|XP_004159519.1| PREDICTED: LOW QUALITY PROTEIN: DNA-directed RNA polymerase D subunit 1-like [Cucumis sativus]	CL
XM_010109780.1	gi|255537165|ref|XP_002509649.1|	Triose phosphate/phosphate translocator, chloroplast precursor, putative [Ricinus communis] >gi|223549548|gb|EEF51036.1| Triose phosphate/phosphate translocator, chloroplast precursor, putative [Ricinus communis]	CL
XM_010109827.1	gi|462412272|gb|EMJ17321.1|	hypothetical protein PRUPE_ppa018839mg [Prunus persica]	CL
XM_010109859.1	gi|462410405|gb|EMJ15739.1|	hypothetical protein PRUPE_ppa001854mg [Prunus persica]	CL
XM_010109974.1	gi|255575813|ref|XP_002528805.1|	chaperonin containing t-complex protein 1, eta subunit, tcph, putative [Ricinus communis] >gi|223531758|gb|EEF33578.1| chaperonin containing t-complex protein 1, eta subunit, tcph, putative [Ricinus communis]	CL
XM_010109990.1	gi|462403699|gb|EMJ09256.1|	hypothetical protein PRUPE_ppa002067mg [Prunus persica]	CL
XM_010110024.1	gi|462423953|gb|EMJ28216.1|	hypothetical protein PRUPE_ppa001136mg [Prunus persica]	CL
XM_010110040.1	gi|224098796|ref|XP_002311269.1|	predicted protein [Populus trichocarpa] >gi|118483023|gb|ABK93423.1| unknown [Populus trichocarpa] >gi|222851089|gb|EEE88636.1| predicted protein [Populus trichocarpa]	CL
XM_010110042.1	gi|302143859|emb|CBI22720.3|	unnamed protein product [Vitis vinifera]	CL
XM_010110058.1	gi|462415405|gb|EMJ20142.1|	hypothetical protein PRUPE_ppa002336mg [Prunus persica]	CL
XM_010110123.1	gi|225443506|ref|XP_002276262.1|	PREDICTED: magnesium-chelatase subunit chlI, chloroplastic-like [Vitis vinifera]	CL
XM_010110152.1	--	--	CL
XM_010110192.1	gi|462400793|gb|EMJ06350.1|	hypothetical protein PRUPE_ppa005344mg [Prunus persica]	CL
XM_010110242.1	gi|462400132|gb|EMJ05800.1|	hypothetical protein PRUPE_ppa002859mg [Prunus persica]	CL
XM_010110269.1	gi|462401839|gb|EMJ07396.1|	hypothetical protein PRUPE_ppa014715mg [Prunus persica]	CL
XM_010110335.1	gi|462410686|gb|EMJ16020.1|	hypothetical protein PRUPE_ppa022560mg [Prunus persica]	CL
XM_010110339.1	gi|255583334|ref|XP_002532428.1|	hypothetical protein RCOM_0453340 [Ricinus communis] >gi|223527848|gb|EEF29943.1| hypothetical protein RCOM_0453340 [Ricinus communis]	CL
XM_010110381.1	gi|147807241|emb|CAN77430.1|	hypothetical protein VITISV_001739 [Vitis vinifera]	CL
XM_010110385.1	gi|470124848|ref|XP_004298421.1|	PREDICTED: uncharacterized protein LOC101302161 [Fragaria vesca subsp. vesca]	CL
XM_010110405.1	gi|462420322|gb|EMJ24585.1|	hypothetical protein PRUPE_ppa004614mg [Prunus persica]	CL
XM_010110413.1	gi|255562966|ref|XP_002522488.1|	conserved hypothetical protein [Ricinus communis] >gi|223538373|gb|EEF39980.1| conserved hypothetical protein [Ricinus communis]	CL
XM_010110433.1	gi|470122478|ref|XP_004297268.1|	PREDICTED: uncharacterized protein MJ0044-like [Fragaria vesca subsp. vesca]	CL
XM_010110444.1	gi|462415499|gb|EMJ20236.1|	hypothetical protein PRUPE_ppa004577mg [Prunus persica]	CL
XM_010110509.1	gi|462413369|gb|EMJ18418.1|	hypothetical protein PRUPE_ppa003425mg [Prunus persica]	CL
XM_010110554.1	gi|462412161|gb|EMJ17210.1|	hypothetical protein PRUPE_ppa014753mg [Prunus persica]	CL
XM_010110561.1	gi|462413463|gb|EMJ18512.1|	hypothetical protein PRUPE_ppa016241mg [Prunus persica]	CL
XM_010110574.1	gi|470142800|ref|XP_004307083.1|	PREDICTED: uncharacterized protein LOC101297583 [Fragaria vesca subsp. vesca]	CL
XM_010110730.1	gi|408362891|gb|AFU56877.1|	fructokinase [Malus x domestica]	CL
XM_010110741.1	gi|462398744|gb|EMJ04412.1|	hypothetical protein PRUPE_ppa000459mg [Prunus persica]	CL
XM_010110747.1	gi|224082200|ref|XP_002306600.1|	predicted protein [Populus trichocarpa] >gi|222856049|gb|EEE93596.1| predicted protein [Populus trichocarpa]	CL
XM_010110780.1	gi|359490274|ref|XP_002269873.2|	PREDICTED: DEAD-box ATP-dependent RNA helicase 7-like [Vitis vinifera]	CL
XM_010110850.1	gi|462415155|gb|EMJ19892.1|	hypothetical protein PRUPE_ppa008765mg [Prunus persica]	CL
XM_010110943.1	gi|462415407|gb|EMJ20144.1|	hypothetical protein PRUPE_ppa002491mg [Prunus persica]	CL
XM_010111088.1	gi|462422339|gb|EMJ26602.1|	hypothetical protein PRUPE_ppa000630mg [Prunus persica]	CL
XM_010111262.1	gi|462411792|gb|EMJ16841.1|	hypothetical protein PRUPE_ppa003887mg [Prunus persica]	CL
XM_010111343.1	gi|462401258|gb|EMJ06815.1|	hypothetical protein PRUPE_ppa009103mg [Prunus persica]	CL
XM_010111353.1	gi|462400654|gb|EMJ06211.1|	hypothetical protein PRUPE_ppa003682mg [Prunus persica]	CL
XM_010111363.1	gi|462397810|gb|EMJ03478.1|	hypothetical protein PRUPE_ppa008996mg [Prunus persica]	CL
XM_010111453.1	gi|462406159|gb|EMJ11623.1|	hypothetical protein PRUPE_ppa000386mg [Prunus persica]	CL
XM_010111471.1	gi|462400224|gb|EMJ05892.1|	hypothetical protein PRUPE_ppa007987mg [Prunus persica]	CL
XM_010111482.1	gi|462406520|gb|EMJ11984.1|	hypothetical protein PRUPE_ppa018895mg [Prunus persica]	CL
XM_010111491.1	gi|462399874|gb|EMJ05542.1|	hypothetical protein PRUPE_ppa005635mg [Prunus persica]	CL
XM_010111501.1	gi|470108581|ref|XP_004290591.1|	PREDICTED: E3 ubiquitin-protein ligase MARCH6-like [Fragaria vesca subsp. vesca]	CL
XM_010111550.1	gi|462418224|gb|EMJ22673.1|	hypothetical protein PRUPE_ppa004065mg [Prunus persica]	CL
XM_010111599.1	gi|449448516|ref|XP_004142012.1|	PREDICTED: uncharacterized protein LOC101219486 [Cucumis sativus]	CL
XM_010111665.1	gi|189409278|gb|ACC60970.1|	phytochrome B [Vitis riparia]	CL
XM_010111690.1	gi|225457939|ref|XP_002273785.1|	PREDICTED: endoplasmin homolog [Vitis vinifera] >gi|302142682|emb|CBI19885.3| unnamed protein product [Vitis vinifera]	CL
XM_010111748.1	gi|462419457|gb|EMJ23720.1|	hypothetical protein PRUPE_ppa004135mg [Prunus persica]	CL
XM_010111751.1	gi|470104165|ref|XP_004288485.1|	PREDICTED: uncharacterized protein LOC101312768 [Fragaria vesca subsp. vesca]	CL
XM_010111762.1	gi|462395070|gb|EMJ00869.1|	hypothetical protein PRUPE_ppa000065mg [Prunus persica]	CL
XM_010111829.1	gi|359492530|ref|XP_002283504.2|	PREDICTED: uncharacterized protein LOC100260890 [Vitis vinifera]	CL
XM_010111847.1	gi|462397153|gb|EMJ02952.1|	hypothetical protein PRUPE_ppa001172mg [Prunus persica]	CL
XM_010111918.1	gi|462411503|gb|EMJ16552.1|	hypothetical protein PRUPE_ppa005469mg [Prunus persica]	CL
XM_010111973.1	gi|462397463|gb|EMJ03131.1|	hypothetical protein PRUPE_ppa003855mg [Prunus persica]	CL
XM_010111974.1	gi|470139131|ref|XP_004305305.1|	PREDICTED: coatomer subunit beta&apos;-1-like [Fragaria vesca subsp. vesca]	CL
XM_010111982.1	gi|462413164|gb|EMJ18213.1|	hypothetical protein PRUPE_ppa002059mg [Prunus persica]	CL
XM_010112002.1	gi|462412153|gb|EMJ17202.1|	hypothetical protein PRUPE_ppa011935mg [Prunus persica]	CL
XM_010112004.1	gi|462411505|gb|EMJ16554.1|	hypothetical protein PRUPE_ppa005518mg [Prunus persica]	CL
XM_010112064.1	gi|462402104|gb|EMJ07661.1|	hypothetical protein PRUPE_ppa018433mg, partial [Prunus persica]	CL
XM_010112101.1	gi|462401470|gb|EMJ07027.1|	hypothetical protein PRUPE_ppa010950mg [Prunus persica]	CL
XM_010112133.1	gi|470128450|ref|XP_004300154.1|	PREDICTED: uncharacterized protein LOC101306049 [Fragaria vesca subsp. vesca]	CL
XM_010112169.1	gi|462399789|gb|EMJ05457.1|	hypothetical protein PRUPE_ppa001968mg [Prunus persica]	CL
XM_010112241.1	gi|449461275|ref|XP_004148367.1|	PREDICTED: casein kinase II subunit beta-like [Cucumis sativus] >gi|449505242|ref|XP_004162414.1| PREDICTED: casein kinase II subunit beta-like [Cucumis sativus]	CL
XM_010112407.1	gi|462409576|gb|EMJ14910.1|	hypothetical protein PRUPE_ppa000656mg [Prunus persica]	CL
XM_010112515.1	gi|462406097|gb|EMJ11561.1|	hypothetical protein PRUPE_ppa001561mg [Prunus persica]	CL
XM_010112528.1	gi|351727995|ref|NP_001236156.1|	uncharacterized protein LOC100500051 [Glycine max]	CL
XM_010112536.1	gi|359495962|ref|XP_002267185.2|	PREDICTED: DUF246 domain-containing protein At1g04910-like [Vitis vinifera] >gi|297744383|emb|CBI37357.3| unnamed protein product [Vitis vinifera]	CL
XM_010112540.1	gi|462406139|gb|EMJ11603.1|	hypothetical protein PRUPE_ppa000784mg [Prunus persica]	CL
XM_010112542.1	gi|462405469|gb|EMJ10933.1|	hypothetical protein PRUPE_ppa012869mg [Prunus persica]	CL
XM_010112670.1	gi|470114755|ref|XP_004293575.1|	PREDICTED: uncharacterized protein LOC101304546 [Fragaria vesca subsp. vesca]	CL
XM_010112687.1	gi|255557317|ref|XP_002519689.1|	40S ribosomal protein S14, putative [Ricinus communis] >gi|223541106|gb|EEF42662.1| 40S ribosomal protein S14, putative [Ricinus communis]	CL
XM_010112721.1	gi|356527947|ref|XP_003532567.1|	PREDICTED: G-type lectin S-receptor-like serine/threonine-protein kinase At1g11410-like [Glycine max]	CL
XM_010112722.1	gi|356527947|ref|XP_003532567.1|	PREDICTED: G-type lectin S-receptor-like serine/threonine-protein kinase At1g11410-like [Glycine max]	CL
XM_010112764.1	gi|462401645|gb|EMJ07202.1|	hypothetical protein PRUPE_ppa012325mg [Prunus persica]	CL
XM_010112823.1	gi|449437468|ref|XP_004136514.1|	PREDICTED: uncharacterized protein LOC101207710 [Cucumis sativus] >gi|449515402|ref|XP_004164738.1| PREDICTED: uncharacterized LOC101207710 [Cucumis sativus]	CL
XM_010112827.1	gi|470143702|ref|XP_004307510.1|	PREDICTED: protein kinase APK1A, chloroplastic-like [Fragaria vesca subsp. vesca]	CL
XM_010112829.1	gi|462415302|gb|EMJ20039.1|	hypothetical protein PRUPE_ppa010323mg [Prunus persica]	CL
XM_010112833.1	gi|462414813|gb|EMJ19550.1|	hypothetical protein PRUPE_ppa010997mg [Prunus persica]	CL
XM_010112896.1	gi|359483484|ref|XP_002273941.2|	PREDICTED: putative E3 ubiquitin-protein ligase RING1a-like [Vitis vinifera]	CL
XM_010112984.1	gi|462398167|gb|EMJ03835.1|	hypothetical protein PRUPE_ppa012070mg [Prunus persica]	CL
XM_010113010.1	gi|462397977|gb|EMJ03645.1|	hypothetical protein PRUPE_ppa009965mg [Prunus persica]	CL
XM_010113136.1	gi|224137954|ref|XP_002322693.1|	predicted protein [Populus trichocarpa] >gi|222867323|gb|EEF04454.1| predicted protein [Populus trichocarpa]	CL
XM_010113193.1	gi|255573655|ref|XP_002527750.1|	arf gtpase-activating protein, putative [Ricinus communis] >gi|223532891|gb|EEF34663.1| arf gtpase-activating protein, putative [Ricinus communis]	CL
XM_010113194.1	gi|255573655|ref|XP_002527750.1|	arf gtpase-activating protein, putative [Ricinus communis] >gi|223532891|gb|EEF34663.1| arf gtpase-activating protein, putative [Ricinus communis]	CL
XM_010113207.1	gi|341958552|sp|B9I0G0.1|CSPLA_POPTR	RecName: Full=CASP-like protein POPTRDRAFT_834139	CL
XM_010113240.1	gi|462405354|gb|EMJ10818.1|	hypothetical protein PRUPE_ppa011668mg [Prunus persica]	CL
XM_010113326.1	gi|462411146|gb|EMJ16195.1|	hypothetical protein PRUPE_ppa002307mg [Prunus persica]	CL
XM_010113335.1	gi|462411237|gb|EMJ16286.1|	hypothetical protein PRUPE_ppa004318mg [Prunus persica]	CL
XM_010113338.1	gi|462411060|gb|EMJ16109.1|	hypothetical protein PRUPE_ppa000569mg [Prunus persica]	CL
XM_010113345.1	gi|462413197|gb|EMJ18246.1|	hypothetical protein PRUPE_ppa001424mg [Prunus persica]	CL
XM_010113410.1	gi|462395135|gb|EMJ00934.1|	hypothetical protein PRUPE_ppa002658mg [Prunus persica]	CL
XM_010113446.1	gi|255552646|ref|XP_002517366.1|	ring finger protein, putative [Ricinus communis] >gi|223543377|gb|EEF44908.1| ring finger protein, putative [Ricinus communis]	CL
XM_010113452.1	gi|449446851|ref|XP_004141184.1|	PREDICTED: putative cyclic nucleotide-gated ion channel 18-like [Cucumis sativus]	CL
XM_010113531.1	gi|449510507|ref|XP_004163685.1|	PREDICTED: LOW QUALITY PROTEIN: serine carboxypeptidase-like 48-like [Cucumis sativus]	CL
XM_010113618.1	gi|224082810|ref|XP_002306848.1|	predicted protein [Populus trichocarpa] >gi|222856297|gb|EEE93844.1| predicted protein [Populus trichocarpa]	CL
XM_010113671.1	gi|459681018|gb|AGG82698.1|	betaine-aldehyde dehydrogenase [Morus alba var. multicaulis]	CL
XM_010113680.1	gi|462413805|gb|EMJ18854.1|	hypothetical protein PRUPE_ppa000279mg [Prunus persica]	CL
XM_010113706.1	gi|470121906|ref|XP_004296997.1|	PREDICTED: eukaryotic peptide chain release factor subunit 1-3-like [Fragaria vesca subsp. vesca]	CL
XM_010113731.1	gi|462396791|gb|EMJ02590.1|	hypothetical protein PRUPE_ppa007924mg [Prunus persica]	CL
XM_010113790.1	gi|225452706|ref|XP_002282538.1|	PREDICTED: FACT complex subunit SSRP1 [Vitis vinifera] >gi|296082859|emb|CBI22160.3| unnamed protein product [Vitis vinifera]	CL
XM_010113896.1	--	--	CL
XM_010113897.1	gi|449457997|ref|XP_004146734.1|	PREDICTED: sugar transport protein 7-like [Cucumis sativus] >gi|449505413|ref|XP_004162461.1| PREDICTED: sugar transport protein 7-like [Cucumis sativus]	CL
XM_010113898.1	gi|359484753|ref|XP_002264815.2|	PREDICTED: uncharacterized protein LOC100256872 [Vitis vinifera]	CL
XM_010113929.1	gi|118489064|gb|ABK96339.1|	unknown [Populus trichocarpa x Populus deltoides]	CL
XM_010114016.1	gi|225435163|ref|XP_002281776.1|	PREDICTED: two-component response regulator-like PRR73-like [Vitis vinifera]	CL
XM_010114075.1	gi|225451471|ref|XP_002270809.1|	PREDICTED: uncharacterized protein LOC100266857 [Vitis vinifera] >gi|296082332|emb|CBI21337.3| unnamed protein product [Vitis vinifera]	CL
XM_010114082.1	--	--	CL
XM_010114109.1	gi|462409604|gb|EMJ14938.1|	hypothetical protein PRUPE_ppa000808mg [Prunus persica]	CL
XM_010114164.1	gi|297736093|emb|CBI24131.3|	unnamed protein product [Vitis vinifera]	CL
XM_010114224.1	gi|225441006|ref|XP_002283672.1|	PREDICTED: glucomannan 4-beta-mannosyltransferase 9 [Vitis vinifera]	CL
XM_010114233.1	gi|462422680|gb|EMJ26943.1|	hypothetical protein PRUPE_ppa007124mg [Prunus persica]	CL
XM_010114255.1	gi|225426828|ref|XP_002283259.1|	PREDICTED: inactive rhomboid protein 1 isoform 1 [Vitis vinifera] >gi|297742575|emb|CBI34724.3| unnamed protein product [Vitis vinifera]	CL
XM_010114286.1	gi|462406660|gb|EMJ12124.1|	hypothetical protein PRUPE_ppa027192mg, partial [Prunus persica]	CL
XM_010114454.1	gi|462395152|gb|EMJ00951.1|	hypothetical protein PRUPE_ppa002803mg [Prunus persica]	CL
XM_010114456.1	gi|225436757|ref|XP_002269884.1|	PREDICTED: peptide chain release factor 1 [Vitis vinifera] >gi|296086617|emb|CBI32252.3| unnamed protein product [Vitis vinifera]	CL
XM_010114545.1	gi|255562308|ref|XP_002522161.1|	Dual specificity protein phosphatase, putative [Ricinus communis] >gi|223538599|gb|EEF40202.1| Dual specificity protein phosphatase, putative [Ricinus communis]	CL
XM_010114570.1	gi|462413205|gb|EMJ18254.1|	hypothetical protein PRUPE_ppa001180mg [Prunus persica]	CL
XM_010114576.1	gi|302143494|emb|CBI22055.3|	unnamed protein product [Vitis vinifera]	CL
XM_010114580.1	gi|462411769|gb|EMJ16818.1|	hypothetical protein PRUPE_ppa007922mg [Prunus persica]	CL
XM_010114599.1	gi|118485435|gb|ABK94574.1|	unknown [Populus trichocarpa]	CL
XM_010114662.1	gi|255541686|ref|XP_002511907.1|	caax prenyl protease ste24, putative [Ricinus communis] >gi|223549087|gb|EEF50576.1| caax prenyl protease ste24, putative [Ricinus communis]	CL
XM_010114668.1	gi|82394881|gb|ABB72441.1|	xyloglucan endotransglucosylase [Betula pendula]	CL
XM_010114782.1	gi|225450289|ref|XP_002271097.1|	PREDICTED: uncharacterized protein LOC100266637 [Vitis vinifera]	CL
XM_010114847.1	gi|462400230|gb|EMJ05898.1|	hypothetical protein PRUPE_ppa009542mg [Prunus persica]	CL
XM_010115016.1	gi|146393795|gb|ABQ24036.1|	RAC-like small GTPase [Eucalyptus gunnii]	CL
XM_010115021.1	gi|470102712|ref|XP_004287795.1|	PREDICTED: L-ascorbate peroxidase 3, peroxisomal-like [Fragaria vesca subsp. vesca]	CL
XM_010115025.1	gi|462397508|gb|EMJ03176.1|	hypothetical protein PRUPE_ppa004813mg [Prunus persica]	CL
XM_010115035.1	gi|462397893|gb|EMJ03561.1|	hypothetical protein PRUPE_ppa009202mg [Prunus persica]	CL
XM_010115075.1	gi|2493146|sp|Q43434.1|VATL_GOSHI	RecName: Full=V-type proton ATPase 16 kDa proteolipid subunit; Short=V-ATPase 16 kDa proteolipid subunit; AltName: Full=Vacuolar proton pump 16 kDa proteolipid subunit >gi|755148|gb|AAA82976.1| vacuolar H+-ATPase proteolipid (16 kDa) subunit [Gossypium hirsutum] >gi|4519415|dbj|BAA75542.1| vacuolar H+-ATPase c subunit [Citrus unshiu] >gi|6721529|dbj|BAA89595.1| vacuolar H+-ATPase c subunit [Citru…	CL
XM_010115113.1	gi|462397609|gb|EMJ03277.1|	hypothetical protein PRUPE_ppa005992mg [Prunus persica]	CL
XM_010115146.1	gi|359497499|ref|XP_003635541.1|	PREDICTED: AP2-like ethylene-responsive transcription factor AIL6-like [Vitis vinifera]	CL
XM_010115161.1	gi|462398702|gb|EMJ04370.1|	hypothetical protein PRUPE_ppa024493mg [Prunus persica]	CL
XM_010088265.1	gi|462397538|gb|EMJ03206.1|	hypothetical protein PRUPE_ppa023366mg, partial [Prunus persica]	CL,DL
XM_010088464.1	gi|462404008|gb|EMJ09565.1|	hypothetical protein PRUPE_ppa001088mg [Prunus persica]	CL,DL
XM_010088522.1	gi|462411011|gb|EMJ16060.1|	hypothetical protein PRUPE_ppa017593mg [Prunus persica]	CL,DL
XM_010088529.1	gi|225428086|ref|XP_002280291.1|	PREDICTED: V-type proton ATPase subunit B 1 [Vitis vinifera] >gi|297744573|emb|CBI37835.3| unnamed protein product [Vitis vinifera]	CL,DL
XM_010088631.1	gi|388495366|gb|AFK35749.1|	unknown [Lotus japonicus]	CL,DL
XM_010088764.1	gi|255559645|ref|XP_002520842.1|	uroporphyrinogen decarboxylase, putative [Ricinus communis] >gi|223539973|gb|EEF41551.1| uroporphyrinogen decarboxylase, putative [Ricinus communis]	CL,DL
XM_010088968.1	gi|380042364|gb|AFD33346.1|	acyl-activating enzyme 2 [Cannabis sativa]	CL,DL
XM_010089059.1	gi|462401771|gb|EMJ07328.1|	hypothetical protein PRUPE_ppa013160mg [Prunus persica]	CL,DL
XM_010089096.1	gi|255574422|ref|XP_002528124.1|	transferase, transferring glycosyl groups, putative [Ricinus communis] >gi|223532463|gb|EEF34254.1| transferase, transferring glycosyl groups, putative [Ricinus communis]	CL,DL
XM_010089109.1	gi|225448166|ref|XP_002265428.1|	PREDICTED: uncharacterized zinc finger protein At4g06634-like isoform 1 [Vitis vinifera]	CL,DL
XM_010089122.1	gi|255576205|ref|XP_002528996.1|	conserved hypothetical protein [Ricinus communis] >gi|223531536|gb|EEF33366.1| conserved hypothetical protein [Ricinus communis]	CL,DL
XM_010089140.1	gi|462415480|gb|EMJ20217.1|	hypothetical protein PRUPE_ppa004356mg [Prunus persica]	CL,DL
XM_010089262.1	gi|356559809|ref|XP_003548189.1|	PREDICTED: uncharacterized protein LOC100802142 [Glycine max]	CL,DL
XM_010089301.1	gi|470103534|ref|XP_004288191.1|	PREDICTED: 50S ribosomal protein L29, chloroplastic-like [Fragaria vesca subsp. vesca]	CL,DL
XM_010089457.1	gi|255551959|ref|XP_002517024.1|	Auxin-responsive protein IAA4, putative [Ricinus communis] >gi|223543659|gb|EEF45187.1| Auxin-responsive protein IAA4, putative [Ricinus communis]	CL,DL
XM_010089470.1	gi|470104067|ref|XP_004288436.1|	PREDICTED: uncharacterized protein LOC101298363 [Fragaria vesca subsp. vesca]	CL,DL
XM_010089481.1	gi|470104079|ref|XP_004288442.1|	PREDICTED: 40S ribosomal protein S15-like isoform 1 [Fragaria vesca subsp. vesca]	CL,DL
XM_010089495.1	gi|356567955|ref|XP_003552180.1|	PREDICTED: pre-mRNA-splicing factor SLU7-A-like [Glycine max]	CL,DL
XM_010089651.1	gi|300507125|gb|ADK23938.1|	GPAT [Gossypium hirsutum]	CL,DL
XM_010089933.1	gi|294440421|gb|ADE74631.1|	unknown [Vitis vinifera]	CL,DL
XM_010089973.1	gi|462395231|gb|EMJ01030.1|	hypothetical protein PRUPE_ppa005477mg [Prunus persica]	CL,DL
XM_010089991.1	gi|224064456|ref|XP_002301485.1|	predicted protein [Populus trichocarpa] >gi|222843211|gb|EEE80758.1| predicted protein [Populus trichocarpa]	CL,DL
XM_010090052.1	gi|462411420|gb|EMJ16469.1|	hypothetical protein PRUPE_ppa004667mg [Prunus persica]	CL,DL
XM_010090054.1	gi|225447502|ref|XP_002265275.1|	PREDICTED: indole-3-glycerol phosphate synthase, chloroplastic [Vitis vinifera]	CL,DL
XM_010090087.1	gi|462413914|gb|EMJ18963.1|	hypothetical protein PRUPE_ppa011621mg [Prunus persica]	CL,DL
XM_010090151.1	gi|225461906|ref|XP_002266659.1|	PREDICTED: uncharacterized protein LOC100249691 [Vitis vinifera]	CL,DL
XM_010090177.1	gi|356560396|ref|XP_003548478.1|	PREDICTED: nucleoside-triphosphatase-like [Glycine max]	CL,DL
XM_010090217.1	gi|470103451|ref|XP_004288150.1|	PREDICTED: psbP domain-containing protein 2, chloroplastic-like isoform 1 [Fragaria vesca subsp. vesca]	CL,DL
XM_010090255.1	gi|470138858|ref|XP_004305170.1|	PREDICTED: uncharacterized protein LOC101303349 [Fragaria vesca subsp. vesca]	CL,DL
XM_010090261.1	gi|462401115|gb|EMJ06672.1|	hypothetical protein PRUPE_ppa008053mg [Prunus persica]	CL,DL
XM_010090381.1	gi|359474892|ref|XP_002276432.2|	PREDICTED: pentatricopeptide repeat-containing protein At4g34830, chloroplastic-like [Vitis vinifera]	CL,DL
XM_010090435.1	gi|462409578|gb|EMJ14912.1|	hypothetical protein PRUPE_ppa000567mg [Prunus persica]	CL,DL
XM_010090439.1	gi|462408677|gb|EMJ14011.1|	hypothetical protein PRUPE_ppa002854mg [Prunus persica]	CL,DL
XM_010090482.1	gi|462422159|gb|EMJ26422.1|	hypothetical protein PRUPE_ppa001917mg [Prunus persica]	CL,DL
XM_010090530.1	gi|462399308|gb|EMJ04976.1|	hypothetical protein PRUPE_ppa002378mg [Prunus persica]	CL,DL
XM_010090576.1	gi|462398586|gb|EMJ04254.1|	hypothetical protein PRUPE_ppa000017mg [Prunus persica]	CL,DL
XM_010090594.1	gi|462416704|gb|EMJ21441.1|	hypothetical protein PRUPE_ppa001781mg [Prunus persica]	CL,DL
XM_010090607.1	gi|354464671|gb|AER26531.1|	fructose 1,6 bisphosphate aldolase class 1 [Carica papaya]	CL,DL
XM_010090671.1	gi|470110655|ref|XP_004291589.1|	PREDICTED: uncharacterized protein LOC101305037 [Fragaria vesca subsp. vesca]	CL,DL
XM_010090764.1	gi|297742223|emb|CBI34372.3|	unnamed protein product [Vitis vinifera]	CL,DL
XM_010090765.1	gi|462406051|gb|EMJ11515.1|	hypothetical protein PRUPE_ppa002210mg [Prunus persica]	CL,DL
XM_010090769.1	gi|225426192|ref|XP_002273444.1|	PREDICTED: DNA repair helicase XPB1-like [Vitis vinifera]	CL,DL
XM_010090838.1	gi|462406631|gb|EMJ12095.1|	hypothetical protein PRUPE_ppa001627mg [Prunus persica]	CL,DL
XM_010090862.1	gi|462404002|gb|EMJ09559.1|	hypothetical protein PRUPE_ppa001268mg [Prunus persica]	CL,DL
XM_010091255.1	gi|462394121|gb|EMJ00025.1|	hypothetical protein PRUPE_ppa002174mg [Prunus persica]	CL,DL
XM_010091278.1	gi|255584323|ref|XP_002532897.1|	ubiquitin-protein ligase, putative [Ricinus communis] >gi|223527331|gb|EEF29477.1| ubiquitin-protein ligase, putative [Ricinus communis]	CL,DL
XM_010091282.1	gi|462411064|gb|EMJ16113.1|	hypothetical protein PRUPE_ppa000705mg [Prunus persica]	CL,DL
XM_010091361.1	gi|470102436|ref|XP_004287660.1|	PREDICTED: uncharacterized protein LOC101303549 [Fragaria vesca subsp. vesca]	CL,DL
XM_010091429.1	gi|462418250|gb|EMJ22699.1|	hypothetical protein PRUPE_ppa010844mg [Prunus persica]	CL,DL
XM_010091565.1	gi|462419157|gb|EMJ23420.1|	hypothetical protein PRUPE_ppa005845mg [Prunus persica]	CL,DL
XM_010091577.1	gi|224063235|ref|XP_002301054.1|	predicted protein [Populus trichocarpa] >gi|222842780|gb|EEE80327.1| predicted protein [Populus trichocarpa]	CL,DL
XM_010091660.1	gi|470148180|ref|XP_004309648.1|	PREDICTED: uncharacterized protein LOC101292860 [Fragaria vesca subsp. vesca]	CL,DL
XM_010091672.1	gi|225435334|ref|XP_002282437.1|	PREDICTED: auxin response factor 18-like [Vitis vinifera]	CL,DL
XM_010091744.1	gi|462397483|gb|EMJ03151.1|	hypothetical protein PRUPE_ppa004586mg [Prunus persica]	CL,DL
XM_010091748.1	gi|224088031|ref|XP_002308298.1|	predicted protein [Populus trichocarpa] >gi|222854274|gb|EEE91821.1| predicted protein [Populus trichocarpa]	CL,DL
XM_010091815.1	gi|224122442|ref|XP_002330482.1|	predicted protein [Populus trichocarpa] >gi|222872416|gb|EEF09547.1| predicted protein [Populus trichocarpa]	CL,DL
XM_010091821.1	gi|356534900|ref|XP_003535989.1|	PREDICTED: 40S ribosomal protein S3-3-like [Glycine max]	CL,DL
XM_010091830.1	gi|359484435|ref|XP_002279485.2|	PREDICTED: RNA polymerase-associated protein CTR9 homolog [Vitis vinifera] >gi|297738576|emb|CBI27821.3| unnamed protein product [Vitis vinifera]	CL,DL
XM_010091837.1	gi|441414932|emb|CCH57381.3|	auxin binding protein [Morus alba]	CL,DL
XM_010091856.1	gi|462397795|gb|EMJ03463.1|	hypothetical protein PRUPE_ppa007773mg [Prunus persica]	CL,DL
XM_010091874.1	gi|462397474|gb|EMJ03142.1|	hypothetical protein PRUPE_ppa004461mg [Prunus persica]	CL,DL
XM_010091975.1	gi|356573072|ref|XP_003554689.1|	PREDICTED: cysteine synthase-like [Glycine max]	CL,DL
XM_010091987.1	gi|462396768|gb|EMJ02567.1|	hypothetical protein PRUPE_ppa010234mg [Prunus persica]	CL,DL
XM_010091988.1	gi|462395328|gb|EMJ01127.1|	hypothetical protein PRUPE_ppa007395mg [Prunus persica]	CL,DL
XM_010092009.1	gi|296084956|emb|CBI28371.3|	unnamed protein product [Vitis vinifera]	CL,DL
XM_010092101.1	gi|470108717|ref|XP_004290655.1|	PREDICTED: chloroplast stem-loop binding protein of 41 kDa a, chloroplastic-like [Fragaria vesca subsp. vesca]	CL,DL
XM_010092136.1	gi|462414479|gb|EMJ19216.1|	hypothetical protein PRUPE_ppa005860mg [Prunus persica]	CL,DL
XM_010092156.1	gi|462407525|gb|EMJ12859.1|	hypothetical protein PRUPE_ppa008991mg [Prunus persica]	CL,DL
XM_010092160.1	gi|462409776|gb|EMJ15110.1|	hypothetical protein PRUPE_ppa005492mg [Prunus persica]	CL,DL
XM_010092236.1	gi|462419703|gb|EMJ23966.1|	hypothetical protein PRUPE_ppa006541mg [Prunus persica]	CL,DL
XM_010092300.1	gi|225430293|ref|XP_002282677.1|	PREDICTED: putative L-ascorbate peroxidase 6 [Vitis vinifera] >gi|296082040|emb|CBI21045.3| unnamed protein product [Vitis vinifera]	CL,DL
XM_010092315.1	gi|118485650|gb|ABK94675.1|	unknown [Populus trichocarpa]	CL,DL
XM_010092367.1	gi|469469442|gb|AGH32899.1|	cyclophilin b [Camellia oleifera]	CL,DL
XM_010092380.1	gi|462422668|gb|EMJ26931.1|	hypothetical protein PRUPE_ppa005276mg [Prunus persica]	CL,DL
XM_010092436.1	gi|462395101|gb|EMJ00900.1|	hypothetical protein PRUPE_ppa000797mg [Prunus persica]	CL,DL
XM_010092449.1	gi|449462429|ref|XP_004148943.1|	PREDICTED: mediator of RNA polymerase II transcription subunit 19a-like [Cucumis sativus] >gi|449502064|ref|XP_004161533.1| PREDICTED: mediator of RNA polymerase II transcription subunit 19a-like [Cucumis sativus]	CL,DL
XM_010092665.1	gi|255556707|ref|XP_002519387.1|	tfiif-alpha, putative [Ricinus communis] >gi|223541454|gb|EEF43004.1| tfiif-alpha, putative [Ricinus communis]	CL,DL
XM_010092745.1	gi|470127248|ref|XP_004299586.1|	PREDICTED: probable alpha-mannosidase I MNS5-like [Fragaria vesca subsp. vesca]	CL,DL
XM_010092755.1	gi|462396632|gb|EMJ02431.1|	hypothetical protein PRUPE_ppa012306mg [Prunus persica]	CL,DL
XM_010092839.1	gi|470137258|ref|XP_004304386.1|	PREDICTED: zinc-metallopeptidase, peroxisomal-like [Fragaria vesca subsp. vesca]	CL,DL
XM_010092849.1	gi|470101375|ref|XP_004287148.1|	PREDICTED: DNA-directed RNA polymerase 3, chloroplastic-like [Fragaria vesca subsp. vesca]	CL,DL
XM_010092942.1	gi|255586107|ref|XP_002533717.1|	conserved hypothetical protein [Ricinus communis] >gi|223526372|gb|EEF28662.1| conserved hypothetical protein [Ricinus communis]	CL,DL
XM_010093013.1	gi|462415424|gb|EMJ20161.1|	hypothetical protein PRUPE_ppa003628mg [Prunus persica]	CL,DL
XM_010093040.1	gi|462422200|gb|EMJ26463.1|	hypothetical protein PRUPE_ppa001539mg [Prunus persica]	CL,DL
XM_010093080.1	gi|225459530|ref|XP_002284460.1|	PREDICTED: uncharacterized protein LOC100259114 [Vitis vinifera] >gi|302141832|emb|CBI19035.3| unnamed protein product [Vitis vinifera]	CL,DL
XM_010093108.1	gi|462418272|gb|EMJ22721.1|	hypothetical protein PRUPE_ppa016003mg [Prunus persica]	CL,DL
XM_010093132.1	gi|255548233|ref|XP_002515173.1|	protoporphyrinogen oxidase, chloroplast precursor, putative [Ricinus communis] >gi|223545653|gb|EEF47157.1| protoporphyrinogen oxidase, chloroplast precursor, putative [Ricinus communis]	CL,DL
XM_010093183.1	gi|224132920|ref|XP_002327912.1|	predicted protein [Populus trichocarpa] >gi|222837321|gb|EEE75700.1| predicted protein [Populus trichocarpa]	CL,DL
XM_010093227.1	gi|462405176|gb|EMJ10640.1|	hypothetical protein PRUPE_ppa009655mg [Prunus persica] >gi|462405177|gb|EMJ10641.1| hypothetical protein PRUPE_ppa009655mg [Prunus persica] >gi|462405178|gb|EMJ10642.1| hypothetical protein PRUPE_ppa009655mg [Prunus persica]	CL,DL
XM_010093266.1	gi|363814437|ref|NP_001242853.1|	uncharacterized protein LOC100801269 precursor [Glycine max]	CL,DL
XM_010093270.1	gi|462421299|gb|EMJ25562.1|	hypothetical protein PRUPE_ppa020891mg [Prunus persica]	CL,DL
XM_010093272.1	gi|470122414|ref|XP_004297236.1|	PREDICTED: uncharacterized protein LOC101310691 [Fragaria vesca subsp. vesca]	CL,DL
XM_010093292.1	gi|462422206|gb|EMJ26469.1|	hypothetical protein PRUPE_ppa001486mg [Prunus persica]	CL,DL
XM_010093394.1	gi|462419955|gb|EMJ24218.1|	hypothetical protein PRUPE_ppa006860mg [Prunus persica]	CL,DL
XM_010093499.1	gi|427199308|gb|AFY26884.1|	ras GTPase-activating protein-binding protein 1 [Morella rubra]	CL,DL
XM_010093552.1	gi|462394404|gb|EMJ00203.1|	hypothetical protein PRUPE_ppa000852mg [Prunus persica]	CL,DL
XM_010093560.1	gi|255571556|ref|XP_002526724.1|	DNA-binding protein smubp-2, putative [Ricinus communis] >gi|223533913|gb|EEF35638.1| DNA-binding protein smubp-2, putative [Ricinus communis]	CL,DL
XM_010093613.1	gi|470133013|ref|XP_004302369.1|	PREDICTED: uncharacterized protein LOC101302848 [Fragaria vesca subsp. vesca]	CL,DL
XM_010093877.1	gi|462412023|gb|EMJ17072.1|	hypothetical protein PRUPE_ppa010527mg [Prunus persica]	CL,DL
XM_010093902.1	gi|225444525|ref|XP_002275015.1|	PREDICTED: ATP synthase gamma chain, chloroplastic-like isoform 1 [Vitis vinifera]	CL,DL
XM_010093908.1	gi|356562585|ref|XP_003549550.1|	PREDICTED: NADP-dependent glyceraldehyde-3-phosphate dehydrogenase-like [Glycine max]	CL,DL
XM_010094118.1	gi|462422419|gb|EMJ26682.1|	hypothetical protein PRUPE_ppa000107mg [Prunus persica]	CL,DL
XM_010094182.1	gi|225462291|ref|XP_002265244.1|	PREDICTED: ALA-interacting subunit 3 [Vitis vinifera] >gi|297736110|emb|CBI24148.3| unnamed protein product [Vitis vinifera]	CL,DL
XM_010094205.1	gi|388507976|gb|AFK42054.1|	unknown [Lotus japonicus]	CL,DL
XM_010094442.1	gi|462409787|gb|EMJ15121.1|	hypothetical protein PRUPE_ppa004271mg [Prunus persica]	CL,DL
XM_010094467.1	gi|356531224|ref|XP_003534178.1|	PREDICTED: aspartic proteinase nepenthesin-1-like [Glycine max]	CL,DL
XM_010094478.1	gi|7387726|sp|O22582.3|H2B_GOSHI	RecName: Full=Histone H2B >gi|2558962|gb|AAB97163.1| histone H2B1 [Gossypium hirsutum]	CL,DL
XM_010094517.1	gi|462400607|gb|EMJ06164.1|	hypothetical protein PRUPE_ppa002173mg [Prunus persica]	CL,DL
XM_010094567.1	gi|462417411|gb|EMJ22148.1|	hypothetical protein PRUPE_ppa026124mg [Prunus persica]	CL,DL
XM_010094640.1	gi|460385926|ref|XP_004238651.1|	PREDICTED: ADP-ribosylation factor 2-like isoform 1 [Solanum lycopersicum]	CL,DL
XM_010094649.1	gi|255542956|ref|XP_002512541.1|	NAD dependent epimerase/dehydratase, putative [Ricinus communis] >gi|223548502|gb|EEF49993.1| NAD dependent epimerase/dehydratase, putative [Ricinus communis]	CL,DL
XM_010094661.1	gi|224124642|ref|XP_002330074.1|	predicted protein [Populus trichocarpa] >gi|118484673|gb|ABK94207.1| unknown [Populus trichocarpa] >gi|222871499|gb|EEF08630.1| predicted protein [Populus trichocarpa]	CL,DL
XM_010094662.1	gi|462400776|gb|EMJ06333.1|	hypothetical protein PRUPE_ppa005099mg [Prunus persica]	CL,DL
XM_010094756.1	gi|356556977|ref|XP_003546795.1|	PREDICTED: elongation factor 2-like [Glycine max]	CL,DL
XM_010094758.1	gi|462407365|gb|EMJ12699.1|	hypothetical protein PRUPE_ppa007884mg [Prunus persica]	CL,DL
XM_010094769.1	gi|224129604|ref|XP_002320627.1|	predicted protein [Populus trichocarpa] >gi|222861400|gb|EEE98942.1| predicted protein [Populus trichocarpa]	CL,DL
XM_010094796.1	gi|462409556|gb|EMJ14890.1|	hypothetical protein PRUPE_ppa000822mg [Prunus persica]	CL,DL
XM_010094811.1	gi|462410492|gb|EMJ15826.1|	hypothetical protein PRUPE_ppa002928mg [Prunus persica]	CL,DL
XM_010094913.1	gi|449443428|ref|XP_004139479.1|	PREDICTED: peptidylprolyl isomerase domain and WD repeat-containing protein 1-like [Cucumis sativus] >gi|449501645|ref|XP_004161425.1| PREDICTED: peptidylprolyl isomerase domain and WD repeat-containing protein 1-like [Cucumis sativus]	CL,DL
XM_010094916.1	gi|462398246|gb|EMJ03914.1|	hypothetical protein PRUPE_ppa012794mg [Prunus persica]	CL,DL
XM_010095008.1	gi|470122786|ref|XP_004297419.1|	PREDICTED: vacuolar iron transporter 1-like [Fragaria vesca subsp. vesca]	CL,DL
XM_010095300.1	gi|449440798|ref|XP_004138171.1|	PREDICTED: chlorophyll a-b binding protein P4, chloroplastic-like [Cucumis sativus] >gi|449477217|ref|XP_004154963.1| PREDICTED: chlorophyll a-b binding protein P4, chloroplastic-like [Cucumis sativus]	CL,DL
XM_010095355.1	gi|462404904|gb|EMJ10368.1|	hypothetical protein PRUPE_ppa006175mg [Prunus persica]	CL,DL
XM_010095467.1	gi|217070990|gb|ACJ83855.1|	unknown [Medicago truncatula] >gi|388515503|gb|AFK45813.1| unknown [Medicago truncatula]	CL,DL
XM_010095503.1	gi|449463869|ref|XP_004149653.1|	PREDICTED: protein argonaute 4-like [Cucumis sativus]	CL,DL
XM_010095601.1	gi|462407209|gb|EMJ12543.1|	hypothetical protein PRUPE_ppa002887mg [Prunus persica]	CL,DL
XM_010095610.1	gi|359386150|gb|AEV43364.1|	VirE2-interacting protein 2-like protein [Citrus sinensis]	CL,DL
XM_010095622.1	gi|462400776|gb|EMJ06333.1|	hypothetical protein PRUPE_ppa005099mg [Prunus persica]	CL,DL
XM_010095658.1	gi|255553619|ref|XP_002517850.1|	Receptor protein kinase CLAVATA1 precursor, putative [Ricinus communis] >gi|223542832|gb|EEF44368.1| Receptor protein kinase CLAVATA1 precursor, putative [Ricinus communis]	CL,DL
XM_010095703.1	gi|462420422|gb|EMJ24685.1|	hypothetical protein PRUPE_ppa010187mg [Prunus persica]	CL,DL
XM_010095714.1	gi|470132794|ref|XP_004302260.1|	PREDICTED: uncharacterized protein LOC101295635 [Fragaria vesca subsp. vesca]	CL,DL
XM_010095816.1	gi|296084280|emb|CBI24668.3|	unnamed protein product [Vitis vinifera]	CL,DL
XM_010095900.1	gi|462422429|gb|EMJ26692.1|	hypothetical protein PRUPE_ppa000937mg [Prunus persica]	CL,DL
XM_010096140.1	gi|359478860|ref|XP_002276130.2|	PREDICTED: 26S protease regulatory subunit 6B homolog [Vitis vinifera]	CL,DL
XM_010096183.1	gi|359491890|ref|XP_002277331.2|	PREDICTED: wall-associated receptor kinase-like 2-like [Vitis vinifera]	CL,DL
XM_010096254.1	gi|359491906|ref|XP_002270703.2|	PREDICTED: catalase isozyme 1 isoform 1 [Vitis vinifera]	CL,DL
XM_010096263.1	gi|255539246|ref|XP_002510688.1|	conserved hypothetical protein [Ricinus communis] >gi|223551389|gb|EEF52875.1| conserved hypothetical protein [Ricinus communis]	CL,DL
XM_010096264.1	gi|470129249|ref|XP_004300537.1|	PREDICTED: HMG1/2-like protein-like [Fragaria vesca subsp. vesca]	CL,DL
XM_010096280.1	gi|462419052|gb|EMJ23315.1|	hypothetical protein PRUPE_ppa005695mg [Prunus persica]	CL,DL
XM_010096319.1	gi|462407386|gb|EMJ12720.1|	hypothetical protein PRUPE_ppa008051mg [Prunus persica]	CL,DL
XM_010096330.1	gi|359486529|ref|XP_002276963.2|	PREDICTED: transcription factor GTE1-like [Vitis vinifera]	CL,DL
XM_010096339.1	gi|462420513|gb|EMJ24776.1|	hypothetical protein PRUPE_ppa012302mg [Prunus persica] >gi|462420514|gb|EMJ24777.1| hypothetical protein PRUPE_ppa012302mg [Prunus persica]	CL,DL
XM_010096350.1	gi|225458701|ref|XP_002284973.1|	PREDICTED: cysteine proteinase RD21a-like [Vitis vinifera]	CL,DL
XM_010096359.1	gi|225458711|ref|XP_002283006.1|	PREDICTED: protein DCL, chloroplastic [Vitis vinifera] >gi|302142270|emb|CBI19473.3| unnamed protein product [Vitis vinifera]	CL,DL
XM_010096458.1	gi|462406542|gb|EMJ12006.1|	hypothetical protein PRUPE_ppa017267mg [Prunus persica]	CL,DL
XM_010096475.1	gi|297734191|emb|CBI15438.3|	unnamed protein product [Vitis vinifera]	CL,DL
XM_010096493.1	gi|255539889|ref|XP_002511009.1|	catalytic, putative [Ricinus communis] >gi|223550124|gb|EEF51611.1| catalytic, putative [Ricinus communis]	CL,DL
XM_010096504.1	gi|462396568|gb|EMJ02367.1|	hypothetical protein PRUPE_ppa003598mg [Prunus persica]	CL,DL
XM_010096561.1	gi|462396368|gb|EMJ02167.1|	hypothetical protein PRUPE_ppa004510mg [Prunus persica]	CL,DL
XM_010096638.1	gi|351723987|ref|NP_001236786.1|	uncharacterized protein LOC100500099 [Glycine max]	CL,DL
XM_010096671.1	gi|225460372|ref|XP_002264425.1|	PREDICTED: uncharacterized protein LOC100252816 [Vitis vinifera]	CL,DL
XM_010096776.1	gi|462414399|gb|EMJ19136.1|	hypothetical protein PRUPE_ppa004978mg [Prunus persica]	CL,DL
XM_010096798.1	gi|462415246|gb|EMJ19983.1|	hypothetical protein PRUPE_ppa009686mg [Prunus persica]	CL,DL
XM_010096881.1	gi|462414566|gb|EMJ19303.1|	hypothetical protein PRUPE_ppa006719mg [Prunus persica]	CL,DL
XM_010097102.1	gi|462424480|gb|EMJ28743.1|	hypothetical protein PRUPE_ppa010373mg [Prunus persica]	CL,DL
XM_010097134.1	gi|449463416|ref|XP_004149430.1|	PREDICTED: auxilin-related protein 2-like [Cucumis sativus] >gi|449499079|ref|XP_004160715.1| PREDICTED: auxilin-related protein 2-like [Cucumis sativus]	CL,DL
XM_010097174.1	gi|462422060|gb|EMJ26323.1|	hypothetical protein PRUPE_ppa002603mg [Prunus persica]	CL,DL
XM_010097184.1	gi|449437092|ref|XP_004136326.1|	PREDICTED: aspartate--tRNA ligase, cytoplasmic-like [Cucumis sativus]	CL,DL
XM_010097361.1	gi|225427810|ref|XP_002270504.1|	PREDICTED: auxin-induced protein 15A [Vitis vinifera] >gi|147856535|emb|CAN82489.1| hypothetical protein VITISV_036184 [Vitis vinifera]	CL,DL
XM_010097436.1	gi|470106830|ref|XP_004289761.1|	PREDICTED: pre-mRNA-processing protein 40A-like [Fragaria vesca subsp. vesca]	CL,DL
XM_010097470.1	gi|462414460|gb|EMJ19197.1|	hypothetical protein PRUPE_ppa005682mg [Prunus persica]	CL,DL
XM_010097485.1	gi|470145377|ref|XP_004308316.1|	PREDICTED: uncharacterized protein LOC101297968 [Fragaria vesca subsp. vesca]	CL,DL
XM_010097487.1	gi|259121377|gb|ACV92008.1|	WRKY transcription factor 6 [(Populus tomentosa x P. bolleana) x P. tomentosa]	CL,DL
XM_010097545.1	gi|255553919|ref|XP_002518000.1|	diacylglycerol kinase, alpha, putative [Ricinus communis] >gi|223542982|gb|EEF44518.1| diacylglycerol kinase, alpha, putative [Ricinus communis]	CL,DL
XM_010097756.1	gi|470137602|ref|XP_004304552.1|	PREDICTED: translocon-associated protein subunit beta-like [Fragaria vesca subsp. vesca]	CL,DL
XM_010097789.1	gi|462395265|gb|EMJ01064.1|	hypothetical protein PRUPE_ppa005900mg [Prunus persica]	CL,DL
XM_010097813.1	gi|319739581|gb|ADV59925.1|	putative GDP-L-galactose-pyrophosphatase [Citrus unshiu]	CL,DL
XM_010097932.1	gi|359475255|ref|XP_003631624.1|	PREDICTED: uncharacterized protein LOC100855234 [Vitis vinifera]	CL,DL
XM_010097952.1	gi|225428606|ref|XP_002281226.1|	PREDICTED: allene oxide synthase, chloroplastic [Vitis vinifera]	CL,DL
XM_010098017.1	gi|449434843|ref|XP_004135205.1|	PREDICTED: dnaJ homolog subfamily B member 4-like [Cucumis sativus]	CL,DL
XM_010098121.1	gi|462408132|gb|EMJ13466.1|	hypothetical protein PRUPE_ppa006676mg [Prunus persica]	CL,DL
XM_010098131.1	gi|462419485|gb|EMJ23748.1|	hypothetical protein PRUPE_ppa006218mg [Prunus persica]	CL,DL
XM_010098206.1	gi|462409734|gb|EMJ15068.1|	hypothetical protein PRUPE_ppa018681mg [Prunus persica]	CL,DL
XM_010098225.1	gi|449436203|ref|XP_004135883.1|	PREDICTED: 26S protease regulatory subunit 7-like [Cucumis sativus] >gi|449491091|ref|XP_004158796.1| PREDICTED: 26S protease regulatory subunit 7-like [Cucumis sativus]	CL,DL
XM_010098276.1	gi|470122460|ref|XP_004297259.1|	PREDICTED: probable leucine-rich repeat receptor-like protein kinase At1g35710-like [Fragaria vesca subsp. vesca]	CL,DL
XM_010098341.1	gi|313586479|gb|ADR71250.1|	40S ribosomal protein S15C [Hevea brasiliensis]	CL,DL
XM_010098408.1	gi|255566797|ref|XP_002524382.1|	conserved hypothetical protein [Ricinus communis] >gi|223536343|gb|EEF37993.1| conserved hypothetical protein [Ricinus communis]	CL,DL
XM_010098452.1	gi|462422840|gb|EMJ27103.1|	hypothetical protein PRUPE_ppa011934mg [Prunus persica]	CL,DL
XM_010098479.1	gi|470108854|ref|XP_004290723.1|	PREDICTED: uncharacterized protein LOC101310567 isoform 1 [Fragaria vesca subsp. vesca] >gi|470108856|ref|XP_004290724.1| PREDICTED: uncharacterized protein LOC101310567 isoform 2 [Fragaria vesca subsp. vesca]	CL,DL
XM_010098629.1	gi|462405586|gb|EMJ11050.1|	hypothetical protein PRUPE_ppa014792mg [Prunus persica]	CL,DL
XM_010098658.1	gi|449437236|ref|XP_004136398.1|	PREDICTED: ABC transporter B family member 2-like [Cucumis sativus]	CL,DL
XM_010098782.1	gi|462422104|gb|EMJ26367.1|	hypothetical protein PRUPE_ppa002323mg [Prunus persica]	CL,DL
XM_010098909.1	gi|449436124|ref|XP_004135844.1|	PREDICTED: pre-mRNA-processing-splicing factor 8-like [Cucumis sativus]	CL,DL
XM_010098933.1	gi|356526207|ref|XP_003531710.1|	PREDICTED: phospholipase D alpha 1-like [Glycine max]	CL,DL
XM_010098938.1	gi|462411572|gb|EMJ16621.1|	hypothetical protein PRUPE_ppa006077mg [Prunus persica]	CL,DL
XM_010099010.1	gi|462402795|gb|EMJ08352.1|	hypothetical protein PRUPE_ppa000613mg [Prunus persica]	CL,DL
XM_010099023.1	gi|462404067|gb|EMJ09624.1|	hypothetical protein PRUPE_ppa000637mg [Prunus persica]	CL,DL
XM_010099065.1	gi|255538642|ref|XP_002510386.1|	conserved hypothetical protein [Ricinus communis] >gi|223551087|gb|EEF52573.1| conserved hypothetical protein [Ricinus communis]	CL,DL
XM_010099082.1	gi|462401049|gb|EMJ06606.1|	hypothetical protein PRUPE_ppa007581mg [Prunus persica]	CL,DL
XM_010099186.1	gi|255577761|ref|XP_002529755.1|	glutathione peroxidase, putative [Ricinus communis] >gi|223530753|gb|EEF32621.1| glutathione peroxidase, putative [Ricinus communis]	CL,DL
XM_010099449.1	gi|351726572|ref|NP_001237387.1|	uncharacterized protein LOC100306603 [Glycine max]	CL,DL
XM_010099463.1	gi|255566336|ref|XP_002524154.1|	conserved hypothetical protein [Ricinus communis] >gi|223536572|gb|EEF38217.1| conserved hypothetical protein [Ricinus communis]	CL,DL
XM_010099465.1	gi|255566346|ref|XP_002524159.1|	protein binding protein, putative [Ricinus communis] >gi|223536577|gb|EEF38222.1| protein binding protein, putative [Ricinus communis]	CL,DL
XM_010099489.1	gi|462422690|gb|EMJ26953.1|	hypothetical protein PRUPE_ppa009066mg [Prunus persica]	CL,DL
XM_010099536.1	gi|462411055|gb|EMJ16104.1|	hypothetical protein PRUPE_ppa000399mg [Prunus persica]	CL,DL
XM_010099607.1	gi|462403771|gb|EMJ09328.1|	hypothetical protein PRUPE_ppa000472mg [Prunus persica]	CL,DL
XM_010099625.1	gi|224132136|ref|XP_002328194.1|	predicted protein [Populus trichocarpa] >gi|222837709|gb|EEE76074.1| predicted protein [Populus trichocarpa]	CL,DL
XM_010099644.1	gi|460388388|ref|XP_004239849.1|	PREDICTED: serine hydroxymethyltransferase 1-like [Solanum lycopersicum]	CL,DL
XM_010099723.1	gi|462404044|gb|EMJ09601.1|	hypothetical protein PRUPE_ppa001164mg [Prunus persica]	CL,DL
XM_010099779.1	gi|449448022|ref|XP_004141765.1|	PREDICTED: 30S ribosomal protein S17, chloroplastic-like [Cucumis sativus] >gi|449519627|ref|XP_004166836.1| PREDICTED: 30S ribosomal protein S17, chloroplastic-like [Cucumis sativus]	CL,DL
XM_010099822.1	gi|462413797|gb|EMJ18846.1|	hypothetical protein PRUPE_ppa001203mg [Prunus persica]	CL,DL
XM_010099828.1	gi|462411110|gb|EMJ16159.1|	hypothetical protein PRUPE_ppa001405mg [Prunus persica]	CL,DL
XM_010099908.1	gi|255578884|ref|XP_002530296.1|	beta-galactosidase, putative [Ricinus communis] >gi|223530194|gb|EEF32103.1| beta-galactosidase, putative [Ricinus communis]	CL,DL
XM_010100014.1	gi|224100259|ref|XP_002311805.1|	chromatin remodeling complex subunit [Populus trichocarpa] >gi|222851625|gb|EEE89172.1| chromatin remodeling complex subunit [Populus trichocarpa]	CL,DL
XM_010100034.1	gi|225432352|ref|XP_002275193.1|	PREDICTED: serine/threonine-protein phosphatase 2A regulatory subunit B&apos;&apos; subunit gamma [Vitis vinifera] >gi|297736895|emb|CBI26096.3| unnamed protein product [Vitis vinifera]	CL,DL
XM_010100097.1	gi|462419308|gb|EMJ23571.1|	hypothetical protein PRUPE_ppa004011mg [Prunus persica]	CL,DL
XM_010100151.1	gi|224114581|ref|XP_002316801.1|	predicted protein [Populus trichocarpa] >gi|222859866|gb|EEE97413.1| predicted protein [Populus trichocarpa]	CL,DL
XM_010100185.1	gi|255553833|ref|XP_002517957.1|	o-methyltransferase, putative [Ricinus communis] >gi|223542939|gb|EEF44475.1| o-methyltransferase, putative [Ricinus communis]	CL,DL
XM_010100187.1	gi|460374765|ref|XP_004233180.1|	PREDICTED: alpha-glucosidase-like [Solanum lycopersicum]	CL,DL
XM_010100268.1	gi|60327627|gb|AAX19053.1|	class III HD-Zip protein 4 [Populus trichocarpa]	CL,DL
XM_010100325.1	gi|255545790|ref|XP_002513955.1|	Serine/threonine-protein kinase SAPK1, putative [Ricinus communis] >gi|223547041|gb|EEF48538.1| Serine/threonine-protein kinase SAPK1, putative [Ricinus communis]	CL,DL
XM_010100432.1	gi|462422403|gb|EMJ26666.1|	hypothetical protein PRUPE_ppa000219mg [Prunus persica]	CL,DL
XM_010100530.1	gi|297739996|emb|CBI30178.3|	unnamed protein product [Vitis vinifera]	CL,DL
XM_010100557.1	gi|449440173|ref|XP_004137859.1|	PREDICTED: cactin-like [Cucumis sativus]	CL,DL
XM_010100672.1	gi|462400368|gb|EMJ06036.1|	hypothetical protein PRUPE_ppa004269mg [Prunus persica]	CL,DL
XM_010100673.1	gi|351723787|ref|NP_001237291.1|	uncharacterized protein LOC100500133 [Glycine max]	CL,DL
XM_010100675.1	gi|462397688|gb|EMJ03356.1|	hypothetical protein PRUPE_ppa006323mg [Prunus persica]	CL,DL
XM_010100739.1	gi|462406120|gb|EMJ11584.1|	hypothetical protein PRUPE_ppa001062mg [Prunus persica]	CL,DL
XM_010100795.1	gi|470102424|ref|XP_004287654.1|	PREDICTED: probable polygalacturonase-like [Fragaria vesca subsp. vesca]	CL,DL
XM_010101066.1	gi|462407276|gb|EMJ12610.1|	hypothetical protein PRUPE_ppa007013mg [Prunus persica]	CL,DL
XM_010101096.1	gi|356541537|ref|XP_003539231.1|	PREDICTED: cysteine desulfurase 1, mitochondrial-like [Glycine max]	CL,DL
XM_010101120.1	gi|462416682|gb|EMJ21419.1|	hypothetical protein PRUPE_ppa002188mg [Prunus persica]	CL,DL
XM_010101121.1	gi|462415240|gb|EMJ19977.1|	hypothetical protein PRUPE_ppa009612mg [Prunus persica]	CL,DL
XM_010101135.1	gi|470117218|ref|XP_004294758.1|	PREDICTED: probable WRKY transcription factor 33-like [Fragaria vesca subsp. vesca]	CL,DL
XM_010101211.1	gi|462413295|gb|EMJ18344.1|	hypothetical protein PRUPE_ppa000830mg [Prunus persica]	CL,DL
XM_010101228.1	gi|356516458|ref|XP_003526911.1|	PREDICTED: staphylococcal nuclease domain-containing protein 1-like [Glycine max]	CL,DL
XM_010101315.1	gi|224113019|ref|XP_002316363.1|	predicted protein [Populus trichocarpa] >gi|222865403|gb|EEF02534.1| predicted protein [Populus trichocarpa]	CL,DL
XM_010101336.1	gi|462416773|gb|EMJ21510.1|	hypothetical protein PRUPE_ppa000126mg [Prunus persica]	CL,DL
XM_010101405.1	gi|449436329|ref|XP_004135945.1|	PREDICTED: S-adenosylmethionine synthase 1-like [Cucumis sativus] >gi|449436367|ref|XP_004135964.1| PREDICTED: S-adenosylmethionine synthase 1-like [Cucumis sativus]	CL,DL
XM_010101413.1	gi|462406114|gb|EMJ11578.1|	hypothetical protein PRUPE_ppa001148mg [Prunus persica]	CL,DL
XM_010101536.1	gi|462397596|gb|EMJ03264.1|	hypothetical protein PRUPE_ppa005911mg [Prunus persica]	CL,DL
XM_010101537.1	gi|462399856|gb|EMJ05524.1|	hypothetical protein PRUPE_ppa004299mg [Prunus persica]	CL,DL
XM_010101573.1	gi|470109283|ref|XP_004290929.1|	PREDICTED: homeobox protein knotted-1-like 3-like [Fragaria vesca subsp. vesca]	CL,DL
XM_010101618.1	gi|470132692|ref|XP_004302210.1|	PREDICTED: uncharacterized protein LOC101304978 [Fragaria vesca subsp. vesca]	CL,DL
XM_010101822.1	gi|470110108|ref|XP_004291329.1|	PREDICTED: prolyl 4-hydroxylase subunit alpha-2-like [Fragaria vesca subsp. vesca]	CL,DL
XM_010101904.1	gi|470147943|ref|XP_004309536.1|	PREDICTED: uncharacterized protein LOC101303472 [Fragaria vesca subsp. vesca]	CL,DL
XM_010101949.1	gi|470109823|ref|XP_004291189.1|	PREDICTED: tocopherol cyclase, chloroplastic-like [Fragaria vesca subsp. vesca]	CL,DL
XM_010102071.1	gi|470128711|ref|XP_004300279.1|	PREDICTED: uncharacterized protein LOC101295627 [Fragaria vesca subsp. vesca]	CL,DL
XM_010102076.1	gi|462419875|gb|EMJ24138.1|	hypothetical protein PRUPE_ppa005297mg [Prunus persica]	CL,DL
XM_010102103.1	gi|147860904|emb|CAN80873.1|	hypothetical protein VITISV_004539 [Vitis vinifera]	CL,DL
XM_010102187.1	gi|449478559|ref|XP_004155352.1|	PREDICTED: serine/arginine-rich splicing factor RSZ22-like [Cucumis sativus]	CL,DL
XM_010102205.1	gi|356497953|ref|XP_003517820.1|	PREDICTED: uncharacterized protein LOC100801798 [Glycine max]	CL,DL
XM_010102225.1	gi|462419526|gb|EMJ23789.1|	hypothetical protein PRUPE_ppa004148mg [Prunus persica]	CL,DL
XM_010102264.1	gi|470114654|ref|XP_004293526.1|	PREDICTED: polyphenol oxidase, chloroplastic-like [Fragaria vesca subsp. vesca]	CL,DL
XM_010102283.1	gi|12585490|sp|Q9SM09.1|VATA_CITUN	RecName: Full=V-type proton ATPase catalytic subunit A; Short=V-ATPase subunit A; AltName: Full=V-ATPase 69 kDa subunit; AltName: Full=Vacuolar proton pump subunit alpha >gi|6518112|dbj|BAA87891.1| H+-ATPase catalytic subunit [Citrus unshiu]	CL,DL
XM_010102381.1	gi|462414810|gb|EMJ19547.1|	hypothetical protein PRUPE_ppa010986mg [Prunus persica]	CL,DL
XM_010102397.1	gi|449432024|ref|XP_004133800.1|	PREDICTED: arginine/serine-rich-splicing factor RSP31-like [Cucumis sativus] >gi|449477961|ref|XP_004155176.1| PREDICTED: arginine/serine-rich-splicing factor RSP31-like [Cucumis sativus]	CL,DL
XM_010102531.1	gi|462400922|gb|EMJ06479.1|	hypothetical protein PRUPE_ppa006524mg [Prunus persica]	CL,DL
XM_010102572.1	gi|357478385|ref|XP_003609478.1|	hypothetical protein MTR_4g116130 [Medicago truncatula] >gi|355510533|gb|AES91675.1| hypothetical protein MTR_4g116130 [Medicago truncatula]	CL,DL
XM_010102705.1	gi|225459199|ref|XP_002284035.1|	PREDICTED: uncharacterized protein LOC100266077 [Vitis vinifera] >gi|302142005|emb|CBI19208.3| unnamed protein product [Vitis vinifera]	CL,DL
XM_010102761.1	gi|449467412|ref|XP_004151417.1|	PREDICTED: glutamate decarboxylase 1-like [Cucumis sativus] >gi|449521780|ref|XP_004167907.1| PREDICTED: glutamate decarboxylase 1-like [Cucumis sativus]	CL,DL
XM_010102763.1	gi|462419319|gb|EMJ23582.1|	hypothetical protein PRUPE_ppa006019mg [Prunus persica]	CL,DL
XM_010102838.1	gi|462420620|gb|EMJ24883.1|	hypothetical protein PRUPE_ppa010280mg [Prunus persica]	CL,DL
XM_010102853.1	gi|462422365|gb|EMJ26628.1|	hypothetical protein PRUPE_ppa000452mg [Prunus persica]	CL,DL
XM_010102906.1	gi|255540685|ref|XP_002511407.1|	kinesin light chain, putative [Ricinus communis] >gi|223550522|gb|EEF52009.1| kinesin light chain, putative [Ricinus communis]	CL,DL
XM_010102909.1	gi|462405639|gb|EMJ11103.1|	hypothetical protein PRUPE_ppa004183mg [Prunus persica]	CL,DL
XM_010103011.1	gi|224117826|ref|XP_002331641.1|	predicted protein [Populus trichocarpa] >gi|118484203|gb|ABK93982.1| unknown [Populus trichocarpa] >gi|118487234|gb|ABK95445.1| unknown [Populus trichocarpa] >gi|222874037|gb|EEF11168.1| predicted protein [Populus trichocarpa]	CL,DL
XM_010103017.1	gi|470101467|ref|XP_004287194.1|	PREDICTED: rab GDP dissociation inhibitor alpha-like [Fragaria vesca subsp. vesca]	CL,DL
XM_010103023.1	gi|255585293|ref|XP_002533345.1|	Late embryogenesis abundant protein Lea14-A, putative [Ricinus communis] >gi|223526810|gb|EEF29030.1| Late embryogenesis abundant protein Lea14-A, putative [Ricinus communis]	CL,DL
XM_010103066.1	gi|356571748|ref|XP_003554035.1|	PREDICTED: U5 small nuclear ribonucleoprotein 40 kDa protein-like isoform 1 [Glycine max] >gi|356571750|ref|XP_003554036.1| PREDICTED: U5 small nuclear ribonucleoprotein 40 kDa protein-like isoform 2 [Glycine max] >gi|356571752|ref|XP_003554037.1| PREDICTED: U5 small nuclear ribonucleoprotein 40 kDa protein-like isoform 3 [Glycine max]	CL,DL
XM_010103108.1	gi|462395703|gb|EMJ01502.1|	hypothetical protein PRUPE_ppa003011mg [Prunus persica]	CL,DL
XM_010103126.1	gi|462414457|gb|EMJ19194.1|	hypothetical protein PRUPE_ppa005645mg [Prunus persica]	CL,DL
XM_010103324.1	gi|255556890|ref|XP_002519478.1|	hypothetical protein RCOM_1354150 [Ricinus communis] >gi|223541341|gb|EEF42892.1| hypothetical protein RCOM_1354150 [Ricinus communis]	CL,DL
XM_010103333.1	gi|255547079|ref|XP_002514597.1|	Transcription factor BIM1, putative [Ricinus communis] >gi|223546201|gb|EEF47703.1| Transcription factor BIM1, putative [Ricinus communis]	CL,DL
XM_010103444.1	gi|462417079|gb|EMJ21816.1|	hypothetical protein PRUPE_ppa002117mg [Prunus persica]	CL,DL
XM_010103512.1	gi|462403689|gb|EMJ09246.1|	hypothetical protein PRUPE_ppa002341mg [Prunus persica]	CL,DL
XM_010103523.1	gi|462403992|gb|EMJ09549.1|	hypothetical protein PRUPE_ppa001799mg [Prunus persica]	CL,DL
XM_010103637.1	gi|462404961|gb|EMJ10425.1|	hypothetical protein PRUPE_ppa006897mg [Prunus persica]	CL,DL
XM_010103642.1	gi|224136009|ref|XP_002322216.1|	predicted protein [Populus trichocarpa] >gi|222869212|gb|EEF06343.1| predicted protein [Populus trichocarpa]	CL,DL
XM_010103655.1	gi|225424301|ref|XP_002284666.1|	PREDICTED: uncharacterized protein LOC100259429 [Vitis vinifera] >gi|297737670|emb|CBI26871.3| unnamed protein product [Vitis vinifera]	CL,DL
XM_010103683.1	gi|470126220|ref|XP_004299089.1|	PREDICTED: probable nitrite transporter At1g68570-like [Fragaria vesca subsp. vesca]	CL,DL
XM_010103795.1	gi|357436123|ref|XP_003588337.1|	Ribosomal protein S10 [Medicago truncatula] >gi|355477385|gb|AES58588.1| Ribosomal protein S10 [Medicago truncatula]	CL,DL
XM_010103804.1	gi|462400660|gb|EMJ06217.1|	hypothetical protein PRUPE_ppa003709mg [Prunus persica]	CL,DL
XM_010103960.1	gi|255561885|ref|XP_002521951.1|	conserved hypothetical protein [Ricinus communis] >gi|223538755|gb|EEF40355.1| conserved hypothetical protein [Ricinus communis]	CL,DL
XM_010104004.1	gi|356505937|ref|XP_003521745.1|	PREDICTED: probable ribose-5-phosphate isomerase-like [Glycine max]	CL,DL
XM_010104044.1	gi|470111093|ref|XP_004291787.1|	PREDICTED: uncharacterized protein LOC101295777 [Fragaria vesca subsp. vesca]	CL,DL
XM_010104063.1	gi|2981475|gb|AAC06319.1|	putative cinnamyl alcohol dehydrogenase [Malus x domestica]	CL,DL
XM_010104087.1	gi|255550906|ref|XP_002516501.1|	conserved hypothetical protein [Ricinus communis] >gi|223544321|gb|EEF45842.1| conserved hypothetical protein [Ricinus communis]	CL,DL
XM_010104212.1	gi|224133614|ref|XP_002321618.1|	predicted protein [Populus trichocarpa] >gi|222868614|gb|EEF05745.1| predicted protein [Populus trichocarpa]	CL,DL
XM_010104275.1	gi|357463399|ref|XP_003601981.1|	hypothetical protein MTR_3g087510 [Medicago truncatula] >gi|355491029|gb|AES72232.1| hypothetical protein MTR_3g087510 [Medicago truncatula]	CL,DL
XM_010104326.1	gi|462414508|gb|EMJ19245.1|	hypothetical protein PRUPE_ppa006134mg [Prunus persica] >gi|462414509|gb|EMJ19246.1| hypothetical protein PRUPE_ppa006134mg [Prunus persica]	CL,DL
XM_010104394.1	gi|462419734|gb|EMJ23997.1|	hypothetical protein PRUPE_ppa005013mg [Prunus persica]	CL,DL
XM_010104422.1	gi|255579743|ref|XP_002530710.1|	bifunctional purine biosynthesis protein, putative [Ricinus communis] >gi|223529724|gb|EEF31664.1| bifunctional purine biosynthesis protein, putative [Ricinus communis]	CL,DL
XM_010104488.1	gi|332656158|gb|AEE81749.1|	asparagine synthetase [Morus alba var. multicaulis]	CL,DL
XM_010104557.1	gi|255574095|ref|XP_002527963.1|	transcription factor, putative [Ricinus communis] >gi|223532589|gb|EEF34375.1| transcription factor, putative [Ricinus communis]	CL,DL
XM_010104622.1	gi|255540431|ref|XP_002511280.1|	Protein bem46, putative [Ricinus communis] >gi|223550395|gb|EEF51882.1| Protein bem46, putative [Ricinus communis]	CL,DL
XM_010104624.1	gi|462404776|gb|EMJ10240.1|	hypothetical protein PRUPE_ppa002786mg [Prunus persica]	CL,DL
XM_010104628.1	gi|255540443|ref|XP_002511286.1|	ribonucleoprotein, chloroplast, putative [Ricinus communis] >gi|223550401|gb|EEF51888.1| ribonucleoprotein, chloroplast, putative [Ricinus communis]	CL,DL
XM_010104667.1	gi|225456880|ref|XP_002277301.1|	PREDICTED: elongation factor Tu, chloroplastic-like [Vitis vinifera]	CL,DL
XM_010104750.1	gi|462397813|gb|EMJ03481.1|	hypothetical protein PRUPE_ppa009043mg [Prunus persica]	CL,DL
XM_010104823.1	gi|462419317|gb|EMJ23580.1|	hypothetical protein PRUPE_ppa006006mg [Prunus persica]	CL,DL
XM_010104928.1	gi|462397765|gb|EMJ03433.1|	hypothetical protein PRUPE_ppa008682mg [Prunus persica]	CL,DL
XM_010104930.1	gi|359476996|ref|XP_002263596.2|	PREDICTED: AT-rich interactive domain-containing protein 3-like [Vitis vinifera]	CL,DL
XM_010105164.1	gi|462406629|gb|EMJ12093.1|	hypothetical protein PRUPE_ppa001665mg [Prunus persica]	CL,DL
XM_010105239.1	gi|449449074|ref|XP_004142290.1|	PREDICTED: zinc finger CCHC-type and RNA-binding motif-containing protein 1-like [Cucumis sativus]	CL,DL
XM_010105346.1	gi|470144168|ref|XP_004307734.1|	PREDICTED: chalcone--flavonone isomerase-like [Fragaria vesca subsp. vesca]	CL,DL
XM_010105470.1	gi|449434612|ref|XP_004135090.1|	PREDICTED: 3-ketoacyl-CoA synthase 6-like isoform 1 [Cucumis sativus] >gi|449493452|ref|XP_004159295.1| PREDICTED: 3-ketoacyl-CoA synthase 6-like isoform 1 [Cucumis sativus]	CL,DL
XM_010105489.1	gi|462418810|gb|EMJ23073.1|	hypothetical protein PRUPE_ppa001923mg [Prunus persica]	CL,DL
XM_010105580.1	gi|224054286|ref|XP_002298184.1|	predicted protein [Populus trichocarpa] >gi|222845442|gb|EEE82989.1| predicted protein [Populus trichocarpa]	CL,DL
XM_010105597.1	gi|298204541|emb|CBI23816.3|	unnamed protein product [Vitis vinifera]	CL,DL
XM_010105658.1	gi|255582806|ref|XP_002532177.1|	heat shock protein, putative [Ricinus communis] >gi|223528145|gb|EEF30214.1| heat shock protein, putative [Ricinus communis]	CL,DL
XM_010105771.1	gi|449444474|ref|XP_004139999.1|	PREDICTED: nuclear transcription factor Y subunit B-3-like [Cucumis sativus] >gi|449475636|ref|XP_004154508.1| PREDICTED: nuclear transcription factor Y subunit B-3-like [Cucumis sativus]	CL,DL
XM_010105866.1	gi|462396569|gb|EMJ02368.1|	hypothetical protein PRUPE_ppa003603mg [Prunus persica]	CL,DL
XM_010105920.1	gi|462400796|gb|EMJ06353.1|	hypothetical protein PRUPE_ppa005390mg [Prunus persica]	CL,DL
XM_010105986.1	gi|470108568|ref|XP_004290587.1|	PREDICTED: thioredoxin M-type, chloroplastic-like [Fragaria vesca subsp. vesca]	CL,DL
XM_010106025.1	gi|225427218|ref|XP_002280448.1|	PREDICTED: uncharacterized protein LOC100247252 [Vitis vinifera] >gi|297742104|emb|CBI33891.3| unnamed protein product [Vitis vinifera]	CL,DL
XM_010106088.1	gi|255553993|ref|XP_002518037.1|	Phosphoenolpyruvate carboxylase, putative [Ricinus communis] >gi|223543019|gb|EEF44555.1| Phosphoenolpyruvate carboxylase, putative [Ricinus communis]	CL,DL
XM_010106250.1	gi|462423905|gb|EMJ28168.1|	hypothetical protein PRUPE_ppa002490mg [Prunus persica] >gi|462423906|gb|EMJ28169.1| hypothetical protein PRUPE_ppa002490mg [Prunus persica]	CL,DL
XM_010106254.1	gi|302398575|gb|ADL36582.1|	ARF domain class transcription factor [Malus x domestica]	CL,DL
XM_010106326.1	gi|462401558|gb|EMJ07115.1|	hypothetical protein PRUPE_ppa011595mg [Prunus persica]	CL,DL
XM_010106362.1	gi|470116157|ref|XP_004294252.1|	PREDICTED: uncharacterized protein LOC101293077 [Fragaria vesca subsp. vesca]	CL,DL
XM_010106433.1	gi|462422050|gb|EMJ26313.1|	hypothetical protein PRUPE_ppa002669mg [Prunus persica]	CL,DL
XM_010106529.1	gi|462404865|gb|EMJ10329.1|	hypothetical protein PRUPE_ppa005571mg [Prunus persica]	CL,DL
XM_010106632.1	gi|462403771|gb|EMJ09328.1|	hypothetical protein PRUPE_ppa000472mg [Prunus persica]	CL,DL
XM_010106682.1	gi|255537725|ref|XP_002509929.1|	Centromeric protein E, putative [Ricinus communis] >gi|223549828|gb|EEF51316.1| Centromeric protein E, putative [Ricinus communis]	CL,DL
XM_010106782.1	gi|462398086|gb|EMJ03754.1|	hypothetical protein PRUPE_ppa011243mg [Prunus persica]	CL,DL
XM_010106795.1	gi|224093419|ref|XP_002309917.1|	predicted protein [Populus trichocarpa] >gi|222852820|gb|EEE90367.1| predicted protein [Populus trichocarpa]	CL,DL
XM_010106819.1	gi|462404047|gb|EMJ09604.1|	hypothetical protein PRUPE_ppa001356mg [Prunus persica]	CL,DL
XM_010106867.1	gi|462406630|gb|EMJ12094.1|	hypothetical protein PRUPE_ppa001621mg [Prunus persica]	CL,DL
XM_010106881.1	gi|462404969|gb|EMJ10433.1|	hypothetical protein PRUPE_ppa006999mg [Prunus persica]	CL,DL
XM_010106891.1	gi|462422882|gb|EMJ27145.1|	hypothetical protein PRUPE_ppa012324mg [Prunus persica]	CL,DL
XM_010106968.1	gi|118485796|gb|ABK94746.1|	unknown [Populus trichocarpa]	CL,DL
XM_010107026.1	gi|462404375|gb|EMJ09932.1|	hypothetical protein PRUPE_ppa002794m2g, partial [Prunus persica]	CL,DL
XM_010107030.1	gi|462399175|gb|EMJ04843.1|	hypothetical protein PRUPE_ppa004244mg [Prunus persica]	CL,DL
XM_010107283.1	gi|462410426|gb|EMJ15760.1|	hypothetical protein PRUPE_ppa000393mg [Prunus persica]	CL,DL
XM_010107437.1	gi|470144825|ref|XP_004308048.1|	PREDICTED: uncharacterized protein LOC101306469 [Fragaria vesca subsp. vesca]	CL,DL
XM_010107438.1	gi|470144825|ref|XP_004308048.1|	PREDICTED: uncharacterized protein LOC101306469 [Fragaria vesca subsp. vesca]	CL,DL
XM_010107581.1	gi|255545646|ref|XP_002513883.1|	conserved hypothetical protein [Ricinus communis] >gi|223546969|gb|EEF48466.1| conserved hypothetical protein [Ricinus communis]	CL,DL
XM_010107608.1	gi|255545698|ref|XP_002513909.1|	conserved hypothetical protein [Ricinus communis] >gi|223546995|gb|EEF48492.1| conserved hypothetical protein [Ricinus communis]	CL,DL
XM_010107624.1	gi|470142159|ref|XP_004306783.1|	PREDICTED: mediator of RNA polymerase II transcription subunit 12-like [Fragaria vesca subsp. vesca]	CL,DL
XM_010107671.1	gi|462416019|gb|EMJ20756.1|	hypothetical protein PRUPE_ppa001950mg [Prunus persica]	CL,DL
XM_010107694.1	gi|449455601|ref|XP_004145541.1|	PREDICTED: catalase isozyme 1-like [Cucumis sativus] >gi|449485121|ref|XP_004157075.1| PREDICTED: catalase isozyme 1-like [Cucumis sativus]	CL,DL
XM_010107695.1	gi|462395076|gb|EMJ00875.1|	hypothetical protein PRUPE_ppa000182mg [Prunus persica]	CL,DL
XM_010107771.1	gi|224067296|ref|XP_002302453.1|	cytochrome P450 allene oxide synthase [Populus trichocarpa] >gi|222844179|gb|EEE81726.1| cytochrome P450 allene oxide synthase [Populus trichocarpa]	CL,DL
XM_010107807.1	gi|462411664|gb|EMJ16713.1|	hypothetical protein PRUPE_ppa007018mg [Prunus persica]	CL,DL
XM_010107818.1	gi|462413114|gb|EMJ18163.1|	hypothetical protein PRUPE_ppa015446mg [Prunus persica]	CL,DL
XM_010107945.1	gi|462413890|gb|EMJ18939.1|	hypothetical protein PRUPE_ppa007983mg [Prunus persica]	CL,DL
XM_010107959.1	gi|388493558|gb|AFK34845.1|	unknown [Medicago truncatula]	CL,DL
XM_010108024.1	gi|225447856|ref|XP_002271645.1|	PREDICTED: rae1-like protein At1g80670 [Vitis vinifera] >gi|296081523|emb|CBI20046.3| unnamed protein product [Vitis vinifera]	CL,DL
XM_010108080.1	gi|449469080|ref|XP_004152249.1|	PREDICTED: peter Pan-like protein-like [Cucumis sativus]	CL,DL
XM_010108164.1	gi|462404355|gb|EMJ09912.1|	hypothetical protein PRUPE_ppa001475mg [Prunus persica]	CL,DL
XM_010108224.1	gi|225434879|ref|XP_002283212.1|	PREDICTED: E3 ubiquitin-protein ligase RING1-like [Vitis vinifera]	CL,DL
XM_010108239.1	gi|255558988|ref|XP_002520517.1|	copper ion binding protein, putative [Ricinus communis] >gi|223540359|gb|EEF41930.1| copper ion binding protein, putative [Ricinus communis]	CL,DL
XM_010108307.1	gi|225443738|ref|XP_002265546.1|	PREDICTED: uncharacterized protein LOC100241189 [Vitis vinifera] >gi|297740537|emb|CBI30719.3| unnamed protein product [Vitis vinifera]	CL,DL
XM_010108328.1	gi|403084315|gb|AFR23349.1|	eukaryotic translation initiation factor 5A [Arachis hypogaea]	CL,DL
XM_010108393.1	gi|470132794|ref|XP_004302260.1|	PREDICTED: uncharacterized protein LOC101295635 [Fragaria vesca subsp. vesca]	CL,DL
XM_010108704.1	gi|462399803|gb|EMJ05471.1|	hypothetical protein PRUPE_ppa001645mg [Prunus persica]	CL,DL
XM_010108748.1	gi|449465344|ref|XP_004150388.1|	PREDICTED: uncharacterized protein LOC101212182 [Cucumis sativus] >gi|449508226|ref|XP_004163255.1| PREDICTED: uncharacterized protein LOC101227674 [Cucumis sativus]	CL,DL
XM_010108772.1	gi|351723161|ref|NP_001237525.1|	sucrose synthase [Glycine max] >gi|3915873|sp|P13708.2|SUSY_SOYBN RecName: Full=Sucrose synthase; AltName: Full=Nodulin-100; Short=N-100; AltName: Full=Sucrose-UDP glucosyltransferase >gi|2606081|gb|AAC39323.1| sucrose synthase [Glycine max]	CL,DL
XM_010108847.1	gi|118486324|gb|ABK95003.1|	unknown [Populus trichocarpa]	CL,DL
XM_010108991.1	gi|449451397|ref|XP_004143448.1|	PREDICTED: mitochondrial uncoupling protein 5-like [Cucumis sativus] >gi|449518847|ref|XP_004166447.1| PREDICTED: mitochondrial uncoupling protein 5-like [Cucumis sativus]	CL,DL
XM_010109201.1	gi|225440045|ref|XP_002282146.1|	PREDICTED: cell division cycle protein 48 homolog [Vitis vinifera] >gi|297741633|emb|CBI32765.3| unnamed protein product [Vitis vinifera]	CL,DL
XM_010109209.1	gi|462402966|gb|EMJ08523.1|	hypothetical protein PRUPE_ppa005692mg [Prunus persica]	CL,DL
XM_010109225.1	gi|462401286|gb|EMJ06843.1|	hypothetical protein PRUPE_ppa009295mg [Prunus persica]	CL,DL
XM_010109318.1	gi|462420290|gb|EMJ24553.1|	hypothetical protein PRUPE_ppa007450mg [Prunus persica]	CL,DL
XM_010109538.1	gi|225427688|ref|XP_002274081.1|	PREDICTED: uncharacterized protein LOC100257200 [Vitis vinifera]	CL,DL
XM_010109659.1	gi|470117375|ref|XP_004294834.1|	PREDICTED: probable carboxylesterase 13-like [Fragaria vesca subsp. vesca]	CL,DL
XM_010109684.1	gi|462396475|gb|EMJ02274.1|	hypothetical protein PRUPE_ppa006812mg [Prunus persica]	CL,DL
XM_010109708.1	gi|470121696|ref|XP_004296897.1|	PREDICTED: linoleate 9S-lipoxygenase 5, chloroplastic-like [Fragaria vesca subsp. vesca]	CL,DL
XM_010109763.1	gi|255537217|ref|XP_002509675.1|	conserved hypothetical protein [Ricinus communis] >gi|223549574|gb|EEF51062.1| conserved hypothetical protein [Ricinus communis]	CL,DL
XM_010109801.1	gi|255557829|ref|XP_002519944.1|	9-cis-epoxycarotenoid dioxygenase, putative [Ricinus communis] >gi|223540990|gb|EEF42548.1| 9-cis-epoxycarotenoid dioxygenase, putative [Ricinus communis]	CL,DL
XM_010109851.1	gi|462400796|gb|EMJ06353.1|	hypothetical protein PRUPE_ppa005390mg [Prunus persica]	CL,DL
XM_010109867.1	gi|462407523|gb|EMJ12857.1|	hypothetical protein PRUPE_ppa008978mg [Prunus persica]	CL,DL
XM_010109965.1	gi|126896|sp|P17783.1|MDHM_CITLA	RecName: Full=Malate dehydrogenase, mitochondrial; Flags: Precursor	CL,DL
XM_010109976.1	gi|359493803|ref|XP_003634670.1|	PREDICTED: transcription factor TCP4-like [Vitis vinifera]	CL,DL
XM_010109986.1	gi|462419858|gb|EMJ24121.1|	hypothetical protein PRUPE_ppa003695mg [Prunus persica]	CL,DL
XM_010110045.1	gi|302143856|emb|CBI22717.3|	unnamed protein product [Vitis vinifera]	CL,DL
XM_010110050.1	gi|388500776|gb|AFK38454.1|	unknown [Lotus japonicus]	CL,DL
XM_010110055.1	gi|297745282|emb|CBI40362.3|	unnamed protein product [Vitis vinifera]	CL,DL
XM_010110091.1	gi|359466006|gb|AEV46825.1|	delta-1-pyrroline-5-carboxylate synthetase [Boehmeria nivea]	CL,DL
XM_010110097.1	gi|462414512|gb|EMJ19249.1|	hypothetical protein PRUPE_ppa006151mg [Prunus persica]	CL,DL
XM_010110236.1	gi|297739935|emb|CBI30117.3|	unnamed protein product [Vitis vinifera]	CL,DL
XM_010110337.1	gi|255566602|ref|XP_002524285.1|	phosphoric diester hydrolase, putative [Ricinus communis] >gi|223536376|gb|EEF38025.1| phosphoric diester hydrolase, putative [Ricinus communis]	CL,DL
XM_010110350.1	gi|462396691|gb|EMJ02490.1|	hypothetical protein PRUPE_ppa008658mg [Prunus persica]	CL,DL
XM_010110393.1	gi|462422397|gb|EMJ26660.1|	hypothetical protein PRUPE_ppa000255mg [Prunus persica]	CL,DL
XM_010110424.1	gi|462419494|gb|EMJ23757.1|	hypothetical protein PRUPE_ppa008364mg [Prunus persica]	CL,DL
XM_010110482.1	gi|462413818|gb|EMJ18867.1|	hypothetical protein PRUPE_ppa1027165mg [Prunus persica]	CL,DL
XM_010110490.1	gi|330370545|gb|AEC12442.1|	DNA (cytosine-5)-methyltransferase DRM1/2 [Gossypium hirsutum]	CL,DL
XM_010110541.1	gi|462411165|gb|EMJ16214.1|	hypothetical protein PRUPE_ppa002520mg [Prunus persica]	CL,DL
XM_010110744.1	gi|462419250|gb|EMJ23513.1|	hypothetical protein PRUPE_ppa008047mg [Prunus persica]	CL,DL
XM_010110953.1	gi|462417102|gb|EMJ21839.1|	hypothetical protein PRUPE_ppa002686mg [Prunus persica]	CL,DL
XM_010111122.1	gi|462424490|gb|EMJ28753.1|	hypothetical protein PRUPE_ppa010627mg [Prunus persica]	CL,DL
XM_010111280.1	gi|225431804|ref|XP_002272727.1|	PREDICTED: 60S ribosomal protein L19-2 [Vitis vinifera] >gi|296083322|emb|CBI22958.3| unnamed protein product [Vitis vinifera]	CL,DL
XM_010111339.1	gi|224140385|ref|XP_002323563.1|	predicted protein [Populus trichocarpa] >gi|118487512|gb|ABK95583.1| unknown [Populus trichocarpa] >gi|222868193|gb|EEF05324.1| predicted protein [Populus trichocarpa]	CL,DL
XM_010111371.1	gi|462397108|gb|EMJ02907.1|	hypothetical protein PRUPE_ppa004070mg [Prunus persica]	CL,DL
XM_010111469.1	gi|302398797|gb|ADL36693.1|	GATA domain class transcription factor [Malus x domestica]	CL,DL
XM_010111496.1	gi|470103169|ref|XP_004288016.1|	PREDICTED: uncharacterized protein LOC101313639 [Fragaria vesca subsp. vesca]	CL,DL
XM_010111635.1	gi|381283810|gb|AFG19617.1|	copper/zinc-superoxide dismutase 2 [Litchi chinensis]	CL,DL
XM_010111735.1	gi|147842247|emb|CAN76215.1|	hypothetical protein VITISV_009514 [Vitis vinifera]	CL,DL
XM_010111741.1	gi|224085700|ref|XP_002307671.1|	predicted protein [Populus trichocarpa] >gi|222857120|gb|EEE94667.1| predicted protein [Populus trichocarpa]	CL,DL
XM_010111839.1	gi|462400597|gb|EMJ06154.1|	hypothetical protein PRUPE_ppa000518mg [Prunus persica]	CL,DL
XM_010111944.1	gi|462410429|gb|EMJ15763.1|	hypothetical protein PRUPE_ppa000145mg [Prunus persica]	CL,DL
XM_010111998.1	gi|255552957|ref|XP_002517521.1|	NMDA receptor-regulated protein, putative [Ricinus communis] >gi|223543153|gb|EEF44685.1| NMDA receptor-regulated protein, putative [Ricinus communis]	CL,DL
XM_010112006.1	gi|459354676|gb|AGG55714.1|	katanin1 [Gossypium arboreum]	CL,DL
XM_010112026.1	gi|462404854|gb|EMJ10318.1|	hypothetical protein PRUPE_ppa005442mg [Prunus persica]	CL,DL
XM_010112069.1	gi|462400425|gb|EMJ06093.1|	hypothetical protein PRUPE_ppa006023mg [Prunus persica]	CL,DL
XM_010112091.1	gi|462404971|gb|EMJ10435.1|	hypothetical protein PRUPE_ppa007016mg [Prunus persica]	CL,DL
XM_010112105.1	gi|224071429|ref|XP_002303455.1|	predicted protein [Populus trichocarpa] >gi|222840887|gb|EEE78434.1| predicted protein [Populus trichocarpa]	CL,DL
XM_010112135.1	gi|462405326|gb|EMJ10790.1|	hypothetical protein PRUPE_ppa011305mg [Prunus persica]	CL,DL
XM_010112296.1	gi|470134332|ref|XP_004303008.1|	PREDICTED: uncharacterized protein LOC101299784 isoform 1 [Fragaria vesca subsp. vesca]	CL,DL
XM_010112304.1	gi|462420184|gb|EMJ24447.1|	hypothetical protein PRUPE_ppa007235mg [Prunus persica]	CL,DL
XM_010112325.1	gi|224109524|ref|XP_002333242.1|	predicted protein [Populus trichocarpa] >gi|224129034|ref|XP_002320484.1| predicted protein [Populus trichocarpa] >gi|118480997|gb|ABK92452.1| unknown [Populus trichocarpa] >gi|222835778|gb|EEE74213.1| predicted protein [Populus trichocarpa] >gi|222861257|gb|EEE98799.1| predicted protein [Populus trichocarpa]	CL,DL
XM_010112496.1	gi|462406169|gb|EMJ11633.1|	hypothetical protein PRUPE_ppa000205mg [Prunus persica]	CL,DL
XM_010112570.1	gi|225445063|ref|XP_002280262.1|	PREDICTED: uncharacterized protein LOC100249186 [Vitis vinifera]	CL,DL
XM_010112584.1	gi|462411596|gb|EMJ16645.1|	hypothetical protein PRUPE_ppa006341mg [Prunus persica]	CL,DL
XM_010112643.1	gi|462407326|gb|EMJ12660.1|	hypothetical protein PRUPE_ppa007390mg [Prunus persica]	CL,DL
XM_010112756.1	gi|462400836|gb|EMJ06393.1|	hypothetical protein PRUPE_ppa005678mg [Prunus persica]	CL,DL
XM_010112770.1	gi|462401516|gb|EMJ07073.1|	hypothetical protein PRUPE_ppa011229mg [Prunus persica]	CL,DL
XM_010112782.1	gi|388502142|gb|AFK39137.1|	unknown [Lotus japonicus]	CL,DL
XM_010112784.1	gi|255547564|ref|XP_002514839.1|	translation initiation factor, putative [Ricinus communis] >gi|223545890|gb|EEF47393.1| translation initiation factor, putative [Ricinus communis]	CL,DL
XM_010112796.1	gi|359481568|ref|XP_002277884.2|	PREDICTED: uncharacterized protein LOC100248184 [Vitis vinifera]	CL,DL
XM_010112836.1	gi|315613886|gb|ADU52545.1|	actin 2 [Morus alba]	CL,DL
XM_010113004.1	gi|462397933|gb|EMJ03601.1|	hypothetical protein PRUPE_ppa009512mg [Prunus persica]	CL,DL
XM_010113151.1	gi|255583115|ref|XP_002532324.1|	oxysterol binding protein, putative [Ricinus communis] >gi|223527967|gb|EEF30051.1| oxysterol binding protein, putative [Ricinus communis]	CL,DL
XM_010113309.1	gi|470140382|ref|XP_004305919.1|	PREDICTED: uncharacterized protein LOC101294787 [Fragaria vesca subsp. vesca]	CL,DL
XM_010113440.1	gi|462413932|gb|EMJ18981.1|	hypothetical protein PRUPE_ppa020036mg [Prunus persica]	CL,DL
XM_010113557.1	gi|462401298|gb|EMJ06855.1|	hypothetical protein PRUPE_ppa009374mg [Prunus persica]	CL,DL
XM_010113634.1	gi|255574095|ref|XP_002527963.1|	transcription factor, putative [Ricinus communis] >gi|223532589|gb|EEF34375.1| transcription factor, putative [Ricinus communis]	CL,DL
XM_010113635.1	gi|462420052|gb|EMJ24315.1|	hypothetical protein PRUPE_ppa003768mg [Prunus persica]	CL,DL
XM_010113659.1	gi|462405008|gb|EMJ10472.1|	hypothetical protein PRUPE_ppa007499mg [Prunus persica]	CL,DL
XM_010113768.1	gi|225459918|ref|XP_002264295.1|	PREDICTED: chlorophyll a-b binding protein CP26, chloroplastic [Vitis vinifera] >gi|147770824|emb|CAN76428.1| hypothetical protein VITISV_023565 [Vitis vinifera] >gi|297734735|emb|CBI16969.3| unnamed protein product [Vitis vinifera]	CL,DL
XM_010113786.1	gi|462411768|gb|EMJ16817.1|	hypothetical protein PRUPE_ppa007912mg [Prunus persica]	CL,DL
XM_010113979.1	gi|449461689|ref|XP_004148574.1|	PREDICTED: eukaryotic initiation factor 4A-3-like [Cucumis sativus] >gi|449508400|ref|XP_004163303.1| PREDICTED: eukaryotic initiation factor 4A-3-like [Cucumis sativus]	CL,DL
XM_010113999.1	gi|359473657|ref|XP_002271846.2|	PREDICTED: delta(24)-sterol reductase-like [Vitis vinifera]	CL,DL
XM_010114015.1	gi|462402698|gb|EMJ08255.1|	hypothetical protein PRUPE_ppb004154mg [Prunus persica]	CL,DL
XM_010114063.1	gi|255536899|ref|XP_002509516.1|	B2 protein, putative [Ricinus communis] >gi|223549415|gb|EEF50903.1| B2 protein, putative [Ricinus communis]	CL,DL
XM_010114071.1	gi|449441696|ref|XP_004138618.1|	PREDICTED: 50S ribosomal protein L27, chloroplastic-like isoform 1 [Cucumis sativus] >gi|449441698|ref|XP_004138619.1| PREDICTED: 50S ribosomal protein L27, chloroplastic-like isoform 2 [Cucumis sativus] >gi|449518795|ref|XP_004166421.1| PREDICTED: 50S ribosomal protein L27, chloroplastic-like isoform 1 [Cucumis sativus] >gi|449518797|ref|XP_004166422.1| PREDICTED: 50S ribosomal protein L27, chlo…	CL,DL
XM_010114085.1	gi|462413886|gb|EMJ18935.1|	hypothetical protein PRUPE_ppa007202mg [Prunus persica]	CL,DL
XM_010114094.1	gi|225451501|ref|XP_002271949.1|	PREDICTED: transcription factor TCP20-like [Vitis vinifera]	CL,DL
XM_010114118.1	gi|225457283|ref|XP_002284415.1|	PREDICTED: putative pre-mRNA-splicing factor ATP-dependent RNA helicase DHX16-like [Vitis vinifera]	CL,DL
XM_010114132.1	gi|462411880|gb|EMJ16929.1|	hypothetical protein PRUPE_ppa009069mg [Prunus persica]	CL,DL
XM_010114147.1	gi|388522701|gb|AFK49412.1|	unknown [Lotus japonicus]	CL,DL
XM_010114236.1	gi|296085315|emb|CBI29047.3|	unnamed protein product [Vitis vinifera]	CL,DL
XM_010114494.1	gi|449453592|ref|XP_004144540.1|	PREDICTED: protein DGCR14 homolog [Cucumis sativus]	CL,DL
XM_010114597.1	gi|388512233|gb|AFK44178.1|	unknown [Lotus japonicus] >gi|388515363|gb|AFK45743.1| unknown [Lotus japonicus]	CL,DL
XM_010114601.1	gi|7387726|sp|O22582.3|H2B_GOSHI	RecName: Full=Histone H2B >gi|2558962|gb|AAB97163.1| histone H2B1 [Gossypium hirsutum]	CL,DL
XM_010114609.1	gi|470116891|ref|XP_004294606.1|	PREDICTED: methyl-CpG-binding domain-containing protein 7-like [Fragaria vesca subsp. vesca]	CL,DL
XM_010114650.1	gi|462414424|gb|EMJ19161.1|	hypothetical protein PRUPE_ppa005239mg [Prunus persica]	CL,DL
XM_010114704.1	gi|224106600|ref|XP_002314220.1|	predicted protein [Populus trichocarpa] >gi|222850628|gb|EEE88175.1| predicted protein [Populus trichocarpa]	CL,DL
XM_010114736.1	gi|239056191|emb|CAQ58628.1|	Putative 2-3 biphosphoglycerate independant phosphoglycerate mutase [Vitis vinifera]	CL,DL
XM_010114874.1	gi|356571748|ref|XP_003554035.1|	PREDICTED: U5 small nuclear ribonucleoprotein 40 kDa protein-like isoform 1 [Glycine max] >gi|356571750|ref|XP_003554036.1| PREDICTED: U5 small nuclear ribonucleoprotein 40 kDa protein-like isoform 2 [Glycine max] >gi|356571752|ref|XP_003554037.1| PREDICTED: U5 small nuclear ribonucleoprotein 40 kDa protein-like isoform 3 [Glycine max]	CL,DL
XM_010114900.1	gi|255569450|ref|XP_002525692.1|	BTB and MATH domain-containing protein, putative [Ricinus communis] >gi|223534992|gb|EEF36675.1| BTB and MATH domain-containing protein, putative [Ricinus communis]	CL,DL
XM_010114951.1	gi|470102605|ref|XP_004287742.1|	PREDICTED: adipocyte plasma membrane-associated protein-like [Fragaria vesca subsp. vesca]	CL,DL
XM_010115030.1	gi|225431096|ref|XP_002265360.1|	PREDICTED: lysosomal alpha-mannosidase [Vitis vinifera] >gi|297734991|emb|CBI17353.3| unnamed protein product [Vitis vinifera]	CL,DL
XM_010115039.1	gi|225431122|ref|XP_002265774.1|	PREDICTED: ferredoxin--NADP reductase, leaf isozyme, chloroplastic isoform 1 [Vitis vinifera] >gi|297735008|emb|CBI17370.3| unnamed protein product [Vitis vinifera]	CL,DL
XM_010115154.1	gi|462397551|gb|EMJ03219.1|	hypothetical protein PRUPE_ppa004971mg [Prunus persica]	CL,DL
XM_010088291.1	gi|225441639|ref|XP_002282201.1|	PREDICTED: short-chain type dehydrogenase/reductase-like [Vitis vinifera]	DL
XM_010088492.1	gi|32454714|gb|AAP83138.1|	lipoxygenase [Nicotiana attenuata]	DL
XM_010088497.1	gi|462413167|gb|EMJ18216.1|	hypothetical protein PRUPE_ppa002102mg [Prunus persica]	DL
XM_010088525.1	gi|255560515|ref|XP_002521272.1|	protein phosphatase 2c, putative [Ricinus communis] >gi|223539540|gb|EEF41128.1| protein phosphatase 2c, putative [Ricinus communis]	DL
XM_010088528.1	gi|462396363|gb|EMJ02162.1|	hypothetical protein PRUPE_ppa003998mg [Prunus persica]	DL
XM_010088532.1	gi|449454237|ref|XP_004144862.1|	PREDICTED: dnaJ homolog subfamily C member 17-like [Cucumis sativus]	DL
XM_010088540.1	gi|462396437|gb|EMJ02236.1|	hypothetical protein PRUPE_ppa005784mg [Prunus persica]	DL
XM_010088629.1	gi|359490779|ref|XP_002269798.2|	PREDICTED: uncharacterized protein LOC100252112 [Vitis vinifera] >gi|302144012|emb|CBI23117.3| unnamed protein product [Vitis vinifera]	DL
XM_010088641.1	gi|470149366|ref|XP_004310209.1|	PREDICTED: mitochondrial chaperone BCS1-like [Fragaria vesca subsp. vesca]	DL
XM_010088675.1	gi|462404941|gb|EMJ10405.1|	hypothetical protein PRUPE_ppa006611mg [Prunus persica]	DL
XM_010088685.1	gi|255540161|ref|XP_002511145.1|	Corticosteroid 11-beta-dehydrogenase, putative [Ricinus communis] >gi|223550260|gb|EEF51747.1| Corticosteroid 11-beta-dehydrogenase, putative [Ricinus communis]	DL
XM_010088693.1	gi|462405997|gb|EMJ11461.1|	hypothetical protein PRUPE_ppa003342mg [Prunus persica]	DL
XM_010088728.1	gi|462414856|gb|EMJ19593.1|	hypothetical protein PRUPE_ppa011389mg [Prunus persica]	DL
XM_010088732.1	gi|470146712|ref|XP_004308966.1|	PREDICTED: uncharacterized protein LOC101308136 [Fragaria vesca subsp. vesca]	DL
XM_010088745.1	gi|462414638|gb|EMJ19375.1|	hypothetical protein PRUPE_ppa007608mg [Prunus persica]	DL
XM_010088769.1	gi|462413316|gb|EMJ18365.1|	hypothetical protein PRUPE_ppa002483mg [Prunus persica]	DL
XM_010088820.1	gi|462397196|gb|EMJ02995.1|	hypothetical protein PRUPE_ppa002994mg [Prunus persica]	DL
XM_010088821.1	gi|462397117|gb|EMJ02916.1|	hypothetical protein PRUPE_ppa003766mg [Prunus persica]	DL
XM_010088844.1	gi|462407507|gb|EMJ12841.1|	hypothetical protein PRUPE_ppa008801mg [Prunus persica]	DL
XM_010088876.1	gi|462422222|gb|EMJ26485.1|	hypothetical protein PRUPE_ppa001361mg [Prunus persica]	DL
XM_010088885.1	gi|462418862|gb|EMJ23125.1|	hypothetical protein PRUPE_ppa000052mg [Prunus persica]	DL
XM_010088914.1	gi|462418303|gb|EMJ22752.1|	hypothetical protein PRUPE_ppa001263mg [Prunus persica]	DL
XM_010088932.1	gi|225437573|ref|XP_002270605.1|	PREDICTED: histone-lysine N-methyltransferase EZA1-like [Vitis vinifera]	DL
XM_010088933.1	gi|462396563|gb|EMJ02362.1|	hypothetical protein PRUPE_ppa004056mg [Prunus persica]	DL
XM_010088935.1	gi|462395722|gb|EMJ01521.1|	hypothetical protein PRUPE_ppa000899mg [Prunus persica]	DL
XM_010089000.1	gi|356511953|ref|XP_003524686.1|	PREDICTED: uncharacterized protein At2g23090 [Glycine max] >gi|255629215|gb|ACU14952.1| unknown [Glycine max]	DL
XM_010089073.1	gi|470147794|ref|XP_004309464.1|	PREDICTED: G-type lectin S-receptor-like serine/threonine-protein kinase RLK1-like [Fragaria vesca subsp. vesca]	DL
XM_010089150.1	gi|470144392|ref|XP_004307841.1|	PREDICTED: uncharacterized protein LOC101314703 [Fragaria vesca subsp. vesca]	DL
XM_010089152.1	gi|255558091|ref|XP_002520074.1|	protein with unknown function [Ricinus communis] >gi|223540838|gb|EEF42398.1| protein with unknown function [Ricinus communis]	DL
XM_010089186.1	gi|255557983|ref|XP_002520020.1|	protein binding protein, putative [Ricinus communis] >gi|223540784|gb|EEF42344.1| protein binding protein, putative [Ricinus communis]	DL
XM_010089188.1	gi|357474241|ref|XP_003607405.1|	Exportin-1 [Medicago truncatula] >gi|355508460|gb|AES89602.1| Exportin-1 [Medicago truncatula]	DL
XM_010089200.1	gi|470146803|ref|XP_004309010.1|	PREDICTED: probable LRR receptor-like serine/threonine-protein kinase At4g36180-like [Fragaria vesca subsp. vesca]	DL
XM_010089206.1	gi|462415064|gb|EMJ19801.1|	hypothetical protein PRUPE_ppa013385mg [Prunus persica]	DL
XM_010089287.1	gi|118487206|gb|ABK95431.1|	unknown [Populus trichocarpa] >gi|118488371|gb|ABK96003.1| unknown [Populus trichocarpa]	DL
XM_010089340.1	gi|255563792|ref|XP_002522897.1|	conserved hypothetical protein [Ricinus communis] >gi|223537882|gb|EEF39497.1| conserved hypothetical protein [Ricinus communis]	DL
XM_010089361.1	gi|449443688|ref|XP_004139609.1|	PREDICTED: uncharacterized protein LOC101216718 [Cucumis sativus]	DL
XM_010089401.1	gi|470135740|ref|XP_004303667.1|	PREDICTED: protein phosphatase 2C 16-like [Fragaria vesca subsp. vesca]	DL
XM_010089439.1	gi|462405121|gb|EMJ10585.1|	hypothetical protein PRUPE_ppa009100mg [Prunus persica]	DL
XM_010089455.1	gi|462406066|gb|EMJ11530.1|	hypothetical protein PRUPE_ppa002060mg [Prunus persica]	DL
XM_010089513.1	gi|255552828|ref|XP_002517457.1|	H(\+)-transporting atpase plant/fungi plasma membrane type, putative [Ricinus communis] >gi|223543468|gb|EEF44999.1| H(\+)-transporting atpase plant/fungi plasma membrane type, putative [Ricinus communis]	DL
XM_010089620.1	gi|460369196|ref|XP_004230449.1|	PREDICTED: 60S ribosomal protein L3-like [Solanum lycopersicum]	DL
XM_010089636.1	gi|462414951|gb|EMJ19688.1|	hypothetical protein PRUPE_ppa012120mg [Prunus persica]	DL
XM_010089656.1	gi|462416724|gb|EMJ21461.1|	hypothetical protein PRUPE_ppa001267mg [Prunus persica]	DL
XM_010089752.1	gi|224145996|ref|XP_002325841.1|	predicted protein [Populus trichocarpa] >gi|222862716|gb|EEF00223.1| predicted protein [Populus trichocarpa]	DL
XM_010089811.1	gi|19110909|gb|AAL85343.1|AF479622_1	trypsin-like protease inhibitor [Ficus carica]	DL
XM_010089833.1	gi|462411671|gb|EMJ16720.1|	hypothetical protein PRUPE_ppa003758mg [Prunus persica]	DL
XM_010090005.1	gi|225437428|ref|XP_002271896.1|	PREDICTED: sucrose synthase 2 [Vitis vinifera] >gi|147800323|emb|CAN68704.1| hypothetical protein VITISV_035889 [Vitis vinifera] >gi|297743915|emb|CBI36885.3| unnamed protein product [Vitis vinifera]	DL
XM_010090030.1	gi|462397594|gb|EMJ03262.1|	hypothetical protein PRUPE_ppa005825mg [Prunus persica]	DL
XM_010090082.1	gi|351722416|ref|NP_001238011.1|	uncharacterized protein LOC100499921 [Glycine max]	DL
XM_010090086.1	gi|225442363|ref|XP_002281321.1|	PREDICTED: IAA-amino acid hydrolase ILR1-like 4 [Vitis vinifera] >gi|297743123|emb|CBI35990.3| unnamed protein product [Vitis vinifera]	DL
XM_010090181.1	gi|462397759|gb|EMJ03427.1|	hypothetical protein PRUPE_ppa008625mg [Prunus persica]	DL
XM_010090229.1	gi|225424240|ref|XP_002280766.1|	PREDICTED: probable sulfate transporter 3.3-like [Vitis vinifera]	DL
XM_010090234.1	gi|462412085|gb|EMJ17134.1|	hypothetical protein PRUPE_ppa011088mg [Prunus persica]	DL
XM_010090244.1	gi|470133691|ref|XP_004302694.1|	PREDICTED: uncharacterized protein LOC101304684 isoform 2 [Fragaria vesca subsp. vesca]	DL
XM_010090276.1	gi|356504258|ref|XP_003520914.1|	PREDICTED: delta-1-pyrroline-5-carboxylate synthase-like [Glycine max]	DL
XM_010090344.1	gi|462410419|gb|EMJ15753.1|	hypothetical protein PRUPE_ppa000678mg [Prunus persica]	DL
XM_010090365.1	gi|449436856|ref|XP_004136208.1|	PREDICTED: IWS1-like protein-like [Cucumis sativus] >gi|449508046|ref|XP_004163201.1| PREDICTED: IWS1-like protein-like [Cucumis sativus]	DL
XM_010090407.1	gi|225425368|ref|XP_002270226.1|	PREDICTED: squamosa promoter-binding-like protein 16 [Vitis vinifera] >gi|147820985|emb|CAN63524.1| hypothetical protein VITISV_001644 [Vitis vinifera]	DL
XM_010090527.1	gi|462398064|gb|EMJ03732.1|	hypothetical protein PRUPE_ppa011027mg [Prunus persica]	DL
XM_010090557.1	gi|462398229|gb|EMJ03897.1|	hypothetical protein PRUPE_ppa012688mg [Prunus persica] >gi|462398230|gb|EMJ03898.1| hypothetical protein PRUPE_ppa012688mg [Prunus persica]	DL
XM_010090606.1	gi|255543867|ref|XP_002512996.1|	Salt-tolerance protein, putative [Ricinus communis] >gi|223548007|gb|EEF49499.1| Salt-tolerance protein, putative [Ricinus communis]	DL
XM_010090676.1	gi|351726524|ref|NP_001235082.1|	uncharacterized protein LOC100499721 precursor [Glycine max]	DL
XM_010090677.1	gi|462422240|gb|EMJ26503.1|	hypothetical protein PRUPE_ppa001208mg [Prunus persica]	DL
XM_010090680.1	gi|225435955|ref|XP_002270069.1|	PREDICTED: tubulin beta-4 chain [Vitis vinifera]	DL
XM_010090715.1	gi|147794785|emb|CAN66844.1|	hypothetical protein VITISV_002365 [Vitis vinifera]	DL
XM_010090930.1	gi|462409591|gb|EMJ14925.1|	hypothetical protein PRUPE_ppa000365mg [Prunus persica]	DL
XM_010090979.1	gi|356504601|ref|XP_003521084.1|	PREDICTED: chaperone protein dnaJ 2-like [Glycine max]	DL
XM_010090995.1	gi|470142595|ref|XP_004306989.1|	PREDICTED: uncharacterized protein LOC101291176 [Fragaria vesca subsp. vesca]	DL
XM_010091021.1	gi|462395790|gb|EMJ01589.1|	hypothetical protein PRUPE_ppa008434mg [Prunus persica]	DL
XM_010091082.1	gi|462407559|gb|EMJ12893.1|	hypothetical protein PRUPE_ppa009230mg [Prunus persica]	DL
XM_010091096.1	gi|462399813|gb|EMJ05481.1|	hypothetical protein PRUPE_ppa001312mg [Prunus persica]	DL
XM_010091230.1	gi|470117278|ref|XP_004294788.1|	PREDICTED: ubiquitin-activating enzyme E1 2-like [Fragaria vesca subsp. vesca]	DL
XM_010091260.1	gi|462413852|gb|EMJ18901.1|	hypothetical protein PRUPE_ppa003330mg [Prunus persica]	DL
XM_010091262.1	gi|462411691|gb|EMJ16740.1|	hypothetical protein PRUPE_ppa003809mg [Prunus persica]	DL
XM_010091270.1	gi|462412851|gb|EMJ17900.1|	hypothetical protein PRUPE_ppa026630mg [Prunus persica]	DL
XM_010091279.1	gi|470140763|ref|XP_004306108.1|	PREDICTED: tRNA (guanosine(18)-2&apos;-O)-methyltransferase-like [Fragaria vesca subsp. vesca]	DL
XM_010091286.1	gi|225452938|ref|XP_002284191.1|	PREDICTED: uncharacterized protein LOC100268024 isoform 1 [Vitis vinifera] >gi|296082978|emb|CBI22279.3| unnamed protein product [Vitis vinifera]	DL
XM_010091322.1	gi|462411051|gb|EMJ16100.1|	hypothetical protein PRUPE_ppa000160mg [Prunus persica]	DL
XM_010091376.1	gi|225466121|ref|XP_002267934.1|	PREDICTED: peroxisomal membrane protein 11-4 [Vitis vinifera] >gi|296084211|emb|CBI24599.3| unnamed protein product [Vitis vinifera]	DL
XM_010091477.1	gi|462414777|gb|EMJ19514.1|	hypothetical protein PRUPE_ppa010954mg [Prunus persica]	DL
XM_010091479.1	gi|470143158|ref|XP_004307249.1|	PREDICTED: uncharacterized protein LOC101302396 [Fragaria vesca subsp. vesca]	DL
XM_010091489.1	gi|462403898|gb|EMJ09455.1|	hypothetical protein PRUPE_ppa016557mg [Prunus persica]	DL
XM_010091498.1	gi|462400863|gb|EMJ06420.1|	hypothetical protein PRUPE_ppa005948mg [Prunus persica]	DL
XM_010091546.1	gi|302398693|gb|ADL36641.1|	C2H2L domain class transcription factor [Malus x domestica]	DL
XM_010091584.1	gi|462405691|gb|EMJ11155.1|	hypothetical protein PRUPE_ppa004836mg [Prunus persica]	DL
XM_010091633.1	gi|462422207|gb|EMJ26470.1|	hypothetical protein PRUPE_ppa001461mg [Prunus persica]	DL
XM_010091652.1	gi|359475843|ref|XP_002282918.2|	PREDICTED: CHD3-type chromatin-remodeling factor PICKLE-like [Vitis vinifera]	DL
XM_010091703.1	gi|462397560|gb|EMJ03228.1|	hypothetical protein PRUPE_ppa005130mg [Prunus persica]	DL
XM_010091727.1	gi|462397744|gb|EMJ03412.1|	hypothetical protein PRUPE_ppa008425mg [Prunus persica]	DL
XM_010091736.1	gi|462398376|gb|EMJ04044.1|	hypothetical protein PRUPE_ppa014668mg [Prunus persica]	DL
XM_010091780.1	gi|462397604|gb|EMJ03272.1|	hypothetical protein PRUPE_ppa005969mg [Prunus persica]	DL
XM_010091811.1	gi|462398425|gb|EMJ04093.1|	hypothetical protein PRUPE_ppa016008mg [Prunus persica]	DL
XM_010091828.1	gi|359484277|ref|XP_002278210.2|	PREDICTED: uncharacterized protein LOC100256088 [Vitis vinifera]	DL
XM_010091859.1	gi|146215994|gb|ABQ10199.1|	cysteine protease Cp1 [Actinidia deliciosa]	DL
XM_010091884.1	gi|224144141|ref|XP_002325200.1|	predicted protein [Populus trichocarpa] >gi|222866634|gb|EEF03765.1| predicted protein [Populus trichocarpa]	DL
XM_010091889.1	gi|224063447|ref|XP_002301149.1|	predicted protein [Populus trichocarpa] >gi|222842875|gb|EEE80422.1| predicted protein [Populus trichocarpa]	DL
XM_010091892.1	gi|462403734|gb|EMJ09291.1|	hypothetical protein PRUPE_ppa001342mg [Prunus persica]	DL
XM_010092035.1	gi|462395949|gb|EMJ01748.1|	hypothetical protein PRUPE_ppa011737mg [Prunus persica]	DL
XM_010092062.1	gi|470108761|ref|XP_004290677.1|	PREDICTED: mediator of RNA polymerase II transcription subunit 33B-like [Fragaria vesca subsp. vesca]	DL
XM_010092083.1	gi|470108735|ref|XP_004290664.1|	PREDICTED: uncharacterized protein LOC101293156 [Fragaria vesca subsp. vesca]	DL
XM_010092102.1	gi|255559446|ref|XP_002520743.1|	leucine rich repeat-containing protein, putative [Ricinus communis] >gi|223540128|gb|EEF41705.1| leucine rich repeat-containing protein, putative [Ricinus communis]	DL
XM_010092105.1	gi|470108703|ref|XP_004290648.1|	PREDICTED: ribosome-recycling factor, chloroplastic-like [Fragaria vesca subsp. vesca]	DL
XM_010092139.1	gi|356576366|ref|XP_003556303.1|	PREDICTED: uncharacterized protein LOC100808783 [Glycine max]	DL
XM_010092149.1	gi|297740448|emb|CBI30630.3|	unnamed protein product [Vitis vinifera]	DL
XM_010092250.1	gi|359497371|ref|XP_003635494.1|	PREDICTED: probable glucan 1,3-beta-glucosidase A-like [Vitis vinifera] >gi|296080899|emb|CBI18831.3| unnamed protein product [Vitis vinifera]	DL
XM_010092317.1	gi|462422184|gb|EMJ26447.1|	hypothetical protein PRUPE_ppa001678mg [Prunus persica]	DL
XM_010092318.1	gi|225458581|ref|XP_002282636.1|	PREDICTED: origin recognition complex subunit 2-like [Vitis vinifera]	DL
XM_010092336.1	gi|462423967|gb|EMJ28230.1|	hypothetical protein PRUPE_ppa000679mg [Prunus persica]	DL
XM_010092348.1	gi|225425368|ref|XP_002270226.1|	PREDICTED: squamosa promoter-binding-like protein 16 [Vitis vinifera] >gi|147820985|emb|CAN63524.1| hypothetical protein VITISV_001644 [Vitis vinifera]	DL
XM_010092362.1	gi|462423872|gb|EMJ28135.1|	hypothetical protein PRUPE_ppa015545mg [Prunus persica]	DL
XM_010092366.1	gi|255547636|ref|XP_002514875.1|	amino acid binding protein, putative [Ricinus communis] >gi|223545926|gb|EEF47429.1| amino acid binding protein, putative [Ricinus communis]	DL
XM_010092478.1	gi|470148296|ref|XP_004309704.1|	PREDICTED: peroxisome biogenesis protein 6-like [Fragaria vesca subsp. vesca]	DL
XM_010092488.1	gi|462394398|gb|EMJ00197.1|	hypothetical protein PRUPE_ppa001948mg [Prunus persica]	DL
XM_010092557.1	gi|462396792|gb|EMJ02591.1|	hypothetical protein PRUPE_ppa007941mg [Prunus persica]	DL
XM_010092708.1	gi|462409516|gb|EMJ14850.1|	hypothetical protein PRUPE_ppa001384mg [Prunus persica]	DL
XM_010092750.1	gi|470127244|ref|XP_004299584.1|	PREDICTED: uncharacterized protein At5g50100, mitochondrial-like [Fragaria vesca subsp. vesca]	DL
XM_010092774.1	gi|225439659|ref|XP_002270134.1|	PREDICTED: uncharacterized protein LOC100255128 [Vitis vinifera]	DL
XM_010092804.1	gi|462401540|gb|EMJ07097.1|	hypothetical protein PRUPE_ppa011379mg [Prunus persica]	DL
XM_010092821.1	gi|462411678|gb|EMJ16727.1|	hypothetical protein PRUPE_ppa007080mg [Prunus persica]	DL
XM_010092824.1	gi|255578162|ref|XP_002529950.1|	ATP binding protein, putative [Ricinus communis] >gi|223530548|gb|EEF32427.1| ATP binding protein, putative [Ricinus communis]	DL
XM_010092860.1	gi|462397955|gb|EMJ03623.1|	hypothetical protein PRUPE_ppa009761mg [Prunus persica]	DL
XM_010092935.1	gi|462422556|gb|EMJ26819.1|	hypothetical protein PRUPE_ppa005758mg [Prunus persica]	DL
XM_010093003.1	gi|462414394|gb|EMJ19131.1|	hypothetical protein PRUPE_ppa004919mg [Prunus persica]	DL
XM_010093106.1	gi|470142781|ref|XP_004307075.1|	PREDICTED: uncharacterized protein LOC101294793 [Fragaria vesca subsp. vesca]	DL
XM_010093128.1	gi|359480238|ref|XP_002273855.2|	PREDICTED: probable polygalacturonase-like [Vitis vinifera] >gi|297744085|emb|CBI37055.3| unnamed protein product [Vitis vinifera]	DL
XM_010093153.1	gi|462417097|gb|EMJ21834.1|	hypothetical protein PRUPE_ppa002525mg [Prunus persica]	DL
XM_010093212.1	gi|462405011|gb|EMJ10475.1|	hypothetical protein PRUPE_ppa007562mg [Prunus persica]	DL
XM_010093308.1	gi|255541978|ref|XP_002512053.1|	conserved hypothetical protein [Ricinus communis] >gi|223549233|gb|EEF50722.1| conserved hypothetical protein [Ricinus communis]	DL
XM_010093417.1	gi|224125504|ref|XP_002319603.1|	predicted protein [Populus trichocarpa] >gi|222857979|gb|EEE95526.1| predicted protein [Populus trichocarpa]	DL
XM_010093529.1	gi|470107338|ref|XP_004290004.1|	PREDICTED: uncharacterized protein LOC101306871 [Fragaria vesca subsp. vesca]	DL
XM_010093548.1	gi|297744261|emb|CBI37231.3|	unnamed protein product [Vitis vinifera]	DL
XM_010093587.1	gi|359477752|ref|XP_002281833.2|	PREDICTED: uncharacterized protein LOC100266510 [Vitis vinifera]	DL
XM_010093611.1	gi|462411446|gb|EMJ16495.1|	hypothetical protein PRUPE_ppa005005mg [Prunus persica]	DL
XM_010093693.1	gi|470118216|ref|XP_004295230.1|	PREDICTED: uncharacterized protein YMR315W-like [Fragaria vesca subsp. vesca]	DL
XM_010093747.1	gi|462405879|gb|EMJ11343.1|	hypothetical protein PRUPE_ppa026135mg [Prunus persica]	DL
XM_010093811.1	gi|225461736|ref|XP_002285529.1|	PREDICTED: septum-promoting GTP-binding protein 1 [Vitis vinifera]	DL
XM_010093827.1	gi|470116392|ref|XP_004294366.1|	PREDICTED: vacuolar protein sorting-associated protein 22 homolog 1-like [Fragaria vesca subsp. vesca]	DL
XM_010093829.1	gi|462407683|gb|EMJ13017.1|	hypothetical protein PRUPE_ppa004230mg [Prunus persica]	DL
XM_010093941.1	gi|462402780|gb|EMJ08337.1|	hypothetical protein PRUPE_ppa001947mg [Prunus persica]	DL
XM_010094146.1	gi|462409815|gb|EMJ15149.1|	hypothetical protein PRUPE_ppa003664mg [Prunus persica]	DL
XM_010094152.1	gi|462409151|gb|EMJ14485.1|	hypothetical protein PRUPE_ppa000061mg [Prunus persica]	DL
XM_010094181.1	gi|462409607|gb|EMJ14941.1|	hypothetical protein PRUPE_ppa004155m2g, partial [Prunus persica]	DL
XM_010094204.1	gi|224088174|ref|XP_002308355.1|	predicted protein [Populus trichocarpa] >gi|222854331|gb|EEE91878.1| predicted protein [Populus trichocarpa]	DL
XM_010094353.1	gi|462410206|gb|EMJ15540.1|	hypothetical protein PRUPE_ppa027114mg [Prunus persica]	DL
XM_010094440.1	gi|462409787|gb|EMJ15121.1|	hypothetical protein PRUPE_ppa004271mg [Prunus persica]	DL
XM_010094445.1	gi|255578546|ref|XP_002530136.1|	60S ribosomal protein L18a, plant, putative [Ricinus communis] >gi|223530361|gb|EEF32252.1| 60S ribosomal protein L18a, plant, putative [Ricinus communis]	DL
XM_010094486.1	gi|255577438|ref|XP_002529598.1|	receptor-kinase, putative [Ricinus communis] >gi|223530931|gb|EEF32790.1| receptor-kinase, putative [Ricinus communis]	DL
XM_010094491.1	gi|462400945|gb|EMJ06502.1|	hypothetical protein PRUPE_ppa006778mg [Prunus persica] >gi|462400946|gb|EMJ06503.1| hypothetical protein PRUPE_ppa006778mg [Prunus persica]	DL
XM_010094566.1	gi|462417411|gb|EMJ22148.1|	hypothetical protein PRUPE_ppa026124mg [Prunus persica]	DL
XM_010094591.1	gi|470141998|ref|XP_004306709.1|	PREDICTED: BAG family molecular chaperone regulator 6-like [Fragaria vesca subsp. vesca]	DL
XM_010094607.1	gi|462407226|gb|EMJ12560.1|	hypothetical protein PRUPE_ppa002355mg [Prunus persica]	DL
XM_010094619.1	gi|260408334|gb|ACX37460.1|	calcium dependent protein kinase 32 [Gossypium hirsutum]	DL
XM_010094631.1	gi|462403961|gb|EMJ09518.1|	hypothetical protein PRUPE_ppa002782mg [Prunus persica]	DL
XM_010094655.1	gi|462403973|gb|EMJ09530.1|	hypothetical protein PRUPE_ppa002385mg [Prunus persica]	DL
XM_010094719.1	gi|470119109|ref|XP_004295659.1|	PREDICTED: uncharacterized protein LOC101290940 [Fragaria vesca subsp. vesca]	DL
XM_010094752.1	gi|470115780|ref|XP_004294069.1|	PREDICTED: molybdenum cofactor sulfurase-like [Fragaria vesca subsp. vesca]	DL
XM_010094779.1	gi|470107281|ref|XP_004289977.1|	PREDICTED: rho GDP-dissociation inhibitor 1-like [Fragaria vesca subsp. vesca]	DL
XM_010094790.1	gi|224055984|ref|XP_002298710.1|	actin 1 [Populus trichocarpa] >gi|222845968|gb|EEE83515.1| actin 1 [Populus trichocarpa] >gi|315248859|gb|ADT91622.1| actin7a [Hevea brasiliensis] >gi|325053295|dbj|BAJ79029.1| actin [Nitraria sibirica] >gi|333463955|gb|AEF33711.1| actin [Hevea brasiliensis] >gi|358635038|dbj|BAL22349.1| actin [Nitraria sibirica] >gi|388252793|gb|AFK24460.1| actin 2 [Ziziphus jujuba] >gi|390988087|gb|AFM36693.1| …	DL
XM_010094805.1	gi|462409682|gb|EMJ15016.1|	hypothetical protein PRUPE_ppa005609mg [Prunus persica]	DL
XM_010094823.1	gi|225464748|ref|XP_002264621.1|	PREDICTED: zinc transporter 5 isoform 1 [Vitis vinifera]	DL
XM_010094844.1	gi|462404915|gb|EMJ10379.1|	hypothetical protein PRUPE_ppa006300mg [Prunus persica]	DL
XM_010094884.1	gi|359485181|ref|XP_002278608.2|	PREDICTED: probable ATP-dependent RNA helicase YTHDC2-like [Vitis vinifera]	DL
XM_010095139.1	gi|462407541|gb|EMJ12875.1|	hypothetical protein PRUPE_ppa009145mg [Prunus persica]	DL
XM_010095158.1	gi|462407756|gb|EMJ13090.1|	hypothetical protein PRUPE_ppa010274mg [Prunus persica]	DL
XM_010095174.1	gi|462409554|gb|EMJ14888.1|	hypothetical protein PRUPE_ppa000854mg [Prunus persica]	DL
XM_010095211.1	gi|317106698|dbj|BAJ53199.1|	JHL03K20.8 [Jatropha curcas]	DL
XM_010095233.1	gi|1835260|emb|CAA99990.1|	mitotic cyclin [Sesbania rostrata]	DL
XM_010095259.1	gi|296089632|emb|CBI39451.3|	unnamed protein product [Vitis vinifera]	DL
XM_010095288.1	gi|238625815|gb|ACR48188.1|	MYB domain protein 51-2 [Brassica rapa subsp. pekinensis]	DL
XM_010095369.1	gi|388505216|gb|AFK40674.1|	unknown [Lotus japonicus]	DL
XM_010095399.1	gi|462407037|gb|EMJ12501.1|	hypothetical protein PRUPE_ppa001777mg [Prunus persica]	DL
XM_010095470.1	gi|462399908|gb|EMJ05576.1|	hypothetical protein PRUPE_ppa007383mg [Prunus persica]	DL
XM_010095475.1	gi|462399322|gb|EMJ04990.1|	hypothetical protein PRUPE_ppa001506mg [Prunus persica]	DL
XM_010095495.1	gi|255583653|ref|XP_002532581.1|	CBL-interacting serine/threonine-protein kinase, putative [Ricinus communis] >gi|223527690|gb|EEF29798.1| CBL-interacting serine/threonine-protein kinase, putative [Ricinus communis]	DL
XM_010095500.1	gi|296083998|emb|CBI24386.3|	unnamed protein product [Vitis vinifera]	DL
XM_010095511.1	gi|462422057|gb|EMJ26320.1|	hypothetical protein PRUPE_ppa002628mg [Prunus persica]	DL
XM_010095515.1	gi|356554233|ref|XP_003545453.1|	PREDICTED: elongation factor 1-beta 1-like [Glycine max]	DL
XM_010095516.1	--	--	DL
XM_010095617.1	gi|462403686|gb|EMJ09243.1|	hypothetical protein PRUPE_ppa002678mg [Prunus persica]	DL
XM_010095698.1	gi|449432724|ref|XP_004134149.1|	PREDICTED: NEDD8-activating enzyme E1 catalytic subunit-like [Cucumis sativus] >gi|449515377|ref|XP_004164726.1| PREDICTED: NEDD8-activating enzyme E1 catalytic subunit-like [Cucumis sativus]	DL
XM_010095700.1	gi|255552275|ref|XP_002517182.1|	conserved hypothetical protein [Ricinus communis] >gi|223543817|gb|EEF45345.1| conserved hypothetical protein [Ricinus communis]	DL
XM_010095736.1	gi|145333683|ref|NP_001078424.1|	autophagy-related protein 8a [Arabidopsis thaliana] >gi|332659138|gb|AEE84538.1| autophagy-related protein 8a [Arabidopsis thaliana]	DL
XM_010095760.1	gi|429326538|gb|AFZ78609.1|	hydroxycinnamoyl-CoA:shikimate/quinate hydroxycinnamoyl transferase [Populus tomentosa]	DL
XM_010095769.1	gi|224053040|ref|XP_002297677.1|	predicted protein [Populus trichocarpa] >gi|222844935|gb|EEE82482.1| predicted protein [Populus trichocarpa]	DL
XM_010095838.1	gi|449438769|ref|XP_004137160.1|	PREDICTED: polyadenylate-binding protein 2-like [Cucumis sativus]	DL
XM_010095840.1	gi|462397141|gb|EMJ02940.1|	hypothetical protein PRUPE_ppa002200mg [Prunus persica]	DL
XM_010095852.1	gi|462397275|gb|EMJ03074.1|	hypothetical protein PRUPE_ppa009665mg [Prunus persica]	DL
XM_010095892.1	gi|462407587|gb|EMJ12921.1|	hypothetical protein PRUPE_ppa005985mg [Prunus persica]	DL
XM_010095922.1	gi|462423455|gb|EMJ27718.1|	hypothetical protein PRUPE_ppa025518mg [Prunus persica]	DL
XM_010095950.1	gi|462397319|gb|EMJ03118.1|	hypothetical protein PRUPE_ppa000396mg [Prunus persica]	DL
XM_010096002.1	gi|462411063|gb|EMJ16112.1|	hypothetical protein PRUPE_ppa000698mg [Prunus persica]	DL
XM_010096007.1	gi|225431924|ref|XP_002277060.1|	PREDICTED: uncharacterized protein LOC100248159 [Vitis vinifera]	DL
XM_010096037.1	gi|462419327|gb|EMJ23590.1|	hypothetical protein PRUPE_ppa004883mg [Prunus persica]	DL
XM_010096076.1	gi|462399024|gb|EMJ04692.1|	hypothetical protein PRUPE_ppa022474mg [Prunus persica]	DL
XM_010096098.1	gi|470106375|ref|XP_004289548.1|	PREDICTED: long chain acyl-CoA synthetase 1-like [Fragaria vesca subsp. vesca]	DL
XM_010096125.1	gi|462404090|gb|EMJ09647.1|	hypothetical protein PRUPE_ppa003525mg [Prunus persica]	DL
XM_010096214.1	gi|462405699|gb|EMJ11163.1|	hypothetical protein PRUPE_ppa004912mg [Prunus persica]	DL
XM_010096301.1	gi|462407968|gb|EMJ13302.1|	hypothetical protein PRUPE_ppa011800mg [Prunus persica]	DL
XM_010096389.1	gi|255574637|ref|XP_002528228.1|	ubiquitin-protein ligase, putative [Ricinus communis] >gi|223532345|gb|EEF34143.1| ubiquitin-protein ligase, putative [Ricinus communis]	DL
XM_010096394.1	gi|262192814|gb|ACY30464.1|	cystatin [Ficus pumila var. awkeotsang]	DL
XM_010096399.1	gi|359494643|ref|XP_002263207.2|	PREDICTED: DEAD-box ATP-dependent RNA helicase 36-like [Vitis vinifera] >gi|297736137|emb|CBI24175.3| unnamed protein product [Vitis vinifera]	DL
XM_010096401.1	gi|356525742|ref|XP_003531482.1|	PREDICTED: phosphoglycerate kinase, chloroplastic-like [Glycine max]	DL
XM_010096489.1	gi|462396138|gb|EMJ01937.1|	hypothetical protein PRUPE_ppa022478mg, partial [Prunus persica]	DL
XM_010096519.1	gi|462394403|gb|EMJ00202.1|	hypothetical protein PRUPE_ppa000922mg [Prunus persica]	DL
XM_010096547.1	gi|462395417|gb|EMJ01216.1|	hypothetical protein PRUPE_ppa024610mg [Prunus persica]	DL
XM_010096610.1	gi|462402853|gb|EMJ08410.1|	hypothetical protein PRUPE_ppa001899mg [Prunus persica]	DL
XM_010096622.1	gi|255543062|ref|XP_002512594.1|	Rhicadhesin receptor precursor, putative [Ricinus communis] >gi|223548555|gb|EEF50046.1| Rhicadhesin receptor precursor, putative [Ricinus communis]	DL
XM_010096631.1	gi|462403994|gb|EMJ09551.1|	hypothetical protein PRUPE_ppa001778mg [Prunus persica]	DL
XM_010096660.1	gi|462419076|gb|EMJ23339.1|	hypothetical protein PRUPE_ppa004669mg [Prunus persica]	DL
XM_010096708.1	gi|470120682|ref|XP_004296423.1|	PREDICTED: adiponectin receptor protein 1-like [Fragaria vesca subsp. vesca]	DL
XM_010096817.1	gi|462418936|gb|EMJ23199.1|	hypothetical protein PRUPE_ppa003297mg [Prunus persica]	DL
XM_010096943.1	gi|462401449|gb|EMJ07006.1|	hypothetical protein PRUPE_ppa010710mg [Prunus persica]	DL
XM_010097007.1	gi|470103138|ref|XP_004288001.1|	PREDICTED: small RNA degrading nuclease 3-like [Fragaria vesca subsp. vesca]	DL
XM_010097045.1	gi|462397653|gb|EMJ03321.1|	hypothetical protein PRUPE_ppa006926mg [Prunus persica]	DL
XM_010097077.1	gi|462399316|gb|EMJ04984.1|	hypothetical protein PRUPE_ppa001872mg [Prunus persica]	DL
XM_010097121.1	gi|462424379|gb|EMJ28642.1|	hypothetical protein PRUPE_ppa001566mg [Prunus persica]	DL
XM_010097169.1	gi|462419380|gb|EMJ23643.1|	hypothetical protein PRUPE_ppa006156mg [Prunus persica]	DL
XM_010097204.1	gi|449465960|ref|XP_004150695.1|	PREDICTED: eukaryotic translation initiation factor 5-like [Cucumis sativus]	DL
XM_010097243.1	gi|462422190|gb|EMJ26453.1|	hypothetical protein PRUPE_ppa001586mg [Prunus persica]	DL
XM_010097257.1	gi|462403686|gb|EMJ09243.1|	hypothetical protein PRUPE_ppa002678mg [Prunus persica]	DL
XM_010097319.1	gi|462396479|gb|EMJ02278.1|	hypothetical protein PRUPE_ppa007342mg [Prunus persica]	DL
XM_010097372.1	gi|470123591|ref|XP_004297806.1|	PREDICTED: non-functional NADPH-dependent codeinone reductase 2-like [Fragaria vesca subsp. vesca]	DL
XM_010097444.1	gi|462394595|gb|EMJ00394.1|	hypothetical protein PRUPE_ppa021570mg [Prunus persica]	DL
XM_010097540.1	gi|356517568|ref|XP_003527459.1|	PREDICTED: vesicle-associated protein 4-2-like [Glycine max]	DL
XM_010097602.1	gi|462400418|gb|EMJ06086.1|	hypothetical protein PRUPE_ppa003472mg [Prunus persica]	DL
XM_010097646.1	gi|462415170|gb|EMJ19907.1|	hypothetical protein PRUPE_ppa008922mg [Prunus persica]	DL
XM_010097717.1	gi|449458704|ref|XP_004147087.1|	PREDICTED: protein ELC-like [Cucumis sativus] >gi|449503309|ref|XP_004161938.1| PREDICTED: protein ELC-like [Cucumis sativus]	DL
XM_010097748.1	gi|377684868|gb|AFB74453.1|	transport inhibitor response protein [Prunus persica]	DL
XM_010097809.1	gi|462409753|gb|EMJ15087.1|	hypothetical protein PRUPE_ppa005278mg [Prunus persica]	DL
XM_010097821.1	gi|470119480|ref|XP_004295842.1|	PREDICTED: 1,4-alpha-glucan-branching enzyme 3, chloroplastic/amyloplastic-like [Fragaria vesca subsp. vesca]	DL
XM_010097832.1	gi|224059672|ref|XP_002299963.1|	predicted protein [Populus trichocarpa] >gi|222847221|gb|EEE84768.1| predicted protein [Populus trichocarpa]	DL
XM_010097879.1	gi|255536821|ref|XP_002509477.1|	coatomer gamma subunit, putative [Ricinus communis] >gi|223549376|gb|EEF50864.1| coatomer gamma subunit, putative [Ricinus communis]	DL
XM_010097942.1	gi|225428606|ref|XP_002281226.1|	PREDICTED: allene oxide synthase, chloroplastic [Vitis vinifera]	DL
XM_010097964.1	gi|462395256|gb|EMJ01055.1|	hypothetical protein PRUPE_ppa006275mg [Prunus persica]	DL
XM_010097978.1	gi|462396773|gb|EMJ02572.1|	hypothetical protein PRUPE_ppa007775mg [Prunus persica]	DL
XM_010097980.1	gi|462396773|gb|EMJ02572.1|	hypothetical protein PRUPE_ppa007775mg [Prunus persica]	DL
XM_010098027.1	gi|462421347|gb|EMJ25610.1|	hypothetical protein PRUPE_ppa021204mg [Prunus persica]	DL
XM_010098198.1	gi|224124746|ref|XP_002329938.1|	predicted protein [Populus trichocarpa] >gi|222871960|gb|EEF09091.1| predicted protein [Populus trichocarpa]	DL
XM_010098233.1	gi|462412054|gb|EMJ17103.1|	hypothetical protein PRUPE_ppa010775mg [Prunus persica]	DL
XM_010098404.1	gi|462418881|gb|EMJ23144.1|	hypothetical protein PRUPE_ppa001601mg [Prunus persica]	DL
XM_010098457.1	gi|462418744|gb|EMJ23007.1|	hypothetical protein PRUPE_ppa003522mg [Prunus persica]	DL
XM_010098565.1	gi|462415232|gb|EMJ19969.1|	hypothetical protein PRUPE_ppa009523mg [Prunus persica]	DL
XM_010098662.1	gi|470128993|ref|XP_004300416.1|	PREDICTED: inositol-tetrakisphosphate 1-kinase 1-like [Fragaria vesca subsp. vesca]	DL
XM_010098672.1	gi|462399799|gb|EMJ05467.1|	hypothetical protein PRUPE_ppa001699mg [Prunus persica]	DL
XM_010098685.1	gi|462400115|gb|EMJ05783.1|	hypothetical protein PRUPE_ppa003332mg [Prunus persica]	DL
XM_010098811.1	gi|255587435|ref|XP_002534270.1|	conserved hypothetical protein [Ricinus communis] >gi|223525601|gb|EEF28113.1| conserved hypothetical protein [Ricinus communis]	DL
XM_010098856.1	gi|255579228|ref|XP_002530460.1|	transcription cofactor, putative [Ricinus communis] >gi|223530005|gb|EEF31930.1| transcription cofactor, putative [Ricinus communis]	DL
XM_010099030.1	gi|462402956|gb|EMJ08513.1|	hypothetical protein PRUPE_ppa004210mg [Prunus persica]	DL
XM_010099058.1	gi|359487861|ref|XP_002273273.2|	PREDICTED: probable nucleolar protein 5-2-like [Vitis vinifera]	DL
XM_010099061.1	gi|225451197|ref|XP_002271491.1|	PREDICTED: WD repeat-containing protein 48 homolog isoform 1 [Vitis vinifera]	DL
XM_010099088.1	gi|462401524|gb|EMJ07081.1|	hypothetical protein PRUPE_ppa011286mg [Prunus persica]	DL
XM_010099164.1	gi|222630231|gb|EEE62363.1|	hypothetical protein OsJ_17152 [Oryza sativa Japonica Group]	DL
XM_010099176.1	gi|462424389|gb|EMJ28652.1|	hypothetical protein PRUPE_ppa004647mg [Prunus persica]	DL
XM_010099256.1	gi|462406017|gb|EMJ11481.1|	hypothetical protein PRUPE_ppa002944mg [Prunus persica]	DL
XM_010099278.1	gi|462406618|gb|EMJ12082.1|	hypothetical protein PRUPE_ppa002837mg [Prunus persica]	DL
XM_010099311.1	gi|462420085|gb|EMJ24348.1|	hypothetical protein PRUPE_ppa003785mg [Prunus persica]	DL
XM_010099345.1	gi|225433762|ref|XP_002271144.1|	PREDICTED: vesicle transport protein GOT1A [Vitis vinifera] >gi|297745163|emb|CBI39155.3| unnamed protein product [Vitis vinifera]	DL
XM_010099346.1	gi|470108349|ref|XP_004290483.1|	PREDICTED: protein GIGANTEA-like [Fragaria vesca subsp. vesca]	DL
XM_010099347.1	gi|449446393|ref|XP_004140956.1|	PREDICTED: UDP-galactose transporter 2-like [Cucumis sativus]	DL
XM_010099380.1	gi|470143004|ref|XP_004307178.1|	PREDICTED: xylulose 5-phosphate/phosphate translocator, chloroplastic-like [Fragaria vesca subsp. vesca]	DL
XM_010099418.1	gi|462414590|gb|EMJ19327.1|	hypothetical protein PRUPE_ppa007082mg [Prunus persica]	DL
XM_010099444.1	gi|462415325|gb|EMJ20062.1|	hypothetical protein PRUPE_ppa002893mg [Prunus persica]	DL
XM_010099448.1	gi|297744840|emb|CBI38108.3|	unnamed protein product [Vitis vinifera]	DL
XM_010099467.1	gi|470129257|ref|XP_004300541.1|	PREDICTED: alkylated DNA repair protein alkB homolog 8-like [Fragaria vesca subsp. vesca]	DL
XM_010099494.1	gi|118489363|gb|ABK96486.1|	unknown [Populus trichocarpa x Populus deltoides]	DL
XM_010099502.1	gi|380042388|gb|AFD33358.1|	acyl-activating enzyme 14 [Cannabis sativa]	DL
XM_010099519.1	gi|462413891|gb|EMJ18940.1|	hypothetical protein PRUPE_ppa008038mg [Prunus persica]	DL
XM_010099623.1	gi|462404061|gb|EMJ09618.1|	hypothetical protein PRUPE_ppa000377mg [Prunus persica]	DL
XM_010099693.1	gi|470148416|ref|XP_004309761.1|	PREDICTED: xylosyltransferase 1-like [Fragaria vesca subsp. vesca]	DL
XM_010099696.1	gi|462409701|gb|EMJ15035.1|	hypothetical protein PRUPE_ppa010547mg [Prunus persica]	DL
XM_010099743.1	gi|462413200|gb|EMJ18249.1|	hypothetical protein PRUPE_ppa001317mg [Prunus persica]	DL
XM_010099785.1	gi|449463154|ref|XP_004149299.1|	PREDICTED: cytochrome c-type biogenesis protein CcmH-like [Cucumis sativus] >gi|449507764|ref|XP_004163124.1| PREDICTED: cytochrome c-type biogenesis protein CcmH-like [Cucumis sativus]	DL
XM_010099832.1	gi|359482572|ref|XP_002283957.2|	PREDICTED: uncharacterized protein LOC100253221 [Vitis vinifera]	DL
XM_010099843.1	gi|462413691|gb|EMJ18740.1|	hypothetical protein PRUPE_ppa023072mg [Prunus persica]	DL
XM_010099895.1	gi|255578862|ref|XP_002530285.1|	structural constituent of cell wall, putative [Ricinus communis] >gi|223530183|gb|EEF32092.1| structural constituent of cell wall, putative [Ricinus communis]	DL
XM_010099953.1	gi|462424022|gb|EMJ28285.1|	hypothetical protein PRUPE_ppa000224mg [Prunus persica]	DL
XM_010100025.1	gi|225432366|ref|XP_002275787.1|	PREDICTED: putative chromatin-remodeling complex ATPase chain isoform 1 [Vitis vinifera] >gi|297736902|emb|CBI26103.3| unnamed protein product [Vitis vinifera]	DL
XM_010100048.1	gi|462419260|gb|EMJ23523.1|	hypothetical protein PRUPE_ppa008087mg [Prunus persica]	DL
XM_010100088.1	gi|470139748|ref|XP_004305608.1|	PREDICTED: pentatricopeptide repeat-containing protein At4g33170-like [Fragaria vesca subsp. vesca]	DL
XM_010100090.1	gi|462421987|gb|EMJ26250.1|	hypothetical protein PRUPE_ppa019796mg [Prunus persica]	DL
XM_010100103.1	gi|470109903|ref|XP_004291227.1|	PREDICTED: ubiquitin carboxyl-terminal hydrolase 18-like [Fragaria vesca subsp. vesca]	DL
XM_010100137.1	gi|470136057|ref|XP_004303818.1|	PREDICTED: uncharacterized protein LOC101314483 [Fragaria vesca subsp. vesca]	DL
XM_010100149.1	gi|255564541|ref|XP_002523266.1|	conserved hypothetical protein [Ricinus communis] >gi|223537479|gb|EEF39105.1| conserved hypothetical protein [Ricinus communis]	DL
XM_010100165.1	gi|462409515|gb|EMJ14849.1|	hypothetical protein PRUPE_ppa001419mg [Prunus persica]	DL
XM_010100274.1	gi|462409785|gb|EMJ15119.1|	hypothetical protein PRUPE_ppa004203mg [Prunus persica]	DL
XM_010100285.1	gi|255555103|ref|XP_002518589.1|	conserved hypothetical protein [Ricinus communis] >gi|223542434|gb|EEF43976.1| conserved hypothetical protein [Ricinus communis]	DL
XM_010100367.1	gi|462420349|gb|EMJ24612.1|	hypothetical protein PRUPE_ppa013397mg [Prunus persica]	DL
XM_010100429.1	gi|462418890|gb|EMJ23153.1|	hypothetical protein PRUPE_ppa001735mg [Prunus persica]	DL
XM_010100437.1	gi|255556586|ref|XP_002519327.1|	guanosine-3&apos;,5&apos;-bis(diphosphate) 3&apos;-pyrophosphohydrolase, putative [Ricinus communis] >gi|223541642|gb|EEF43191.1| guanosine-3&apos;,5&apos;-bis(diphosphate) 3&apos;-pyrophosphohydrolase, putative [Ricinus communis]	DL
XM_010100476.1	gi|255556498|ref|XP_002519283.1|	conserved hypothetical protein [Ricinus communis] >gi|223541598|gb|EEF43147.1| conserved hypothetical protein [Ricinus communis]	DL
XM_010100495.1	gi|356572480|ref|XP_003554396.1|	PREDICTED: uncharacterized protein LOC100818216 [Glycine max]	DL
XM_010100611.1	gi|470142464|ref|XP_004306927.1|	PREDICTED: uncharacterized protein LOC101296321 [Fragaria vesca subsp. vesca]	DL
XM_010100705.1	gi|284521002|gb|ADB93076.1|	stem-specific protein tsjt1, putative [Jatropha curcas]	DL
XM_010100774.1	gi|255573107|ref|XP_002527483.1|	protein phosphatase 2c, putative [Ricinus communis] >gi|223533123|gb|EEF34881.1| protein phosphatase 2c, putative [Ricinus communis]	DL
XM_010100790.1	gi|224069188|ref|XP_002326296.1|	predicted protein [Populus trichocarpa] >gi|118481936|gb|ABK92901.1| unknown [Populus trichocarpa] >gi|222833489|gb|EEE71966.1| predicted protein [Populus trichocarpa]	DL
XM_010100805.1	gi|462424394|gb|EMJ28657.1|	hypothetical protein PRUPE_ppa005995mg [Prunus persica]	DL
XM_010100890.1	gi|225444474|ref|XP_002272746.1|	PREDICTED: uncharacterized protein LOC100245276 [Vitis vinifera]	DL
XM_010100916.1	gi|462417036|gb|EMJ21773.1|	hypothetical protein PRUPE_ppa000074mg [Prunus persica]	DL
XM_010100968.1	gi|359472670|ref|XP_002279726.2|	PREDICTED: probable serine/threonine-protein kinase At1g18390 [Vitis vinifera]	DL
XM_010100996.1	gi|462411041|gb|EMJ16090.1|	hypothetical protein PRUPE_ppa000002mg [Prunus persica]	DL
XM_010101002.1	gi|462413905|gb|EMJ18954.1|	hypothetical protein PRUPE_ppa011007mg [Prunus persica]	DL
XM_010101071.1	gi|462415251|gb|EMJ19988.1|	hypothetical protein PRUPE_ppa009741mg [Prunus persica]	DL
XM_010101083.1	gi|462409748|gb|EMJ15082.1|	hypothetical protein PRUPE_ppa006855mg [Prunus persica]	DL
XM_010101222.1	gi|462406134|gb|EMJ11598.1|	hypothetical protein PRUPE_ppa000853mg [Prunus persica]	DL
XM_010101236.1	gi|359491145|ref|XP_002284739.2|	PREDICTED: uncharacterized protein LOC100243857 [Vitis vinifera]	DL
XM_010101252.1	gi|302142080|emb|CBI19283.3|	unnamed protein product [Vitis vinifera]	DL
XM_010101267.1	gi|224127917|ref|XP_002329209.1|	tir-nbs-lrr resistance protein [Populus trichocarpa] >gi|222870990|gb|EEF08121.1| tir-nbs-lrr resistance protein [Populus trichocarpa]	DL
XM_010101287.1	gi|462399909|gb|EMJ05577.1|	hypothetical protein PRUPE_ppa004339mg [Prunus persica]	DL
XM_010101292.1	gi|307135890|gb|ADN33755.1|	pentatricopeptide repeat-containing protein [Cucumis melo subsp. melo]	DL
XM_010101352.1	gi|224070859|ref|XP_002303268.1|	ATP/ADP transporter [Populus trichocarpa] >gi|222840700|gb|EEE78247.1| ATP/ADP transporter [Populus trichocarpa]	DL
XM_010101390.1	gi|462405664|gb|EMJ11128.1|	hypothetical protein PRUPE_ppa004567mg [Prunus persica]	DL
XM_010101402.1	gi|462419908|gb|EMJ24171.1|	hypothetical protein PRUPE_ppa008951mg [Prunus persica]	DL
XM_010101415.1	gi|296085461|emb|CBI29193.3|	unnamed protein product [Vitis vinifera]	DL
XM_010101430.1	gi|462422607|gb|EMJ26870.1|	hypothetical protein PRUPE_ppa002160mg [Prunus persica]	DL
XM_010101432.1	gi|462419596|gb|EMJ23859.1|	hypothetical protein PRUPE_ppa004964mg [Prunus persica]	DL
XM_010101441.1	gi|297734334|emb|CBI15581.3|	unnamed protein product [Vitis vinifera]	DL
XM_010101470.1	gi|255565176|ref|XP_002523580.1|	conserved hypothetical protein [Ricinus communis] >gi|223537142|gb|EEF38775.1| conserved hypothetical protein [Ricinus communis]	DL
XM_010101478.1	gi|224120030|ref|XP_002331119.1|	Cl-channel clc-7 [Populus trichocarpa] >gi|222872847|gb|EEF09978.1| Cl-channel clc-7 [Populus trichocarpa]	DL
XM_010101496.1	gi|449444865|ref|XP_004140194.1|	PREDICTED: crt homolog 2-like [Cucumis sativus] >gi|449480984|ref|XP_004156047.1| PREDICTED: crt homolog 2-like [Cucumis sativus]	DL
XM_010101523.1	gi|462400143|gb|EMJ05811.1|	hypothetical protein PRUPE_ppa002705mg [Prunus persica]	DL
XM_010101558.1	gi|118483466|gb|ABK93632.1|	unknown [Populus trichocarpa]	DL
XM_010101571.1	gi|255548822|ref|XP_002515467.1|	conserved hypothetical protein [Ricinus communis] >gi|223545411|gb|EEF46916.1| conserved hypothetical protein [Ricinus communis]	DL
XM_010101595.1	gi|462403709|gb|EMJ09266.1|	hypothetical protein PRUPE_ppa001814mg [Prunus persica]	DL
XM_010101694.1	gi|462407542|gb|EMJ12876.1|	hypothetical protein PRUPE_ppa009146mg [Prunus persica]	DL
XM_010101826.1	gi|462418733|gb|EMJ22996.1|	hypothetical protein PRUPE_ppa006064mg [Prunus persica]	DL
XM_010101836.1	gi|359479329|ref|XP_002273250.2|	PREDICTED: vacuolar protein sorting-associated protein 41 homolog [Vitis vinifera]	DL
XM_010101838.1	gi|224104759|ref|XP_002313555.1|	predicted protein [Populus trichocarpa] >gi|222849963|gb|EEE87510.1| predicted protein [Populus trichocarpa]	DL
XM_010101895.1	gi|224057996|ref|XP_002299428.1|	predicted protein [Populus trichocarpa] >gi|222846686|gb|EEE84233.1| predicted protein [Populus trichocarpa]	DL
XM_010101970.1	gi|225430017|ref|XP_002284157.1|	PREDICTED: uncharacterized protein LOC100250699 [Vitis vinifera]	DL
XM_010102088.1	gi|224110896|ref|XP_002315673.1|	predicted protein [Populus trichocarpa] >gi|222864713|gb|EEF01844.1| predicted protein [Populus trichocarpa]	DL
XM_010102107.1	gi|255578335|ref|XP_002530034.1|	signal transducer, putative [Ricinus communis] >gi|223530450|gb|EEF32334.1| signal transducer, putative [Ricinus communis]	DL
XM_010102173.1	gi|356565950|ref|XP_003551198.1|	PREDICTED: ubiquitin-like-specific protease 1D-like [Glycine max]	DL
XM_010102241.1	gi|470114660|ref|XP_004293529.1|	PREDICTED: uncharacterized protein LOC101314920 [Fragaria vesca subsp. vesca]	DL
XM_010102242.1	gi|462408534|gb|EMJ13868.1|	hypothetical protein PRUPE_ppa018351mg [Prunus persica]	DL
XM_010102247.1	gi|255556001|ref|XP_002519035.1|	conserved hypothetical protein [Ricinus communis] >gi|223541698|gb|EEF43246.1| conserved hypothetical protein [Ricinus communis]	DL
XM_010102287.1	gi|462413172|gb|EMJ18221.1|	hypothetical protein PRUPE_ppa001960mg [Prunus persica]	DL
XM_010102418.1	gi|470141881|ref|XP_004306654.1|	PREDICTED: uncharacterized protein At4g00950-like [Fragaria vesca subsp. vesca]	DL
XM_010102422.1	gi|462416666|gb|EMJ21403.1|	hypothetical protein PRUPE_ppa002985mg [Prunus persica]	DL
XM_010102434.1	gi|255562468|ref|XP_002522240.1|	conserved hypothetical protein [Ricinus communis] >gi|223538493|gb|EEF40098.1| conserved hypothetical protein [Ricinus communis]	DL
XM_010102465.1	gi|462406310|gb|EMJ11774.1|	hypothetical protein PRUPE_ppa004403mg [Prunus persica]	DL
XM_010102479.1	gi|470107676|ref|XP_004290169.1|	PREDICTED: serine/threonine-protein kinase MHK-like [Fragaria vesca subsp. vesca]	DL
XM_010102498.1	gi|470107642|ref|XP_004290153.1|	PREDICTED: uncharacterized HIT-like protein Rv1262c/MT1300-like [Fragaria vesca subsp. vesca]	DL
XM_010102510.1	gi|462396008|gb|EMJ01807.1|	hypothetical protein PRUPE_ppa013204mg [Prunus persica]	DL
XM_010102516.1	gi|351723033|ref|NP_001235473.1|	uncharacterized protein LOC100306467 [Glycine max]	DL
XM_010102532.1	gi|198400321|gb|ACH87169.1|	MYB transcription factor [Camellia sinensis]	DL
XM_010102544.1	gi|462402287|gb|EMJ07844.1|	hypothetical protein PRUPE_ppa021269mg [Prunus persica]	DL
XM_010102597.1	gi|462411663|gb|EMJ16712.1|	hypothetical protein PRUPE_ppa007007mg [Prunus persica]	DL
XM_010102602.1	gi|470136794|ref|XP_004304168.1|	PREDICTED: uncharacterized protein LOC101301122 [Fragaria vesca subsp. vesca]	DL
XM_010102605.1	gi|359488352|ref|XP_003633745.1|	PREDICTED: EVI5-like protein-like [Vitis vinifera]	DL
XM_010102623.1	gi|225452572|ref|XP_002275511.1|	PREDICTED: chloroplastic group IIA intron splicing facilitator CRS1, chloroplastic-like [Vitis vinifera]	DL
XM_010102651.1	gi|297739001|emb|CBI28246.3|	unnamed protein product [Vitis vinifera]	DL
XM_010102738.1	gi|462422088|gb|EMJ26351.1|	hypothetical protein PRUPE_ppa002437mg [Prunus persica]	DL
XM_010102745.1	gi|449445935|ref|XP_004140727.1|	PREDICTED: ALA-interacting subunit 5-like [Cucumis sativus]	DL
XM_010102754.1	gi|462411712|gb|EMJ16761.1|	hypothetical protein PRUPE_ppa007406mg [Prunus persica]	DL
XM_010102759.1	gi|462418255|gb|EMJ22704.1|	hypothetical protein PRUPE_ppa011893mg [Prunus persica]	DL
XM_010102826.1	gi|470117708|ref|XP_004294992.1|	PREDICTED: probable polyamine transporter At3g13620-like [Fragaria vesca subsp. vesca]	DL
XM_010102924.1	gi|462401530|gb|EMJ07087.1|	hypothetical protein PRUPE_ppa011321mg [Prunus persica]	DL
XM_010102943.1	gi|82949446|dbj|BAE53384.1|	beta-1,3-glucanase [Sesbania rostrata]	DL
XM_010102945.1	gi|82949446|dbj|BAE53384.1|	beta-1,3-glucanase [Sesbania rostrata]	DL
XM_010102970.1	gi|462419477|gb|EMJ23740.1|	hypothetical protein PRUPE_ppa008340mg [Prunus persica]	DL
XM_010103067.1	gi|462424647|gb|EMJ28910.1|	hypothetical protein PRUPE_ppa006674mg [Prunus persica]	DL
XM_010103112.1	gi|462397149|gb|EMJ02948.1|	hypothetical protein PRUPE_ppa001227mg [Prunus persica]	DL
XM_010103217.1	gi|462410082|gb|EMJ15416.1|	hypothetical protein PRUPE_ppa023212mg [Prunus persica]	DL
XM_010103315.1	gi|356538893|ref|XP_003537935.1|	PREDICTED: fructokinase-2-like [Glycine max]	DL
XM_010103317.1	gi|462400213|gb|EMJ05881.1|	hypothetical protein PRUPE_ppa000269mg [Prunus persica]	DL
XM_010103363.1	gi|225458715|ref|XP_002285006.1|	PREDICTED: probable isoaspartyl peptidase/L-asparaginase 2 [Vitis vinifera] >gi|147856280|emb|CAN81785.1| hypothetical protein VITISV_024290 [Vitis vinifera]	DL
XM_010103430.1	gi|462420545|gb|EMJ24808.1|	hypothetical protein PRUPE_ppa012548mg [Prunus persica]	DL
XM_010103518.1	gi|462403813|gb|EMJ09370.1|	hypothetical protein PRUPE_ppa001452mg [Prunus persica]	DL
XM_010103534.1	gi|462400698|gb|EMJ06255.1|	hypothetical protein PRUPE_ppa004431mg [Prunus persica]	DL
XM_010103544.1	gi|351724429|ref|NP_001238081.1|	uncharacterized protein LOC100500181 precursor [Glycine max]	DL
XM_010103575.1	gi|225445503|ref|XP_002285199.1|	PREDICTED: SPX domain-containing protein 2 isoform 1 [Vitis vinifera] >gi|147782859|emb|CAN70098.1| hypothetical protein VITISV_038424 [Vitis vinifera]	DL
XM_010103685.1	gi|356576511|ref|XP_003556374.1|	PREDICTED: phosphatidate cytidylyltransferase-like [Glycine max]	DL
XM_010103731.1	gi|449444805|ref|XP_004140164.1|	PREDICTED: LOW QUALITY PROTEIN: transcription factor E2FB-like [Cucumis sativus]	DL
XM_010103738.1	gi|225459136|ref|XP_002285702.1|	PREDICTED: protein CutA, chloroplastic [Vitis vinifera]	DL
XM_010103863.1	gi|462419084|gb|EMJ23347.1|	hypothetical protein PRUPE_ppa005734mg [Prunus persica]	DL
XM_010103887.1	gi|470138080|ref|XP_004304787.1|	PREDICTED: translational activator GCN1-like [Fragaria vesca subsp. vesca]	DL
XM_010103892.1	gi|374306736|gb|AEZ06601.1|	AMT1;2 [Pyrus betulifolia]	DL
XM_010103913.1	gi|462400604|gb|EMJ06161.1|	hypothetical protein PRUPE_ppa001972mg [Prunus persica]	DL
XM_010103951.1	gi|224123512|ref|XP_002319096.1|	predicted protein [Populus trichocarpa] >gi|222857472|gb|EEE95019.1| predicted protein [Populus trichocarpa]	DL
XM_010103956.1	gi|462401076|gb|EMJ06633.1|	hypothetical protein PRUPE_ppa007786mg [Prunus persica]	DL
XM_010103999.1	gi|462401108|gb|EMJ06665.1|	hypothetical protein PRUPE_ppa007985mg [Prunus persica]	DL
XM_010104003.1	gi|462401639|gb|EMJ07196.1|	hypothetical protein PRUPE_ppa012265mg [Prunus persica]	DL
XM_010104055.1	gi|462409494|gb|EMJ14828.1|	hypothetical protein PRUPE_ppa001879mg [Prunus persica]	DL
XM_010104129.1	gi|462422440|gb|EMJ26703.1|	hypothetical protein PRUPE_ppa000598mg [Prunus persica]	DL
XM_010104340.1	gi|388509582|gb|AFK42857.1|	unknown [Lotus japonicus]	DL
XM_010104403.1	gi|462411694|gb|EMJ16743.1|	hypothetical protein PRUPE_ppa003842mg [Prunus persica]	DL
XM_010104408.1	gi|462411609|gb|EMJ16658.1|	hypothetical protein PRUPE_ppa006406mg [Prunus persica]	DL
XM_010104413.1	gi|470135652|ref|XP_004303625.1|	PREDICTED: protein EARLY RESPONSIVE TO DEHYDRATION 15-like [Fragaria vesca subsp. vesca]	DL
XM_010104437.1	gi|462399292|gb|EMJ04960.1|	hypothetical protein PRUPE_ppa003146mg [Prunus persica]	DL
XM_010104509.1	gi|359476096|ref|XP_002282223.2|	PREDICTED: carbon catabolite repressor protein 4 homolog 6-like [Vitis vinifera] >gi|296081966|emb|CBI20971.3| unnamed protein product [Vitis vinifera]	DL
XM_010104554.1	gi|296087429|emb|CBI34018.3|	unnamed protein product [Vitis vinifera]	DL
XM_010104593.1	gi|225432037|ref|XP_002273724.1|	PREDICTED: uncharacterized protein LOC100243195 [Vitis vinifera] >gi|296083213|emb|CBI22849.3| unnamed protein product [Vitis vinifera]	DL
XM_010104610.1	gi|462418813|gb|EMJ23076.1|	hypothetical protein PRUPE_ppa000469mg [Prunus persica]	DL
XM_010104627.1	gi|225456838|ref|XP_002278792.1|	PREDICTED: protein-L-isoaspartate O-methyltransferase [Vitis vinifera] >gi|297733662|emb|CBI14909.3| unnamed protein product [Vitis vinifera]	DL
XM_010104665.1	gi|255540487|ref|XP_002511308.1|	conserved hypothetical protein [Ricinus communis] >gi|223550423|gb|EEF51910.1| conserved hypothetical protein [Ricinus communis]	DL
XM_010104825.1	gi|297798924|ref|XP_002867346.1|	predicted protein [Arabidopsis lyrata subsp. lyrata] >gi|297313182|gb|EFH43605.1| predicted protein [Arabidopsis lyrata subsp. lyrata]	DL
XM_010104831.1	gi|224086974|ref|XP_002308022.1|	predicted protein [Populus trichocarpa] >gi|222853998|gb|EEE91545.1| predicted protein [Populus trichocarpa]	DL
XM_010104851.1	gi|225445718|ref|XP_002270456.1|	PREDICTED: uncharacterized protein LOC100246646 [Vitis vinifera] >gi|297743735|emb|CBI36618.3| unnamed protein product [Vitis vinifera]	DL
XM_010104881.1	gi|255547874|ref|XP_002514994.1|	conserved hypothetical protein [Ricinus communis] >gi|223546045|gb|EEF47548.1| conserved hypothetical protein [Ricinus communis]	DL
XM_010104911.1	gi|462416569|gb|EMJ21306.1|	hypothetical protein PRUPE_ppa021756mg [Prunus persica]	DL
XM_010104926.1	gi|462399854|gb|EMJ05522.1|	hypothetical protein PRUPE_ppa000341mg [Prunus persica]	DL
XM_010104940.1	gi|462397530|gb|EMJ03198.1|	hypothetical protein PRUPE_ppa001128mg [Prunus persica]	DL
XM_010104972.1	gi|224104105|ref|XP_002313321.1|	predicted protein [Populus trichocarpa] >gi|222849729|gb|EEE87276.1| predicted protein [Populus trichocarpa]	DL
XM_010104992.1	gi|462397191|gb|EMJ02990.1|	hypothetical protein PRUPE_ppa006538mg [Prunus persica]	DL
XM_010105051.1	gi|296085482|emb|CBI29214.3|	unnamed protein product [Vitis vinifera]	DL
XM_010105099.1	gi|225437475|ref|XP_002273927.1|	PREDICTED: syntaxin-41 [Vitis vinifera] >gi|297743940|emb|CBI36910.3| unnamed protein product [Vitis vinifera]	DL
XM_010105118.1	gi|356576799|ref|XP_003556517.1|	PREDICTED: 26S protease regulatory subunit 6A homolog A-like [Glycine max]	DL
XM_010105126.1	gi|462419433|gb|EMJ23696.1|	hypothetical protein PRUPE_ppa008253mg [Prunus persica]	DL
XM_010105130.1	gi|255551477|ref|XP_002516784.1|	conserved hypothetical protein [Ricinus communis] >gi|223543872|gb|EEF45398.1| conserved hypothetical protein [Ricinus communis]	DL
XM_010105135.1	gi|462422391|gb|EMJ26654.1|	hypothetical protein PRUPE_ppa000298mg [Prunus persica]	DL
XM_010105172.1	gi|470148561|ref|XP_004309825.1|	PREDICTED: 2Fe-2S ferredoxin-like isoform 2 [Fragaria vesca subsp. vesca]	DL
XM_010105206.1	gi|255556860|ref|XP_002519463.1|	protein phosphatase 2a, regulatory subunit, putative [Ricinus communis] >gi|223541326|gb|EEF42877.1| protein phosphatase 2a, regulatory subunit, putative [Ricinus communis]	DL
XM_010105218.1	gi|462417081|gb|EMJ21818.1|	hypothetical protein PRUPE_ppa002155mg [Prunus persica]	DL
XM_010105267.1	gi|224113229|ref|XP_002316429.1|	predicted protein [Populus trichocarpa] >gi|118481972|gb|ABK92917.1| unknown [Populus trichocarpa] >gi|222865469|gb|EEF02600.1| predicted protein [Populus trichocarpa]	DL
XM_010105275.1	gi|224095202|ref|XP_002310360.1|	predicted protein [Populus trichocarpa] >gi|222853263|gb|EEE90810.1| predicted protein [Populus trichocarpa]	DL
XM_010105351.1	gi|225448701|ref|XP_002280623.1|	PREDICTED: uncharacterized protein LOC100251828 [Vitis vinifera] >gi|297736482|emb|CBI25353.3| unnamed protein product [Vitis vinifera]	DL
XM_010105403.1	gi|225430251|ref|XP_002282599.1|	PREDICTED: lactation elevated protein 1 [Vitis vinifera] >gi|296082020|emb|CBI21025.3| unnamed protein product [Vitis vinifera]	DL
XM_010105454.1	gi|462420507|gb|EMJ24770.1|	hypothetical protein PRUPE_ppa012271mg [Prunus persica]	DL
XM_010105457.1	gi|462420454|gb|EMJ24717.1|	hypothetical protein PRUPE_ppa011926mg [Prunus persica]	DL
XM_010105575.1	gi|470101184|ref|XP_004287058.1|	PREDICTED: phosphatidylserine decarboxylase proenzyme 3-like [Fragaria vesca subsp. vesca]	DL
XM_010105589.1	gi|462422656|gb|EMJ26919.1|	hypothetical protein PRUPE_ppa004314mg [Prunus persica]	DL
XM_010105607.1	gi|462418916|gb|EMJ23179.1|	hypothetical protein PRUPE_ppa002820mg [Prunus persica]	DL
XM_010105718.1	gi|147822332|emb|CAN72907.1|	hypothetical protein VITISV_033868 [Vitis vinifera]	DL
XM_010105719.1	gi|462416039|gb|EMJ20776.1|	hypothetical protein PRUPE_ppa023263mg, partial [Prunus persica]	DL
XM_010105736.1	gi|357477093|ref|XP_003608832.1|	Nucleotide pyrophosphatase/phosphodiesterase [Medicago truncatula] >gi|355509887|gb|AES91029.1| Nucleotide pyrophosphatase/phosphodiesterase [Medicago truncatula]	DL
XM_010105775.1	gi|225447541|ref|XP_002268643.1|	PREDICTED: alpha-1,6-mannosyl-glycoprotein 2-beta-N-acetylglucosaminyltransferase-like [Vitis vinifera]	DL
XM_010105816.1	gi|462400585|gb|EMJ06142.1|	hypothetical protein PRUPE_ppa001557mg [Prunus persica]	DL
XM_010105821.1	gi|462403742|gb|EMJ09299.1|	hypothetical protein PRUPE_ppa001221mg [Prunus persica]	DL
XM_010105928.1	gi|225439560|ref|XP_002264479.1|	PREDICTED: patellin-6 [Vitis vinifera]	DL
XM_010105930.1	gi|462423872|gb|EMJ28135.1|	hypothetical protein PRUPE_ppa015545mg [Prunus persica]	DL
XM_010105963.1	gi|462404117|gb|EMJ09674.1|	hypothetical protein PRUPE_ppa004141mg [Prunus persica]	DL
XM_010105965.1	gi|469469380|gb|AGH32871.1|	auxin response factor 10 [Camellia sinensis]	DL
XM_010105976.1	gi|470145750|ref|XP_004308497.1|	PREDICTED: GRAM domain-containing protein 1C-like [Fragaria vesca subsp. vesca]	DL
XM_010105983.1	gi|462397124|gb|EMJ02923.1|	hypothetical protein PRUPE_ppa003310mg [Prunus persica]	DL
XM_010106061.1	gi|462404868|gb|EMJ10332.1|	hypothetical protein PRUPE_ppa005667mg [Prunus persica]	DL
XM_010106093.1	gi|462411135|gb|EMJ16184.1|	hypothetical protein PRUPE_ppa002017mg [Prunus persica]	DL
XM_010106094.1	gi|462413795|gb|EMJ18844.1|	hypothetical protein PRUPE_ppa001625mg [Prunus persica]	DL
XM_010106115.1	gi|462411597|gb|EMJ16646.1|	hypothetical protein PRUPE_ppa006349mg [Prunus persica]	DL
XM_010106138.1	gi|470110190|ref|XP_004291369.1|	PREDICTED: HVA22-like protein i-like [Fragaria vesca subsp. vesca]	DL
XM_010106182.1	gi|462420618|gb|EMJ24881.1|	hypothetical protein PRUPE_ppa010245mg [Prunus persica]	DL
XM_010106187.1	gi|470127871|ref|XP_004299882.1|	PREDICTED: polyphosphoinositide phosphatase-like [Fragaria vesca subsp. vesca]	DL
XM_010106203.1	gi|225459577|ref|XP_002285862.1|	PREDICTED: acetyltransferase At1g77540 [Vitis vinifera]	DL
XM_010106209.1	gi|356507182|ref|XP_003522349.1|	PREDICTED: probable steroid-binding protein 3-like [Glycine max]	DL
XM_010106216.1	gi|470111473|ref|XP_004291972.1|	PREDICTED: enhancer of rudimentary homolog isoform 1 [Fragaria vesca subsp. vesca]	DL
XM_010106238.1	gi|462419601|gb|EMJ23864.1|	hypothetical protein PRUPE_ppa004980mg [Prunus persica]	DL
XM_010106292.1	gi|225447017|ref|XP_002268684.1|	PREDICTED: autophagy-related protein 8C isoform 1 [Vitis vinifera] >gi|297739151|emb|CBI28802.3| unnamed protein product [Vitis vinifera]	DL
XM_010106434.1	gi|462420647|gb|EMJ24910.1|	hypothetical protein PRUPE_ppa013034mg [Prunus persica]	DL
XM_010106475.1	gi|255583566|ref|XP_002532539.1|	conserved hypothetical protein [Ricinus communis] >gi|223527728|gb|EEF29833.1| conserved hypothetical protein [Ricinus communis]	DL
XM_010106516.1	gi|462405281|gb|EMJ10745.1|	hypothetical protein PRUPE_ppa010780mg [Prunus persica]	DL
XM_010106533.1	gi|470131709|ref|XP_004301734.1|	PREDICTED: uncharacterized protein LOC101299012 [Fragaria vesca subsp. vesca]	DL
XM_010106578.1	gi|462406124|gb|EMJ11588.1|	hypothetical protein PRUPE_ppa000972mg [Prunus persica]	DL
XM_010106665.1	gi|255537753|ref|XP_002509943.1|	conserved hypothetical protein [Ricinus communis] >gi|223549842|gb|EEF51330.1| conserved hypothetical protein [Ricinus communis]	DL
XM_010106698.1	gi|359474054|ref|XP_003631394.1|	PREDICTED: common plant regulatory factor 1-like isoform 2 [Vitis vinifera] >gi|297742295|emb|CBI34444.3| unnamed protein product [Vitis vinifera]	DL
XM_010106762.1	gi|224138222|ref|XP_002322760.1|	predicted protein [Populus trichocarpa] >gi|222867390|gb|EEF04521.1| predicted protein [Populus trichocarpa]	DL
XM_010106956.1	gi|462418735|gb|EMJ22998.1|	hypothetical protein PRUPE_ppa003452mg [Prunus persica]	DL
XM_010107025.1	gi|462400136|gb|EMJ05804.1|	hypothetical protein PRUPE_ppa002660mg [Prunus persica]	DL
XM_010107062.1	gi|302398971|gb|ADL36780.1|	MYBR domain class transcription factor [Malus x domestica]	DL
XM_010107102.1	gi|462410428|gb|EMJ15762.1|	hypothetical protein PRUPE_ppa000168mg [Prunus persica]	DL
XM_010107118.1	gi|356539897|ref|XP_003538429.1|	PREDICTED: probable E3 ubiquitin-protein ligase HERC1-like [Glycine max]	DL
XM_010107150.1	gi|462419084|gb|EMJ23347.1|	hypothetical protein PRUPE_ppa005734mg [Prunus persica]	DL
XM_010107194.1	gi|462405218|gb|EMJ10682.1|	hypothetical protein PRUPE_ppa010113mg [Prunus persica]	DL
XM_010107216.1	gi|255586505|ref|XP_002533893.1|	peptide transporter, putative [Ricinus communis] >gi|223526157|gb|EEF28493.1| peptide transporter, putative [Ricinus communis]	DL
XM_010107235.1	gi|462418990|gb|EMJ23253.1|	hypothetical protein PRUPE_ppa003128mg [Prunus persica]	DL
XM_010107246.1	gi|224099595|ref|XP_002311545.1|	predicted protein [Populus trichocarpa] >gi|222851365|gb|EEE88912.1| predicted protein [Populus trichocarpa]	DL
XM_010107251.1	gi|462422199|gb|EMJ26462.1|	hypothetical protein PRUPE_ppa001534mg [Prunus persica]	DL
XM_010107298.1	gi|470125057|ref|XP_004298523.1|	PREDICTED: protein BONZAI 2-like [Fragaria vesca subsp. vesca]	DL
XM_010107337.1	gi|224065140|ref|XP_002301687.1|	leucine-rich repeat transmembrane protein [Populus trichocarpa] >gi|222843413|gb|EEE80960.1| leucine-rich repeat transmembrane protein [Populus trichocarpa]	DL
XM_010107381.1	gi|462422295|gb|EMJ26558.1|	hypothetical protein PRUPE_ppa000892mg [Prunus persica]	DL
XM_010107396.1	gi|462422170|gb|EMJ26433.1|	hypothetical protein PRUPE_ppa001884mg [Prunus persica]	DL
XM_010107401.1	gi|462419305|gb|EMJ23568.1|	hypothetical protein PRUPE_ppa003420mg [Prunus persica]	DL
XM_010107483.1	gi|462418886|gb|EMJ23149.1|	hypothetical protein PRUPE_ppa001707mg [Prunus persica]	DL
XM_010107485.1	gi|462422126|gb|EMJ26389.1|	hypothetical protein PRUPE_ppa002123mg [Prunus persica]	DL
XM_010107563.1	gi|225459394|ref|XP_002285816.1|	PREDICTED: F-box/kelch-repeat protein At1g22040 [Vitis vinifera]	DL
XM_010107662.1	gi|462414513|gb|EMJ19250.1|	hypothetical protein PRUPE_ppa006157mg [Prunus persica]	DL
XM_010107714.1	gi|462422056|gb|EMJ26319.1|	hypothetical protein PRUPE_ppa002627mg [Prunus persica]	DL
XM_010107876.1	gi|356542284|ref|XP_003539599.1|	PREDICTED: uncharacterized protein LOC100811987 [Glycine max]	DL
XM_010107985.1	gi|462403691|gb|EMJ09248.1|	hypothetical protein PRUPE_ppa002348mg [Prunus persica]	DL
XM_010107992.1	gi|462403784|gb|EMJ09341.1|	hypothetical protein PRUPE_ppa000122mg [Prunus persica]	DL
XM_010108089.1	gi|462401167|gb|EMJ06724.1|	hypothetical protein PRUPE_ppa008463mg [Prunus persica]	DL
XM_010108131.1	gi|470135610|ref|XP_004303606.1|	PREDICTED: pyrroline-5-carboxylate reductase-like [Fragaria vesca subsp. vesca]	DL
XM_010108166.1	gi|462402066|gb|EMJ07623.1|	hypothetical protein PRUPE_ppa001966mg [Prunus persica]	DL
XM_010108234.1	gi|225434859|ref|XP_002282236.1|	PREDICTED: ribulose bisphosphate carboxylase/oxygenase activase 2, chloroplastic isoform 1 [Vitis vinifera] >gi|297746032|emb|CBI16088.3| unnamed protein product [Vitis vinifera]	DL
XM_010108256.1	gi|351722267|ref|NP_001236982.1|	DNA-directed RNA polymerase II subunit RPB7 [Glycine max] >gi|1173137|sp|P46279.1|RPB7_SOYBN RecName: Full=DNA-directed RNA polymerase II subunit RPB7; Short=RNA polymerase II subunit B7 >gi|170052|gb|AAA34005.1| RNA polymerase II [Glycine max]	DL
XM_010108272.1	gi|357452077|ref|XP_003596315.1|	Ubiquitin domain-containing protein [Medicago truncatula] >gi|355485363|gb|AES66566.1| Ubiquitin domain-containing protein [Medicago truncatula]	DL
XM_010108279.1	gi|462406971|gb|EMJ12435.1|	hypothetical protein PRUPE_ppa004239mg [Prunus persica]	DL
XM_010108299.1	gi|255570159|ref|XP_002526040.1|	hydrolase, acting on ester bonds, putative [Ricinus communis] >gi|223534621|gb|EEF36317.1| hydrolase, acting on ester bonds, putative [Ricinus communis]	DL
XM_010108450.1	gi|95116634|gb|ABF56527.1|	MADS-box protein [Vitis vinifera]	DL
XM_010108502.1	gi|462414494|gb|EMJ19231.1|	hypothetical protein PRUPE_ppa006002mg [Prunus persica]	DL
XM_010108535.1	gi|462401572|gb|EMJ07129.1|	hypothetical protein PRUPE_ppa011674mg [Prunus persica]	DL
XM_010108621.1	gi|449451313|ref|XP_004143406.1|	PREDICTED: ruvB-like 2-like [Cucumis sativus] >gi|449508540|ref|XP_004163341.1| PREDICTED: ruvB-like 2-like [Cucumis sativus]	DL
XM_010108645.1	gi|359484919|ref|XP_002266524.2|	PREDICTED: superkiller viralicidic activity 2-like 2-like [Vitis vinifera]	DL
XM_010108646.1	gi|462422361|gb|EMJ26624.1|	hypothetical protein PRUPE_ppa000479mg [Prunus persica]	DL
XM_010108653.1	gi|462419537|gb|EMJ23800.1|	hypothetical protein PRUPE_ppa006288mg [Prunus persica]	DL
XM_010108692.1	gi|356534552|ref|XP_003535817.1|	PREDICTED: probable ATP-dependent RNA helicase DHX36-like [Glycine max]	DL
XM_010108770.1	gi|462406916|gb|EMJ12380.1|	hypothetical protein PRUPE_ppa002649mg [Prunus persica]	DL
XM_010108828.1	gi|462417035|gb|EMJ21772.1|	hypothetical protein PRUPE_ppa000070mg [Prunus persica]	DL
XM_010108849.1	gi|462417037|gb|EMJ21774.1|	hypothetical protein PRUPE_ppa000078mg [Prunus persica]	DL
XM_010108914.1	gi|462422689|gb|EMJ26952.1|	hypothetical protein PRUPE_ppa009444mg [Prunus persica]	DL
XM_010108993.1	gi|462404329|gb|EMJ09886.1|	hypothetical protein PRUPE_ppa011455mg [Prunus persica]	DL
XM_010109073.1	gi|462414880|gb|EMJ19617.1|	hypothetical protein PRUPE_ppa011542mg [Prunus persica]	DL
XM_010109075.1	gi|225445166|ref|XP_002280712.1|	PREDICTED: uncharacterized protein LOC100262932 [Vitis vinifera]	DL
XM_010109083.1	gi|462397640|gb|EMJ03308.1|	hypothetical protein PRUPE_ppa007643mg [Prunus persica]	DL
XM_010109090.1	gi|462416859|gb|EMJ21596.1|	hypothetical protein PRUPE_ppa006959mg [Prunus persica]	DL
XM_010109106.1	gi|462415507|gb|EMJ20244.1|	hypothetical protein PRUPE_ppa004660mg [Prunus persica]	DL
XM_010109216.1	gi|332656160|gb|AEE81750.1|	phenylalanine ammonia lyase [Morus alba var. multicaulis]	DL
XM_010109218.1	gi|332656160|gb|AEE81750.1|	phenylalanine ammonia lyase [Morus alba var. multicaulis]	DL
XM_010109228.1	gi|255556992|ref|XP_002519529.1|	laccase, putative [Ricinus communis] >gi|223541392|gb|EEF42943.1| laccase, putative [Ricinus communis]	DL
XM_010109246.1	gi|462400764|gb|EMJ06321.1|	hypothetical protein PRUPE_ppa004877mg [Prunus persica]	DL
XM_010109252.1	gi|462404095|gb|EMJ09652.1|	hypothetical protein PRUPE_ppa003849mg [Prunus persica]	DL
XM_010109294.1	gi|462402070|gb|EMJ07627.1|	hypothetical protein PRUPE_ppa001926mg [Prunus persica]	DL
XM_010109365.1	gi|462395119|gb|EMJ00918.1|	hypothetical protein PRUPE_ppa002257mg [Prunus persica]	DL
XM_010109401.1	gi|462420896|gb|EMJ25159.1|	hypothetical protein PRUPE_ppa011196mg [Prunus persica]	DL
XM_010109420.1	gi|225432806|ref|XP_002279386.1|	PREDICTED: uncharacterized protein LOC100249467 [Vitis vinifera] >gi|297737117|emb|CBI26318.3| unnamed protein product [Vitis vinifera]	DL
XM_010109421.1	gi|225432808|ref|XP_002279408.1|	PREDICTED: protein argonaute 10-like [Vitis vinifera]	DL
XM_010109431.1	gi|462419330|gb|EMJ23593.1|	hypothetical protein PRUPE_ppa003443mg [Prunus persica]	DL
XM_010109435.1	gi|255552001|ref|XP_002517045.1|	ADP-ribosylation factor, putative [Ricinus communis] >gi|223543680|gb|EEF45208.1| ADP-ribosylation factor, putative [Ricinus communis]	DL
XM_010109541.1	gi|224080325|ref|XP_002306098.1|	predicted protein [Populus trichocarpa] >gi|222849062|gb|EEE86609.1| predicted protein [Populus trichocarpa]	DL
XM_010109579.1	gi|462395980|gb|EMJ01779.1|	hypothetical protein PRUPE_ppa013071mg [Prunus persica]	DL
XM_010109615.1	gi|462395123|gb|EMJ00922.1|	hypothetical protein PRUPE_ppa002397mg [Prunus persica]	DL
XM_010109664.1	gi|225426492|ref|XP_002277375.1|	PREDICTED: probable cinnamyl alcohol dehydrogenase 1-like [Vitis vinifera]	DL
XM_010109679.1	gi|462396407|gb|EMJ02206.1|	hypothetical protein PRUPE_ppa005336mg [Prunus persica]	DL
XM_010109884.1	gi|462409535|gb|EMJ14869.1|	hypothetical protein PRUPE_ppa001031mg [Prunus persica]	DL
XM_010109898.1	gi|255556043|ref|XP_002519056.1|	rnf5, putative [Ricinus communis] >gi|223541719|gb|EEF43267.1| rnf5, putative [Ricinus communis]	DL
XM_010110051.1	gi|255545254|ref|XP_002513688.1|	calmodulin-binding heat-shock protein, putative [Ricinus communis] >gi|223547596|gb|EEF49091.1| calmodulin-binding heat-shock protein, putative [Ricinus communis]	DL
XM_010110169.1	gi|255582096|ref|XP_002531843.1|	ring finger protein, putative [Ricinus communis] >gi|223528514|gb|EEF30541.1| ring finger protein, putative [Ricinus communis]	DL
XM_010110312.1	gi|225458613|ref|XP_002284743.1|	PREDICTED: thioredoxin-like 4, chloroplastic [Vitis vinifera] >gi|302142316|emb|CBI19519.3| unnamed protein product [Vitis vinifera]	DL
XM_010110322.1	gi|470108405|ref|XP_004290509.1|	PREDICTED: sterol 3-beta-glucosyltransferase-like [Fragaria vesca subsp. vesca]	DL
XM_010110347.1	gi|462395080|gb|EMJ00879.1|	hypothetical protein PRUPE_ppa000257mg [Prunus persica]	DL
XM_010110374.1	gi|255562884|ref|XP_002522447.1|	zinc finger protein, putative [Ricinus communis] >gi|223538332|gb|EEF39939.1| zinc finger protein, putative [Ricinus communis]	DL
XM_010110453.1	gi|255584877|ref|XP_002533154.1|	conserved hypothetical protein [Ricinus communis] >gi|223527049|gb|EEF29235.1| conserved hypothetical protein [Ricinus communis]	DL
XM_010110473.1	gi|462411518|gb|EMJ16567.1|	hypothetical protein PRUPE_ppa005605mg [Prunus persica]	DL
XM_010110504.1	gi|462411717|gb|EMJ16766.1|	hypothetical protein PRUPE_ppa007456mg [Prunus persica]	DL
XM_010110513.1	gi|462412423|gb|EMJ17472.1|	hypothetical protein PRUPE_ppa017372mg, partial [Prunus persica]	DL
XM_010110544.1	gi|462411738|gb|EMJ16787.1|	hypothetical protein PRUPE_ppa007623mg [Prunus persica]	DL
XM_010110553.1	gi|462413220|gb|EMJ18269.1|	hypothetical protein PRUPE_ppa000964mg [Prunus persica]	DL
XM_010110651.1	gi|462411521|gb|EMJ16570.1|	hypothetical protein PRUPE_ppa005638mg [Prunus persica]	DL
XM_010110719.1	gi|462413234|gb|EMJ18283.1|	hypothetical protein PRUPE_ppa000531mg [Prunus persica]	DL
XM_010110732.1	gi|462419264|gb|EMJ23527.1|	hypothetical protein PRUPE_ppa005965mg [Prunus persica]	DL
XM_010110739.1	gi|462422565|gb|EMJ26828.1|	hypothetical protein PRUPE_ppa005884mg [Prunus persica]	DL
XM_010110753.1	gi|224066893|ref|XP_002302266.1|	predicted protein [Populus trichocarpa] >gi|222843992|gb|EEE81539.1| predicted protein [Populus trichocarpa]	DL
XM_010110910.1	gi|449456399|ref|XP_004145937.1|	PREDICTED: ATPase family AAA domain-containing protein 1-A-like [Cucumis sativus] >gi|449497367|ref|XP_004160382.1| PREDICTED: ATPase family AAA domain-containing protein 1-A-like [Cucumis sativus]	DL
XM_010110924.1	gi|462415206|gb|EMJ19943.1|	hypothetical protein PRUPE_ppa009244mg [Prunus persica]	DL
XM_010110927.1	gi|225455314|ref|XP_002275610.1|	PREDICTED: dof zinc finger protein DOF4.6-like [Vitis vinifera]	DL
XM_010110965.1	gi|462403015|gb|EMJ08572.1|	hypothetical protein PRUPE_ppa004645mg [Prunus persica]	DL
XM_010111016.1	gi|462400896|gb|EMJ06453.1|	hypothetical protein PRUPE_ppa006260mg [Prunus persica]	DL
XM_010111021.1	gi|470132502|ref|XP_004302120.1|	PREDICTED: uncharacterized protein LOC101300926 [Fragaria vesca subsp. vesca]	DL
XM_010111060.1	gi|225423515|ref|XP_002274549.1|	PREDICTED: probable WRKY transcription factor 57 [Vitis vinifera]	DL
XM_010111150.1	gi|225454452|ref|XP_002276643.1|	PREDICTED: tubulin gamma-1 chain [Vitis vinifera] >gi|297745396|emb|CBI40476.3| unnamed protein product [Vitis vinifera]	DL
XM_010111157.1	gi|449523249|ref|XP_004168636.1|	PREDICTED: coiled-coil domain-containing protein 25-like [Cucumis sativus]	DL
XM_010111240.1	gi|462411438|gb|EMJ16487.1|	hypothetical protein PRUPE_ppa004954mg [Prunus persica]	DL
XM_010111364.1	gi|462399317|gb|EMJ04985.1|	hypothetical protein PRUPE_ppa001771mg [Prunus persica]	DL
XM_010111444.1	gi|225433243|ref|XP_002285444.1|	PREDICTED: eukaryotic translation initiation factor 4E-2-like [Vitis vinifera]	DL
XM_010111484.1	gi|225426296|ref|XP_002265315.1|	PREDICTED: uncharacterized protein LOC100254675 [Vitis vinifera]	DL
XM_010111542.1	gi|462407481|gb|EMJ12815.1|	hypothetical protein PRUPE_ppa005538mg [Prunus persica]	DL
XM_010111592.1	gi|462399922|gb|EMJ05590.1|	hypothetical protein PRUPE_ppa006879mg [Prunus persica]	DL
XM_010111615.1	gi|460373256|ref|XP_004232437.1|	PREDICTED: desiccation-related protein clone PCC6-19-like isoform 2 [Solanum lycopersicum]	DL
XM_010111625.1	gi|225436426|ref|XP_002273630.1|	PREDICTED: RING-H2 finger protein ATL57-like [Vitis vinifera]	DL
XM_010111707.1	gi|16588843|gb|AAL26915.1|AF323593_1	thioredoxin H [Prunus persica]	DL
XM_010111722.1	gi|462421983|gb|EMJ26246.1|	hypothetical protein PRUPE_ppa019781mg [Prunus persica]	DL
XM_010111739.1	gi|359492691|ref|XP_002281534.2|	PREDICTED: inositol-pentakisphosphate 2-kinase-like [Vitis vinifera]	DL
XM_010111789.1	gi|462404981|gb|EMJ10445.1|	hypothetical protein PRUPE_ppa007205mg [Prunus persica]	DL
XM_010111835.1	gi|462419437|gb|EMJ23700.1|	hypothetical protein PRUPE_ppa008274mg [Prunus persica]	DL
XM_010111842.1	gi|462422330|gb|EMJ26593.1|	hypothetical protein PRUPE_ppa000713mg [Prunus persica]	DL
XM_010111892.1	gi|255585303|ref|XP_002533350.1|	conserved hypothetical protein [Ricinus communis] >gi|223526815|gb|EEF29035.1| conserved hypothetical protein [Ricinus communis]	DL
XM_010111898.1	gi|470143326|ref|XP_004307330.1|	PREDICTED: dihydrolipoyllysine-residue acetyltransferase component 1 of pyruvate dehydrogenase complex, mitochondrial-like [Fragaria vesca subsp. vesca]	DL
XM_010111916.1	gi|462394195|gb|EMJ00099.1|	hypothetical protein PRUPE_ppa004117mg [Prunus persica]	DL
XM_010111930.1	gi|462411776|gb|EMJ16825.1|	hypothetical protein PRUPE_ppa007991mg [Prunus persica]	DL
XM_010111957.1	gi|255570651|ref|XP_002526280.1|	conserved hypothetical protein [Ricinus communis] >gi|223534361|gb|EEF36069.1| conserved hypothetical protein [Ricinus communis]	DL
XM_010112081.1	gi|44887628|gb|AAS48090.1|	alcohol acyl transferase [Pyrus communis]	DL
XM_010112087.1	gi|470117118|ref|XP_004294711.1|	PREDICTED: benzyl alcohol O-benzoyltransferase-like [Fragaria vesca subsp. vesca]	DL
XM_010112092.1	gi|255555923|ref|XP_002518997.1|	conserved hypothetical protein [Ricinus communis] >gi|223541984|gb|EEF43530.1| conserved hypothetical protein [Ricinus communis]	DL
XM_010112114.1	gi|470131521|ref|XP_004301642.1|	PREDICTED: DNA (cytosine-5)-methyltransferase CMT2-like [Fragaria vesca subsp. vesca]	DL
XM_010112163.1	gi|462415293|gb|EMJ20030.1|	hypothetical protein PRUPE_ppa010176mg [Prunus persica]	DL
XM_010112182.1	gi|225457759|ref|XP_002263592.1|	PREDICTED: vacuolar protein sorting-associated protein 45 homolog [Vitis vinifera] >gi|302142769|emb|CBI19972.3| unnamed protein product [Vitis vinifera]	DL
XM_010112196.1	gi|255575728|ref|XP_002528763.1|	transporter, putative [Ricinus communis] >gi|223531766|gb|EEF33585.1| transporter, putative [Ricinus communis]	DL
XM_010112214.1	gi|462406163|gb|EMJ11627.1|	hypothetical protein PRUPE_ppa000334mg [Prunus persica]	DL
XM_010112323.1	gi|462411460|gb|EMJ16509.1|	hypothetical protein PRUPE_ppa003492mg [Prunus persica]	DL
XM_010112326.1	gi|359485518|ref|XP_002271198.2|	PREDICTED: uncharacterized protein LOC100251719 [Vitis vinifera] >gi|297739209|emb|CBI28860.3| unnamed protein product [Vitis vinifera]	DL
XM_010112344.1	gi|225459136|ref|XP_002285702.1|	PREDICTED: protein CutA, chloroplastic [Vitis vinifera]	DL
XM_010112500.1	gi|255541826|ref|XP_002511977.1|	DNA mismatch repair protein MSH2, putative [Ricinus communis] >gi|223549157|gb|EEF50646.1| DNA mismatch repair protein MSH2, putative [Ricinus communis]	DL
XM_010112574.1	gi|462399930|gb|EMJ05598.1|	hypothetical protein PRUPE_ppa007112mg [Prunus persica]	DL
XM_010112635.1	gi|462413146|gb|EMJ18195.1|	hypothetical protein PRUPE_ppa002575mg [Prunus persica]	DL
XM_010112697.1	gi|222143562|dbj|BAH19310.1|	urease accessory protein ureG [Morus alba]	DL
XM_010112699.1	gi|297740672|emb|CBI30854.3|	unnamed protein product [Vitis vinifera]	DL
XM_010112732.1	gi|255543088|ref|XP_002512607.1|	hypothetical protein RCOM_1437240 [Ricinus communis] >gi|223548568|gb|EEF50059.1| hypothetical protein RCOM_1437240 [Ricinus communis]	DL
XM_010112734.1	gi|462400685|gb|EMJ06242.1|	hypothetical protein PRUPE_ppa004536mg [Prunus persica]	DL
XM_010112737.1	gi|462400630|gb|EMJ06187.1|	hypothetical protein PRUPE_ppa003455mg [Prunus persica]	DL
XM_010112787.1	gi|462400683|gb|EMJ06240.1|	hypothetical protein PRUPE_ppa004533mg [Prunus persica]	DL
XM_010112879.1	gi|118482358|gb|ABK93102.1|	unknown [Populus trichocarpa]	DL
XM_010112966.1	gi|224137606|ref|XP_002322599.1|	predicted protein [Populus trichocarpa] >gi|222867229|gb|EEF04360.1| predicted protein [Populus trichocarpa]	DL
XM_010113048.1	gi|462397869|gb|EMJ03537.1|	hypothetical protein PRUPE_ppa008196mg [Prunus persica]	DL
XM_010113072.1	gi|470135045|ref|XP_004303341.1|	PREDICTED: thioredoxin-like 3-1, chloroplastic-like [Fragaria vesca subsp. vesca]	DL
XM_010113161.1	gi|449440032|ref|XP_004137789.1|	PREDICTED: mitochondrial import inner membrane translocase subunit Tim9-like [Cucumis sativus] >gi|449483383|ref|XP_004156574.1| PREDICTED: mitochondrial import inner membrane translocase subunit Tim9-like [Cucumis sativus]	DL
XM_010113184.1	gi|255573615|ref|XP_002527730.1|	RING-H2 finger protein ATL2J, putative [Ricinus communis] >gi|223532871|gb|EEF34643.1| RING-H2 finger protein ATL2J, putative [Ricinus communis]	DL
XM_010113253.1	gi|470120829|ref|XP_004296490.1|	PREDICTED: tRNA-specific adenosine deaminase 2-like [Fragaria vesca subsp. vesca]	DL
XM_010113287.1	gi|351725837|ref|NP_001237874.1|	uncharacterized protein LOC100305865 precursor [Glycine max]	DL
XM_010113299.1	gi|225452140|ref|XP_002263142.1|	PREDICTED: probable adenylate kinase 1, chloroplastic [Vitis vinifera] >gi|296090237|emb|CBI40056.3| unnamed protein product [Vitis vinifera]	DL
XM_010113308.1	gi|449510503|ref|XP_004163684.1|	PREDICTED: vacuolar protein sorting-associated protein 24 homolog 1-like [Cucumis sativus]	DL
XM_010113313.1	gi|255536979|ref|XP_002509556.1|	26S proteasome regulatory subunit S3, putative [Ricinus communis] >gi|223549455|gb|EEF50943.1| 26S proteasome regulatory subunit S3, putative [Ricinus communis]	DL
XM_010113321.1	gi|462412024|gb|EMJ17073.1|	hypothetical protein PRUPE_ppa010530mg [Prunus persica]	DL
XM_010113355.1	gi|462411167|gb|EMJ16216.1|	hypothetical protein PRUPE_ppa003235mg [Prunus persica]	DL
XM_010113362.1	gi|462411715|gb|EMJ16764.1|	hypothetical protein PRUPE_ppa007434mg [Prunus persica]	DL
XM_010113417.1	gi|462396811|gb|EMJ02610.1|	hypothetical protein PRUPE_ppa002922mg [Prunus persica]	DL
XM_010113470.1	gi|225435040|ref|XP_002284292.1|	PREDICTED: actin-depolymerizing factor 2-like isoform 1 [Vitis vinifera] >gi|359478986|ref|XP_003632201.1| PREDICTED: actin-depolymerizing factor 2-like isoform 2 [Vitis vinifera]	DL
XM_010113480.1	gi|462418900|gb|EMJ23163.1|	hypothetical protein PRUPE_ppa001790mg [Prunus persica]	DL
XM_010113547.1	gi|449442663|ref|XP_004139100.1|	PREDICTED: phosphoglycolate phosphatase-like [Cucumis sativus] >gi|449485338|ref|XP_004157138.1| PREDICTED: phosphoglycolate phosphatase-like [Cucumis sativus]	DL
XM_010113552.1	gi|462401140|gb|EMJ06697.1|	hypothetical protein PRUPE_ppa008245mg [Prunus persica]	DL
XM_010113689.1	gi|470135824|ref|XP_004303707.1|	PREDICTED: uncharacterized protein LOC101304308 [Fragaria vesca subsp. vesca]	DL
XM_010113705.1	gi|470126457|ref|XP_004299201.1|	PREDICTED: respiratory burst oxidase homolog protein D-like [Fragaria vesca subsp. vesca]	DL
XM_010113709.1	gi|359473854|ref|XP_002269010.2|	PREDICTED: hsp70 nucleotide exchange factor FES1 [Vitis vinifera]	DL
XM_010113811.1	gi|462418869|gb|EMJ23132.1|	hypothetical protein PRUPE_ppa000014mg [Prunus persica]	DL
XM_010113843.1	gi|470110030|ref|XP_004291290.1|	PREDICTED: exostosin-like 3-like isoform 1 [Fragaria vesca subsp. vesca] >gi|470110032|ref|XP_004291291.1| PREDICTED: exostosin-like 3-like isoform 2 [Fragaria vesca subsp. vesca]	DL
XM_010113910.1	gi|462415823|gb|EMJ20560.1|	hypothetical protein PRUPE_ppa019499mg [Prunus persica]	DL
XM_010113916.1	gi|224100771|ref|XP_002312007.1|	predicted protein [Populus trichocarpa] >gi|222851827|gb|EEE89374.1| predicted protein [Populus trichocarpa]	DL
XM_010113953.1	gi|462407211|gb|EMJ12545.1|	hypothetical protein PRUPE_ppa001430mg [Prunus persica]	DL
XM_010113964.1	gi|470106951|ref|XP_004289817.1|	PREDICTED: transcription factor GTE7-like isoform 1 [Fragaria vesca subsp. vesca] >gi|470106953|ref|XP_004289818.1| PREDICTED: transcription factor GTE7-like isoform 2 [Fragaria vesca subsp. vesca]	DL
XM_010113978.1	gi|462423912|gb|EMJ28175.1|	hypothetical protein PRUPE_ppa002353mg [Prunus persica]	DL
XM_010113988.1	gi|225423779|ref|XP_002277341.1|	PREDICTED: alanyl-tRNA synthetase-like [Vitis vinifera]	DL
XM_010114003.1	gi|224129762|ref|XP_002328796.1|	predicted protein [Populus trichocarpa] >gi|222839094|gb|EEE77445.1| predicted protein [Populus trichocarpa]	DL
XM_010114012.1	gi|225435157|ref|XP_002281752.1|	PREDICTED: phototropin-1-like [Vitis vinifera]	DL
XM_010114028.1	gi|359479031|ref|XP_002284749.2|	PREDICTED: ethylene-responsive transcription factor RAP2-7-like [Vitis vinifera]	DL
XM_010114112.1	gi|462415588|gb|EMJ20325.1|	hypothetical protein PRUPE_ppa015861mg [Prunus persica]	DL
XM_010114222.1	gi|462398242|gb|EMJ03910.1|	hypothetical protein PRUPE_ppa012775mg [Prunus persica]	DL
XM_010114262.1	gi|470125485|ref|XP_004298732.1|	PREDICTED: uncharacterized protein LOC101311668 [Fragaria vesca subsp. vesca]	DL
XM_010114274.1	gi|462406005|gb|EMJ11469.1|	hypothetical protein PRUPE_ppa003155mg [Prunus persica]	DL
XM_010114298.1	gi|462405080|gb|EMJ10544.1|	hypothetical protein PRUPE_ppa008495mg [Prunus persica]	DL
XM_010114313.1	gi|470129854|ref|XP_004300823.1|	PREDICTED: protein LURP-one-related 17-like [Fragaria vesca subsp. vesca]	DL
XM_010114332.1	gi|462404109|gb|EMJ09666.1|	hypothetical protein PRUPE_ppa004005mg [Prunus persica]	DL
XM_010114434.1	gi|470148279|ref|XP_004309696.1|	PREDICTED: uncharacterized protein LOC101309696 [Fragaria vesca subsp. vesca]	DL
XM_010114437.1	gi|462397123|gb|EMJ02922.1|	hypothetical protein PRUPE_ppa003344mg [Prunus persica]	DL
XM_010114443.1	gi|462396478|gb|EMJ02277.1|	hypothetical protein PRUPE_ppa006893mg [Prunus persica]	DL
XM_010114487.1	gi|462413320|gb|EMJ18369.1|	hypothetical protein PRUPE_ppa003301mg [Prunus persica] >gi|462413321|gb|EMJ18370.1| hypothetical protein PRUPE_ppa003301mg [Prunus persica]	DL
XM_010114499.1	gi|462411469|gb|EMJ16518.1|	hypothetical protein PRUPE_ppa005119mg [Prunus persica]	DL
XM_010114535.1	gi|224137674|ref|XP_002322616.1|	predicted protein [Populus trichocarpa] >gi|222867246|gb|EEF04377.1| predicted protein [Populus trichocarpa]	DL
XM_010114628.1	gi|462403275|gb|EMJ08832.1|	hypothetical protein PRUPE_ppa021836mg [Prunus persica]	DL
XM_010114658.1	gi|462414682|gb|EMJ19419.1|	hypothetical protein PRUPE_ppa007896mg [Prunus persica]	DL
XM_010114856.1	gi|359484336|ref|XP_002283629.2|	PREDICTED: uncharacterized oxidoreductase ykwC-like [Vitis vinifera]	DL
XM_010114863.1	gi|255583387|ref|XP_002532454.1|	conserved hypothetical protein [Ricinus communis] >gi|223527844|gb|EEF29940.1| conserved hypothetical protein [Ricinus communis]	DL
XM_010114933.1	gi|133874206|dbj|BAF49306.1|	putative acyltransferase [Clitoria ternatea]	DL
XM_010114949.1	gi|462399800|gb|EMJ05468.1|	hypothetical protein PRUPE_ppa001722mg [Prunus persica] >gi|462399801|gb|EMJ05469.1| hypothetical protein PRUPE_ppa001722mg [Prunus persica]	DL
XM_010114992.1	gi|462400182|gb|EMJ05850.1|	hypothetical protein PRUPE_ppa001543mg [Prunus persica]	DL
XM_010115014.1	gi|462399187|gb|EMJ04855.1|	hypothetical protein PRUPE_ppb005161mg [Prunus persica]	DL
XM_010115051.1	gi|462399491|gb|EMJ05159.1|	hypothetical protein PRUPE_ppa000006mg [Prunus persica]	DL
XM_010115069.1	gi|470102766|ref|XP_004287822.1|	PREDICTED: zinc finger CCCH domain-containing protein 30-like [Fragaria vesca subsp. vesca]	DL
XM_010115081.1	gi|462399424|gb|EMJ05092.1|	hypothetical protein PRUPE_ppa012053mg [Prunus persica]	DL
XM_010115108.1	gi|225430676|ref|XP_002262676.1|	PREDICTED: salicylate O-methyltransferase [Vitis vinifera]	DL
XM_010115116.1	gi|255561072|ref|XP_002521548.1|	GTP-binding protein era, putative [Ricinus communis] >gi|223539226|gb|EEF40819.1| GTP-binding protein era, putative [Ricinus communis]	DL
XM_010115139.1	gi|449526979|ref|XP_004170490.1|	PREDICTED: RNA pseudourine synthase 4, mitochondrial-like [Cucumis sativus]	DL
XM_010115174.1	gi|462400155|gb|EMJ05823.1|	hypothetical protein PRUPE_ppa002252mg [Prunus persica]	DL
XM_010115180.1	gi|462398297|gb|EMJ03965.1|	hypothetical protein PRUPE_ppa013476mg [Prunus persica]	DL
XM_010115189.1	gi|356498373|ref|XP_003518027.1|	PREDICTED: succinate dehydrogenase [ubiquinone] flavoprotein subunit 1, mitochondrial-like [Glycine max]	DL
