# Supplementary material for: High throughput deep degradome sequencing reveals microRNAs and their targets in response to drought stress in mulberry (Morus alba)
Source: PLoS One. 2017 Feb 24;12(2):e0172883. doi: 10.1371/journal.pone.0172883 (PMC5325578; doi:10.1371/journal.pone.0172883)
Supplement: S7 Table — (XLSX) [file pone.0172883.s007.xlsx]

## Sheet: Nr annotation of target genes i
gene sequence ID	Nr sequence ID	Nr sequence annotation
XM_010096254.1	gi|359491906|ref|XP_002270703.2|	PREDICTED: catalase isozyme 1 isoform 1 [Vitis vinifera]
XM_010096254.1	gi|297745549|emb|CBI40714.3|	unnamed protein product [Vitis vinifera]
XM_010096254.1	gi|357966938|gb|AET97564.1|	catalase [Ziziphus jujuba]
XM_010096254.1	gi|211906480|gb|ACJ11733.1|	catalase [Gossypium hirsutum]
XM_010096254.1	gi|323917621|gb|ADY11209.1|	catalase [Nelumbo nucifera]
XM_010096254.1	gi|1345674|sp|P17598.2|CATA1_GOSHI	RecName: Full=Catalase isozyme 1
XM_010096254.1	gi|32526566|emb|CAD42908.1|	catalase [Prunus persica]
XM_010096254.1	gi|386870489|gb|AFJ42575.1|	catalase [Sesamum indicum]
XM_010096254.1	gi|297798416|ref|XP_002867092.1|	hypothetical protein ARALYDRAFT_491144 [Arabidopsis lyrata subsp. lyrata] >gi|297312928|gb|EFH43351.1| hypothetical protein ARALYDRAFT_491144 [Arabidopsis lyrata subsp. lyrata]
XM_010096254.1	gi|312282259|dbj|BAJ33995.1|	unnamed protein product [Thellungiella halophila]
XM_010096254.1	gi|224065685|ref|XP_002301920.1|	catalase [Populus trichocarpa] >gi|222843646|gb|EEE81193.1| catalase [Populus trichocarpa]
XM_010096254.1	gi|449455601|ref|XP_004145541.1|	PREDICTED: catalase isozyme 1-like [Cucumis sativus] >gi|449485121|ref|XP_004157075.1| PREDICTED: catalase isozyme 1-like [Cucumis sativus]
XM_010096254.1	gi|90818816|emb|CAI43948.1|	catalase [Populus deltoides]
XM_010096254.1	gi|462405683|gb|EMJ11147.1|	hypothetical protein PRUPE_ppa004776mg [Prunus persica]
XM_010096254.1	gi|231688|sp|P30567.1|CATA2_GOSHI	RecName: Full=Catalase isozyme 2 >gi|18488|emb|CAA39998.1| subunit 2 of cotton catalase [Gossypium hirsutum]
XM_010096254.1	gi|1246399|emb|CAA64220.1|	catalase [Arabidopsis thaliana]
XM_010096254.1	gi|15236264|ref|NP_195235.1|	catalase 2 [Arabidopsis thaliana] >gi|17865693|sp|P25819.3|CATA2_ARATH RecName: Full=Catalase-2 >gi|2924519|emb|CAA17773.1| catalase [Arabidopsis thaliana] >gi|7270460|emb|CAB80226.1| catalase [Arabidopsis thaliana] >gi|332661062|gb|AEE86462.1| catalase 2 [Arabidopsis thaliana]
XM_010096254.1	gi|4336754|gb|AAD17934.1|	catalase [Brassica juncea]
XM_010096254.1	gi|8050693|gb|AAF71742.1|AF248491_1	catalase [Raphanus sativus]
XM_010096254.1	gi|408777705|gb|AFU90822.1|	catalase, partial [Populus tomentosa]
XM_010096263.1	gi|255539246|ref|XP_002510688.1|	conserved hypothetical protein [Ricinus communis] >gi|223551389|gb|EEF52875.1| conserved hypothetical protein [Ricinus communis]
XM_010096263.1	gi|224086058|ref|XP_002307798.1|	predicted protein [Populus trichocarpa] >gi|222857247|gb|EEE94794.1| predicted protein [Populus trichocarpa]
XM_010096263.1	gi|357516457|ref|XP_003628517.1|	hypothetical protein MTR_8g060820 [Medicago truncatula] >gi|355522539|gb|AET02993.1| hypothetical protein MTR_8g060820 [Medicago truncatula]
XM_010096263.1	gi|357452137|ref|XP_003596345.1|	hypothetical protein MTR_2g076190 [Medicago truncatula] >gi|355485393|gb|AES66596.1| hypothetical protein MTR_2g076190 [Medicago truncatula]
XM_010096263.1	gi|357452197|ref|XP_003596375.1|	hypothetical protein MTR_2g076540 [Medicago truncatula] >gi|355485423|gb|AES66626.1| hypothetical protein MTR_2g076540 [Medicago truncatula]
XM_010096263.1	gi|357493443|ref|XP_003617010.1|	hypothetical protein MTR_5g086750 [Medicago truncatula] >gi|355518345|gb|AES99968.1| hypothetical protein MTR_5g086750 [Medicago truncatula]
XM_010096263.1	gi|255552275|ref|XP_002517182.1|	conserved hypothetical protein [Ricinus communis] >gi|223543817|gb|EEF45345.1| conserved hypothetical protein [Ricinus communis]
XM_010096263.1	gi|357516585|ref|XP_003628581.1|	hypothetical protein MTR_8g062180 [Medicago truncatula] >gi|355522603|gb|AET03057.1| hypothetical protein MTR_8g062180 [Medicago truncatula]
XM_010096263.1	gi|218193745|gb|EEC76172.1|	hypothetical protein OsI_13493 [Oryza sativa Indica Group] >gi|222625792|gb|EEE59924.1| hypothetical protein OsJ_12557 [Oryza sativa Japonica Group]
XM_010096263.1	gi|108711061|gb|ABF98856.1|	expressed protein [Oryza sativa Japonica Group]
XM_010096263.1	gi|14626288|gb|AAK71556.1|AC087852_16	hypothetical protein [Oryza sativa Japonica Group]
XM_010096263.1	gi|308044511|ref|NP_001183579.1|	uncharacterized protein LOC100502172 [Zea mays]
XM_010096263.1	gi|147768993|emb|CAN71285.1|	hypothetical protein VITISV_007002 [Vitis vinifera]
XM_010096263.1	gi|357115302|ref|XP_003559429.1|	PREDICTED: uncharacterized protein LOC100827932 [Brachypodium distachyon]
XM_010096263.1	gi|356562367|ref|XP_003549443.1|	PREDICTED: uncharacterized protein LOC100820117 [Glycine max]
XM_010096263.1	gi|242032975|ref|XP_002463882.1|	hypothetical protein SORBIDRAFT_01g008230 [Sorghum bicolor] >gi|241917736|gb|EER90880.1| hypothetical protein SORBIDRAFT_01g008230 [Sorghum bicolor]
XM_010096263.1	gi|124359878|gb|ABD32477.2|	hypothetical protein MtrDRAFT_AC151521g37v2 [Medicago truncatula]
XM_010096263.1	gi|326488481|dbj|BAJ93909.1|	predicted protein [Hordeum vulgare subsp. vulgare] >gi|326530390|dbj|BAJ97621.1| predicted protein [Hordeum vulgare subsp. vulgare]
XM_010096263.1	gi|147840945|emb|CAN62201.1|	hypothetical protein VITISV_004238 [Vitis vinifera]
XM_010096263.1	gi|388513019|gb|AFK44571.1|	unknown [Lotus japonicus]
XM_010096264.1	gi|470129249|ref|XP_004300537.1|	PREDICTED: HMG1/2-like protein-like [Fragaria vesca subsp. vesca]
XM_010096264.1	gi|449455609|ref|XP_004145545.1|	PREDICTED: HMG1/2-like protein-like [Cucumis sativus] >gi|449511984|ref|XP_004164108.1| PREDICTED: HMG1/2-like protein-like isoform 1 [Cucumis sativus] >gi|449511988|ref|XP_004164109.1| PREDICTED: HMG1/2-like protein-like isoform 2 [Cucumis sativus]
XM_010096264.1	gi|388504718|gb|AFK40425.1|	unknown [Lotus japonicus]
XM_010096264.1	gi|194466165|gb|ACF74313.1|	high mobility group protein 2 [Arachis hypogaea]
XM_010096264.1	gi|356508616|ref|XP_003523051.1|	PREDICTED: HMG1/2-like protein-like [Glycine max]
XM_010096264.1	gi|351725567|ref|NP_001236841.1|	HMG1/2-like protein [Glycine max] >gi|123379|sp|P26585.1|HMGL_SOYBN RecName: Full=HMG1/2-like protein; AltName: Full=Protein SB11 >gi|18645|emb|CAA41200.1| HMG-1 like protein gene [Glycine max]
XM_010096264.1	gi|148250187|gb|ABQ53545.1|	HMG1 protein [Arachis diogoi]
XM_010096264.1	gi|388497528|gb|AFK36830.1|	unknown [Medicago truncatula]
XM_010096264.1	gi|388497036|gb|AFK36584.1|	unknown [Medicago truncatula]
XM_010096264.1	gi|308569654|gb|ADO34793.1|	high mobility group box 2 protein [Gossypium hirsutum]
XM_010096264.1	gi|225457566|ref|XP_002272299.1|	PREDICTED: high mobility group-like isoform 1 [Vitis vinifera] >gi|359491843|ref|XP_003634333.1| PREDICTED: high mobility group-like isoform 2 [Vitis vinifera] >gi|297745562|emb|CBI40727.3| unnamed protein product [Vitis vinifera]
XM_010096264.1	gi|79318286|ref|NP_001031074.1|	high mobility group B2 protein [Arabidopsis thaliana] >gi|332191886|gb|AEE30007.1| high mobility group B2 protein [Arabidopsis thaliana]
XM_010096264.1	gi|296088654|emb|CBI37645.3|	unnamed protein product [Vitis vinifera]
XM_010096264.1	gi|145323960|ref|NP_001077569.1|	high mobility group B2 protein [Arabidopsis thaliana] >gi|332191887|gb|AEE30008.1| high mobility group B2 protein [Arabidopsis thaliana]
XM_010096264.1	gi|18394898|ref|NP_564123.1|	high mobility group B2 protein [Arabidopsis thaliana] >gi|75219648|sp|O49596.1|HMGB2_ARATH RecName: Full=High mobility group B protein 2; AltName: Full=High mobility group protein B 1; Short=AtHMGbeta1; Short=HMG beta 1; AltName: Full=Nucleosome/chromatin assembly factor group D 02; Short=Nucleosome/chromatin assembly factor group D 2 >gi|2832359|emb|CAA74401.1| HMG protein [Arabidopsis thaliana]…
XM_010096264.1	gi|304651500|gb|ADM47612.1|	high mobility group protein [Hevea brasiliensis]
XM_010096264.1	gi|63020536|gb|AAY26151.1|	high mobility group protein [Cucumis sativus]
XM_010096264.1	gi|118488125|gb|ABK95882.1|	unknown [Populus trichocarpa]
XM_010096264.1	gi|308569660|gb|ADO34795.1|	high mobility group box 1 protein [Gossypium hirsutum]
XM_010096264.1	gi|312281681|dbj|BAJ33706.1|	unnamed protein product [Thellungiella halophila]
XM_010096274.1	gi|462415954|gb|EMJ20691.1|	hypothetical protein PRUPE_ppa022231mg [Prunus persica]
XM_010096274.1	gi|302141664|emb|CBI18867.3|	unnamed protein product [Vitis vinifera]
XM_010096274.1	gi|449503243|ref|XP_004161905.1|	PREDICTED: pentatricopeptide repeat-containing protein At1g76280-like [Cucumis sativus]
XM_010096274.1	gi|449443982|ref|XP_004139754.1|	PREDICTED: pentatricopeptide repeat-containing protein At1g76280-like [Cucumis sativus]
XM_010096274.1	gi|334183937|ref|NP_001185409.1|	pentatricopeptide repeat-containing protein [Arabidopsis thaliana] >gi|332197699|gb|AEE35820.1| pentatricopeptide repeat-containing protein [Arabidopsis thaliana]
XM_010096274.1	gi|255572759|ref|XP_002527312.1|	pentatricopeptide repeat-containing protein, putative [Ricinus communis] >gi|223533312|gb|EEF35064.1| pentatricopeptide repeat-containing protein, putative [Ricinus communis]
XM_010096274.1	gi|297842383|ref|XP_002889073.1|	pentatricopeptide repeat-containing protein [Arabidopsis lyrata subsp. lyrata] >gi|297334914|gb|EFH65332.1| pentatricopeptide repeat-containing protein [Arabidopsis lyrata subsp. lyrata]
XM_010096274.1	gi|225459866|ref|XP_002284840.1|	PREDICTED: pentatricopeptide repeat-containing protein At1g76280-like [Vitis vinifera]
XM_010096274.1	gi|298111984|gb|ADI58371.1|	pentatricopeptide repeat-containing protein [Capsicum annuum]
XM_010096274.1	gi|6573717|gb|AAF17637.1|AC009978_13	T23E18.21 [Arabidopsis thaliana]
XM_010096274.1	gi|42563256|ref|NP_177755.3|	pentatricopeptide repeat-containing protein [Arabidopsis thaliana] >gi|193806405|sp|Q9SGQ6.2|PP126_ARATH RecName: Full=Pentatricopeptide repeat-containing protein At1g76280 >gi|332197697|gb|AEE35818.1| pentatricopeptide repeat-containing protein [Arabidopsis thaliana]
XM_010096274.1	gi|224057555|ref|XP_002299265.1|	predicted protein [Populus trichocarpa] >gi|222846523|gb|EEE84070.1| predicted protein [Populus trichocarpa]
XM_010096274.1	gi|460385457|ref|XP_004238420.1|	PREDICTED: pentatricopeptide repeat-containing protein At1g76280-like [Solanum lycopersicum]
XM_010096274.1	gi|357499079|ref|XP_003619828.1|	Pentatricopeptide repeat-containing protein [Medicago truncatula] >gi|355494843|gb|AES76046.1| Pentatricopeptide repeat-containing protein [Medicago truncatula]
XM_010096274.1	gi|356552042|ref|XP_003544380.1|	PREDICTED: pentatricopeptide repeat-containing protein At1g76280-like [Glycine max]
XM_010096274.1	gi|240254375|ref|NP_001031285.4|	pentatricopeptide repeat-containing protein [Arabidopsis thaliana] >gi|332197698|gb|AEE35819.1| pentatricopeptide repeat-containing protein [Arabidopsis thaliana]
XM_010096274.1	gi|470113405|ref|XP_004292914.1|	PREDICTED: pentatricopeptide repeat-containing protein At1g76280-like [Fragaria vesca subsp. vesca]
XM_010096274.1	gi|242049564|ref|XP_002462526.1|	hypothetical protein SORBIDRAFT_02g027390 [Sorghum bicolor] >gi|241925903|gb|EER99047.1| hypothetical protein SORBIDRAFT_02g027390 [Sorghum bicolor]
XM_010096274.1	gi|6554490|gb|AAF16672.1|AC012394_21	hypothetical protein; 84465-87513 [Arabidopsis thaliana]
XM_010096274.1	gi|357167056|ref|XP_003580982.1|	PREDICTED: pentatricopeptide repeat-containing protein At1g76280-like [Brachypodium distachyon]
XM_010096280.1	gi|462419052|gb|EMJ23315.1|	hypothetical protein PRUPE_ppa005695mg [Prunus persica]
XM_010096280.1	gi|225459860|ref|XP_002285931.1|	PREDICTED: uncharacterized protein LOC100252277 [Vitis vinifera]
XM_010096280.1	gi|449452965|ref|XP_004144229.1|	PREDICTED: uncharacterized protein LOC101214256 [Cucumis sativus]
XM_010096280.1	gi|449489311|ref|XP_004158275.1|	PREDICTED: uncharacterized protein LOC101230928 [Cucumis sativus]
XM_010096280.1	gi|356517440|ref|XP_003527395.1|	PREDICTED: uncharacterized protein LOC100788155 [Glycine max]
XM_010096280.1	gi|356508780|ref|XP_003523132.1|	PREDICTED: uncharacterized protein LOC100820367 isoform 1 [Glycine max]
XM_010096280.1	gi|255539182|ref|XP_002510656.1|	conserved hypothetical protein [Ricinus communis] >gi|223551357|gb|EEF52843.1| conserved hypothetical protein [Ricinus communis]
XM_010096280.1	gi|460385451|ref|XP_004238417.1|	PREDICTED: uncharacterized protein LOC101255492 [Solanum lycopersicum]
XM_010096280.1	gi|297846712|ref|XP_002891237.1|	hypothetical protein ARALYDRAFT_473738 [Arabidopsis lyrata subsp. lyrata] >gi|297337079|gb|EFH67496.1| hypothetical protein ARALYDRAFT_473738 [Arabidopsis lyrata subsp. lyrata]
XM_010096280.1	gi|356508782|ref|XP_003523133.1|	PREDICTED: uncharacterized protein LOC100820367 isoform 2 [Glycine max]
XM_010096280.1	gi|240254218|ref|NP_174971.5|	uncharacterized protein [Arabidopsis thaliana] >gi|332193795|gb|AEE31916.1| uncharacterized protein [Arabidopsis thaliana]
XM_010096280.1	gi|470113407|ref|XP_004292915.1|	PREDICTED: uncharacterized protein LOC101299355 [Fragaria vesca subsp. vesca]
XM_010096280.1	gi|460415710|ref|XP_004253200.1|	PREDICTED: uncharacterized protein LOC101248373 [Solanum lycopersicum]
XM_010096280.1	gi|302141667|emb|CBI18870.3|	unnamed protein product [Vitis vinifera]
XM_010096280.1	gi|108706037|gb|ABF93832.1|	expressed protein [Oryza sativa Japonica Group]
XM_010096280.1	gi|125542273|gb|EAY88412.1|	hypothetical protein OsI_09872 [Oryza sativa Indica Group]
XM_010096280.1	gi|334183065|ref|NP_001185147.1|	uncharacterized protein [Arabidopsis thaliana] >gi|332193796|gb|AEE31917.1| uncharacterized protein [Arabidopsis thaliana]
XM_010096280.1	gi|357114188|ref|XP_003558882.1|	PREDICTED: uncharacterized protein LOC100823512 [Brachypodium distachyon]
XM_010096280.1	gi|224086016|ref|XP_002307779.1|	predicted protein [Populus trichocarpa] >gi|222857228|gb|EEE94775.1| predicted protein [Populus trichocarpa]
XM_010096280.1	gi|414864653|tpg|DAA43210.1|	TPA: hypothetical protein ZEAMMB73_868366 [Zea mays]
XM_010096301.1	gi|462407968|gb|EMJ13302.1|	hypothetical protein PRUPE_ppa011800mg [Prunus persica]
XM_010096301.1	gi|460374924|ref|XP_004233258.1|	PREDICTED: thioredoxin O1, mitochondrial-like isoform 3 [Solanum lycopersicum]
XM_010096301.1	gi|470115185|ref|XP_004293783.1|	PREDICTED: thioredoxin O1, mitochondrial-like [Fragaria vesca subsp. vesca]
XM_010096301.1	gi|460374922|ref|XP_004233257.1|	PREDICTED: thioredoxin O1, mitochondrial-like isoform 2 [Solanum lycopersicum]
XM_010096301.1	gi|460374920|ref|XP_004233256.1|	PREDICTED: thioredoxin O1, mitochondrial-like isoform 1 [Solanum lycopersicum]
XM_010096301.1	gi|297738007|emb|CBI27208.3|	unnamed protein product [Vitis vinifera]
XM_010096301.1	gi|225423633|ref|XP_002275152.1|	PREDICTED: thioredoxin O1, mitochondrial [Vitis vinifera] >gi|359473079|ref|XP_003631244.1| PREDICTED: thioredoxin O1, mitochondrial-like [Vitis vinifera] >gi|297738008|emb|CBI27209.3| unnamed protein product [Vitis vinifera]
XM_010096301.1	gi|351728079|ref|NP_001235135.1|	uncharacterized protein LOC100500492 [Glycine max]
XM_010096301.1	gi|356512209|ref|XP_003524813.1|	PREDICTED: thioredoxin O1, mitochondrial-like [Glycine max]
XM_010096301.1	gi|307136406|gb|ADN34215.1|	thioredoxin [Cucumis melo subsp. melo]
XM_010096301.1	gi|449433503|ref|XP_004134537.1|	PREDICTED: thioredoxin O1, mitochondrial-like [Cucumis sativus]
XM_010096301.1	gi|388496716|gb|AFK36424.1|	unknown [Lotus japonicus]
XM_010096301.1	gi|297823293|ref|XP_002879529.1|	hypothetical protein ARALYDRAFT_482466 [Arabidopsis lyrata subsp. lyrata] >gi|297325368|gb|EFH55788.1| hypothetical protein ARALYDRAFT_482466 [Arabidopsis lyrata subsp. lyrata]
XM_010096301.1	gi|89363535|emb|CAJ84246.1|	putative thioredoxin [Pisum sativum]
XM_010096301.1	gi|388513359|gb|AFK44741.1|	unknown [Lotus japonicus]
XM_010096301.1	gi|388493082|gb|AFK34607.1|	unknown [Medicago truncatula]
XM_010096301.1	gi|147810967|emb|CAN74552.1|	hypothetical protein VITISV_019041 [Vitis vinifera]
XM_010096301.1	gi|26453152|dbj|BAC43652.1|	putative thioredoxin [Arabidopsis thaliana]
XM_010096301.1	gi|255587948|ref|XP_002534450.1|	Thioredoxin I, putative [Ricinus communis] >gi|223525268|gb|EEF27933.1| Thioredoxin I, putative [Ricinus communis]
XM_010096301.1	gi|15226875|ref|NP_181046.1|	thioredoxin O1 [Arabidopsis thaliana] >gi|145330362|ref|NP_001078006.1| thioredoxin O1 [Arabidopsis thaliana] >gi|75099186|sp|O64764.1|TRXO1_ARATH RecName: Full=Thioredoxin O1, mitochondrial; Short=AtTrxo1; Flags: Precursor >gi|107738216|gb|ABF83663.1| At2g35010 [Arabidopsis thaliana] >gi|330253954|gb|AEC09048.1| thioredoxin O1 [Arabidopsis thaliana] >gi|330253955|gb|AEC09049.1| thioredoxin O1 [A…
XM_010096319.1	gi|462407386|gb|EMJ12720.1|	hypothetical protein PRUPE_ppa008051mg [Prunus persica]
XM_010096319.1	gi|225424319|ref|XP_002284770.1|	PREDICTED: actin-related protein 2/3 complex subunit 2 isoform 1 [Vitis vinifera] >gi|297737660|emb|CBI26861.3| unnamed protein product [Vitis vinifera]
XM_010096319.1	gi|470115247|ref|XP_004293814.1|	PREDICTED: actin-related protein 2/3 complex subunit 2-like [Fragaria vesca subsp. vesca]
XM_010096319.1	gi|224075397|ref|XP_002304616.1|	predicted protein [Populus trichocarpa] >gi|222842048|gb|EEE79595.1| predicted protein [Populus trichocarpa]
XM_010096319.1	gi|356526671|ref|XP_003531940.1|	PREDICTED: actin-related protein 2/3 complex subunit 2-like [Glycine max]
XM_010096319.1	gi|388504156|gb|AFK40144.1|	unknown [Lotus japonicus]
XM_010096319.1	gi|224053635|ref|XP_002297905.1|	predicted protein [Populus trichocarpa] >gi|222845163|gb|EEE82710.1| predicted protein [Populus trichocarpa]
XM_010096319.1	gi|305690311|gb|ADM64536.1|	Arp2/3 complex p35 subunit [Nicotiana tabacum]
XM_010096319.1	gi|449433447|ref|XP_004134509.1|	PREDICTED: actin-related protein 2/3 complex subunit 2-like [Cucumis sativus]
XM_010096319.1	gi|449515597|ref|XP_004164835.1|	PREDICTED: actin-related protein 2/3 complex subunit 2-like, partial [Cucumis sativus]
XM_010096319.1	gi|356559035|ref|XP_003547807.1|	PREDICTED: actin-related protein 2/3 complex subunit 2 [Glycine max]
XM_010096319.1	gi|460411338|ref|XP_004251069.1|	PREDICTED: actin-related protein 2/3 complex subunit 2-like [Solanum lycopersicum]
XM_010096319.1	gi|357517353|ref|XP_003628965.1|	Actin-related protein 2/3 complex subunit [Medicago truncatula] >gi|355522987|gb|AET03441.1| Actin-related protein 2/3 complex subunit [Medicago truncatula]
XM_010096319.1	gi|118488545|gb|ABK96085.1|	unknown [Populus trichocarpa]
XM_010096319.1	gi|294463995|gb|ADE77518.1|	unknown [Picea sitchensis]
XM_010096319.1	gi|218188772|gb|EEC71199.1|	hypothetical protein OsI_03108 [Oryza sativa Indica Group] >gi|222618970|gb|EEE55102.1| hypothetical protein OsJ_02859 [Oryza sativa Japonica Group]
XM_010096319.1	gi|242047634|ref|XP_002461563.1|	hypothetical protein SORBIDRAFT_02g004770 [Sorghum bicolor] >gi|241924940|gb|EER98084.1| hypothetical protein SORBIDRAFT_02g004770 [Sorghum bicolor]
XM_010096319.1	gi|226499118|ref|NP_001149044.1|	LOC100282664 [Zea mays] >gi|195624264|gb|ACG33962.1| ARP2/3 complex 34 kDa subunit [Zea mays] >gi|195653745|gb|ACG46340.1| ARP2/3 complex 34 kDa subunit [Zea mays] >gi|414591954|tpg|DAA42525.1| TPA: ARP2/3 complex subunit isoform 1 [Zea mays] >gi|414591955|tpg|DAA42526.1| TPA: ARP2/3 complex subunit isoform 2 [Zea mays]
XM_010096319.1	gi|18397679|ref|NP_564364.1|	actin related protein 2/3 complex, subunit 2 [Arabidopsis thaliana] >gi|28950897|gb|AAO63372.1| At1g30825 [Arabidopsis thaliana] >gi|332193160|gb|AEE31281.1| actin related protein 2/3 complex, subunit 2 [Arabidopsis thaliana]
XM_010096319.1	gi|297846052|ref|XP_002890907.1|	hypothetical protein ARALYDRAFT_473323 [Arabidopsis lyrata subsp. lyrata] >gi|297336749|gb|EFH67166.1| hypothetical protein ARALYDRAFT_473323 [Arabidopsis lyrata subsp. lyrata]
XM_010096330.1	gi|359486529|ref|XP_002276963.2|	PREDICTED: transcription factor GTE1-like [Vitis vinifera]
XM_010096330.1	gi|297742702|emb|CBI35336.3|	unnamed protein product [Vitis vinifera]
XM_010096330.1	gi|147779795|emb|CAN62295.1|	hypothetical protein VITISV_019973 [Vitis vinifera]
XM_010096330.1	gi|359484096|ref|XP_003633062.1|	PREDICTED: transcription factor GTE1-like [Vitis vinifera]
XM_010096330.1	gi|296086052|emb|CBI31493.3|	unnamed protein product [Vitis vinifera]
XM_010096330.1	gi|449452116|ref|XP_004143806.1|	PREDICTED: transcription factor GTE1-like [Cucumis sativus] >gi|449485919|ref|XP_004157310.1| PREDICTED: transcription factor GTE1-like [Cucumis sativus]
XM_010096330.1	gi|255577689|ref|XP_002529721.1|	bromodomain-containing protein, putative [Ricinus communis] >gi|223530823|gb|EEF32687.1| bromodomain-containing protein, putative [Ricinus communis]
XM_010096330.1	gi|224098028|ref|XP_002311109.1|	global transcription factor group [Populus trichocarpa] >gi|222850929|gb|EEE88476.1| global transcription factor group [Populus trichocarpa]
XM_010096330.1	gi|356565711|ref|XP_003551081.1|	PREDICTED: uncharacterized protein LOC100797746 [Glycine max]
XM_010096330.1	gi|470143492|ref|XP_004307408.1|	PREDICTED: transcription factor GTE1-like [Fragaria vesca subsp. vesca]
XM_010096330.1	gi|462414579|gb|EMJ19316.1|	hypothetical protein PRUPE_ppa006981mg [Prunus persica]
XM_010096330.1	gi|460404558|ref|XP_004247748.1|	PREDICTED: transcription factor GTE1-like isoform 2 [Solanum lycopersicum]
XM_010096330.1	gi|460404556|ref|XP_004247747.1|	PREDICTED: transcription factor GTE1-like isoform 1 [Solanum lycopersicum]
XM_010096330.1	gi|462409674|gb|EMJ15008.1|	hypothetical protein PRUPE_ppa008146mg [Prunus persica]
XM_010096330.1	gi|460401555|ref|XP_004246286.1|	PREDICTED: transcription factor GTE1-like [Solanum lycopersicum]
XM_010096330.1	gi|356526669|ref|XP_003531939.1|	PREDICTED: transcription factor GTE1-like [Glycine max]
XM_010096330.1	gi|255641563|gb|ACU21055.1|	unknown [Glycine max]
XM_010096330.1	gi|224109720|ref|XP_002315289.1|	global transcription factor group [Populus trichocarpa] >gi|222864329|gb|EEF01460.1| global transcription factor group [Populus trichocarpa]
XM_010096330.1	gi|470115277|ref|XP_004293829.1|	PREDICTED: transcription factor GTE1-like [Fragaria vesca subsp. vesca]
XM_010096330.1	gi|147833163|emb|CAN77592.1|	hypothetical protein VITISV_020474 [Vitis vinifera]
XM_010096336.1	gi|225459888|ref|XP_002262923.1|	PREDICTED: uncharacterized protein LOC100267182 [Vitis vinifera]
XM_010096336.1	gi|297734719|emb|CBI16953.3|	unnamed protein product [Vitis vinifera]
XM_010096336.1	gi|147844656|emb|CAN82138.1|	hypothetical protein VITISV_019177 [Vitis vinifera]
XM_010096336.1	gi|462407632|gb|EMJ12966.1|	hypothetical protein PRUPE_ppa009640mg [Prunus persica]
XM_010096336.1	gi|357517361|ref|XP_003628969.1|	hypothetical protein MTR_8g070680 [Medicago truncatula] >gi|355522991|gb|AET03445.1| hypothetical protein MTR_8g070680 [Medicago truncatula] >gi|388514717|gb|AFK45420.1| unknown [Medicago truncatula]
XM_010096336.1	gi|449433453|ref|XP_004134512.1|	PREDICTED: uncharacterized protein LOC101220256 [Cucumis sativus] >gi|449515591|ref|XP_004164832.1| PREDICTED: uncharacterized protein LOC101223339 [Cucumis sativus]
XM_010096336.1	gi|359806797|ref|NP_001241562.1|	uncharacterized protein LOC100816881 [Glycine max]
XM_010096336.1	gi|460405892|ref|XP_004248408.1|	PREDICTED: uncharacterized protein LOC101259586 isoform 1 [Solanum lycopersicum]
XM_010096336.1	gi|470115269|ref|XP_004293825.1|	PREDICTED: uncharacterized protein LOC101308551 [Fragaria vesca subsp. vesca]
XM_010096336.1	gi|356526691|ref|XP_003531950.1|	PREDICTED: uncharacterized protein LOC100779639 isoform 1 [Glycine max]
XM_010096336.1	gi|255586744|ref|XP_002533992.1|	conserved hypothetical protein [Ricinus communis] >gi|223526012|gb|EEF28389.1| conserved hypothetical protein [Ricinus communis]
XM_010096336.1	gi|224053647|ref|XP_002297910.1|	predicted protein [Populus trichocarpa] >gi|222845168|gb|EEE82715.1| predicted protein [Populus trichocarpa]
XM_010096336.1	gi|414880128|tpg|DAA57259.1|	TPA: hypothetical protein ZEAMMB73_612794 [Zea mays]
XM_010096336.1	gi|226498212|ref|NP_001142698.1|	uncharacterized protein LOC100275005 [Zea mays]
XM_010096336.1	gi|356526693|ref|XP_003531951.1|	PREDICTED: uncharacterized protein LOC100779639 isoform 2 [Glycine max]
XM_010096336.1	gi|21554237|gb|AAM63312.1|	unknown [Arabidopsis thaliana]
XM_010096336.1	gi|18422466|ref|NP_568637.1|	uncharacterized protein [Arabidopsis thaliana] >gi|332007760|gb|AED95143.1| uncharacterized protein [Arabidopsis thaliana]
XM_010096336.1	gi|297794895|ref|XP_002865332.1|	hypothetical protein ARALYDRAFT_494519 [Arabidopsis lyrata subsp. lyrata] >gi|297311167|gb|EFH41591.1| hypothetical protein ARALYDRAFT_494519 [Arabidopsis lyrata subsp. lyrata]
XM_010096336.1	gi|218189215|gb|EEC71642.1|	hypothetical protein OsI_04075 [Oryza sativa Indica Group]
XM_010096336.1	gi|115440489|ref|NP_001044524.1|	Os01g0798500 [Oryza sativa Japonica Group] >gi|113534055|dbj|BAF06438.1| Os01g0798500 [Oryza sativa Japonica Group]
XM_010096339.1	gi|462420513|gb|EMJ24776.1|	hypothetical protein PRUPE_ppa012302mg [Prunus persica] >gi|462420514|gb|EMJ24777.1| hypothetical protein PRUPE_ppa012302mg [Prunus persica]
XM_010096339.1	gi|470109609|ref|XP_004291085.1|	PREDICTED: ethylene-responsive transcription factor RAP2-1-like [Fragaria vesca subsp. vesca]
XM_010096339.1	gi|292668961|gb|ADE41135.1|	AP2 domain class transcription factor [Malus x domestica] >gi|325534107|gb|ADZ28108.1| ethylene response factor 5 [Malus x domestica] >gi|392856155|gb|AFM84627.1| dehydration-responsive element binding protein [Malus sieversii]
XM_010096339.1	gi|33324520|gb|AAQ08000.1|	dehydration responsive element binding protein [Gossypium hirsutum] >gi|37727988|gb|AAO43165.1| DRE binding protein 1 [Gossypium hirsutum]
XM_010096339.1	gi|449447039|ref|XP_004141277.1|	PREDICTED: ethylene-responsive transcription factor ERF011-like [Cucumis sativus]
XM_010096339.1	gi|383875194|gb|AFH56409.1|	ethylene response factor 2, partial [Diospyros kaki]
XM_010096339.1	gi|255538234|ref|XP_002510182.1|	Dehydration-responsive element-binding protein 1B, putative [Ricinus communis] >gi|223550883|gb|EEF52369.1| Dehydration-responsive element-binding protein 1B, putative [Ricinus communis]
XM_010096339.1	gi|224137608|ref|XP_002327168.1|	AP2/ERF domain-containing transcription factor [Populus trichocarpa] >gi|148372120|gb|ABQ62991.1| RAP2.4-like protein [Populus trichocarpa] >gi|222835483|gb|EEE73918.1| AP2/ERF domain-containing transcription factor [Populus trichocarpa]
XM_010096339.1	gi|356510467|ref|XP_003523959.1|	PREDICTED: ethylene-responsive transcription factor RAP2-1-like [Glycine max]
XM_010096339.1	gi|215401554|gb|ACJ66376.1|	dehydration responsive element binding protein [Halimodendron halodendron]
XM_010096339.1	gi|224063489|ref|XP_002301169.1|	AP2/ERF domain-containing transcription factor [Populus trichocarpa] >gi|148372122|gb|ABQ62992.1| RAP2-like protein [Populus trichocarpa] >gi|222842895|gb|EEE80442.1| AP2/ERF domain-containing transcription factor [Populus trichocarpa]
XM_010096339.1	gi|238535496|gb|ACR44231.1|	drought responsive element binding protein 2 [Glycine max]
XM_010096339.1	gi|351722729|ref|NP_001237254.1|	dehydration-responsive element binding protein 2 [Glycine max] >gi|78216278|gb|ABB36645.1| dehydration-responsive element binding protein 2 [Glycine max]
XM_010096339.1	gi|68303944|gb|AAY89658.1|	DREB protein [Glycine max]
XM_010096339.1	gi|225458682|ref|XP_002284933.1|	PREDICTED: ethylene-responsive transcription factor ERF010-like [Vitis vinifera]
XM_010096339.1	gi|351724471|ref|NP_001235779.1|	dehydration responsive element binding protein [Glycine max] >gi|31324058|gb|AAP47161.1|AF514908_1 dehydration responsive element binding protein [Glycine max]
XM_010096339.1	gi|343796216|gb|AEM63544.1|	dehydration-responsive element-binding protein DREB2 [Solanum tuberosum]
XM_010096339.1	gi|460384883|ref|XP_004238136.1|	PREDICTED: ethylene-responsive transcription factor ERF010-like [Solanum lycopersicum]
XM_010096339.1	gi|356564174|ref|XP_003550331.1|	PREDICTED: ethylene-responsive transcription factor RAP2-1-like [Glycine max]
XM_010096339.1	gi|357437761|ref|XP_003589156.1|	Ethylene-responsive transcription factor [Medicago truncatula] >gi|355478204|gb|AES59407.1| Ethylene-responsive transcription factor [Medicago truncatula]
XM_010096350.1	gi|225458701|ref|XP_002284973.1|	PREDICTED: cysteine proteinase RD21a-like [Vitis vinifera]
XM_010096350.1	gi|147790682|emb|CAN61026.1|	hypothetical protein VITISV_001146 [Vitis vinifera]
XM_010096350.1	gi|118486542|gb|ABK95110.1|	unknown [Populus trichocarpa]
XM_010096350.1	gi|224136808|ref|XP_002326950.1|	predicted protein [Populus trichocarpa] >gi|222835265|gb|EEE73700.1| predicted protein [Populus trichocarpa]
XM_010096350.1	gi|374713651|gb|AEZ65083.1|	cysteine protease [Carica papaya]
XM_010096350.1	gi|462419821|gb|EMJ24084.1|	hypothetical protein PRUPE_ppa005199mg [Prunus persica]
XM_010096350.1	gi|356553978|ref|XP_003545327.1|	PREDICTED: cysteine proteinase RD21a-like [Glycine max]
XM_010096350.1	gi|255538210|ref|XP_002510170.1|	cysteine protease, putative [Ricinus communis] >gi|223550871|gb|EEF52357.1| cysteine protease, putative [Ricinus communis]
XM_010096350.1	gi|146216004|gb|ABQ10204.1|	cysteine protease Cp6 [Actinidia deliciosa]
XM_010096350.1	gi|470109589|ref|XP_004291075.1|	PREDICTED: cysteine proteinase RD21a-like [Fragaria vesca subsp. vesca]
XM_010096350.1	gi|62526575|gb|AAX84673.1|	cysteine protease CP1 [Manihot esculenta]
XM_010096350.1	gi|356564154|ref|XP_003550321.1|	PREDICTED: cysteine proteinase RD21a-like [Glycine max]
XM_010096350.1	gi|109390302|gb|ABG33750.1|	cysteine protease [Hevea brasiliensis]
XM_010096350.1	gi|2511693|emb|CAB17076.1|	cysteine proteinase precursor [Phaseolus vulgaris]
XM_010096350.1	gi|357437715|ref|XP_003589133.1|	Cysteine proteinase [Medicago truncatula] >gi|87240770|gb|ABD32628.1| Granulin; Peptidase C1A, papain [Medicago truncatula] >gi|355478181|gb|AES59384.1| Cysteine proteinase [Medicago truncatula]
XM_010096350.1	gi|89274062|dbj|BAE80740.1|	cysteine proteinase [Platycodon grandiflorus]
XM_010096350.1	gi|182375363|gb|ACB87490.1|	mucunain [Mucuna pruriens]
XM_010096350.1	gi|148927382|gb|ABR19827.1|	cysteine proteinase [Elaeis guineensis]
XM_010096350.1	gi|357465603|ref|XP_003603086.1|	Cysteine proteinase [Medicago truncatula] >gi|355492134|gb|AES73337.1| Cysteine proteinase [Medicago truncatula]
XM_010096350.1	gi|225428879|ref|XP_002285299.1|	PREDICTED: cysteine proteinase RD21a-like [Vitis vinifera]
XM_010096359.1	gi|225458711|ref|XP_002283006.1|	PREDICTED: protein DCL, chloroplastic [Vitis vinifera] >gi|302142270|emb|CBI19473.3| unnamed protein product [Vitis vinifera]
XM_010096359.1	gi|470109576|ref|XP_004291069.1|	PREDICTED: protein DCL, chloroplastic-like [Fragaria vesca subsp. vesca]
XM_010096359.1	gi|460384867|ref|XP_004238128.1|	PREDICTED: protein DCL, chloroplastic-like [Solanum lycopersicum]
XM_010096359.1	gi|255538194|ref|XP_002510162.1|	conserved hypothetical protein [Ricinus communis] >gi|223550863|gb|EEF52349.1| conserved hypothetical protein [Ricinus communis]
XM_010096359.1	gi|462423459|gb|EMJ27722.1|	hypothetical protein PRUPE_ppa024709mg, partial [Prunus persica]
XM_010096359.1	gi|224136816|ref|XP_002326952.1|	predicted protein [Populus trichocarpa] >gi|222835267|gb|EEE73702.1| predicted protein [Populus trichocarpa]
XM_010096359.1	gi|449447037|ref|XP_004141276.1|	PREDICTED: protein DCL, chloroplastic-like [Cucumis sativus]
XM_010096359.1	gi|356509751|ref|XP_003523609.1|	PREDICTED: protein DCL, chloroplastic-like [Glycine max]
XM_010096359.1	gi|15232596|ref|NP_190247.1|	uncharacterized protein [Arabidopsis thaliana] >gi|332644664|gb|AEE78185.1| uncharacterized protein [Arabidopsis thaliana]
XM_010096359.1	gi|297819228|ref|XP_002877497.1|	hypothetical protein ARALYDRAFT_905861 [Arabidopsis lyrata subsp. lyrata] >gi|297323335|gb|EFH53756.1| hypothetical protein ARALYDRAFT_905861 [Arabidopsis lyrata subsp. lyrata]
XM_010096359.1	gi|34015211|gb|AAQ56405.1|	putative defective chloroplasts and leaves (DCL) protein [Oryza sativa Japonica Group] >gi|50508259|dbj|BAD32070.1| putative DCL protein precursor [Oryza sativa Japonica Group]
XM_010096359.1	gi|357145566|ref|XP_003573687.1|	PREDICTED: DNA-directed RNA polymerase E subunit 1-like [Brachypodium distachyon]
XM_010096359.1	gi|226528437|ref|NP_001148429.1|	DCL protein [Zea mays] >gi|195619226|gb|ACG31443.1| DCL protein [Zea mays] >gi|414872815|tpg|DAA51372.1| TPA: DCL protein [Zea mays]
XM_010096359.1	gi|242038119|ref|XP_002466454.1|	hypothetical protein SORBIDRAFT_01g008000 [Sorghum bicolor] >gi|241920308|gb|EER93452.1| hypothetical protein SORBIDRAFT_01g008000 [Sorghum bicolor]
XM_010096359.1	gi|326492962|dbj|BAJ90337.1|	predicted protein [Hordeum vulgare subsp. vulgare]
XM_010096359.1	gi|224136824|ref|XP_002326954.1|	predicted protein [Populus trichocarpa] >gi|222835269|gb|EEE73704.1| predicted protein [Populus trichocarpa]
XM_010096359.1	gi|226503966|ref|NP_001148729.1|	LOC100282345 [Zea mays] >gi|195621682|gb|ACG32671.1| DCL protein [Zea mays] >gi|414884598|tpg|DAA60612.1| TPA: DCL protein [Zea mays]
XM_010096359.1	gi|222640322|gb|EEE68454.1|	hypothetical protein OsJ_26844 [Oryza sativa Japonica Group]
XM_010096359.1	gi|242044060|ref|XP_002459901.1|	hypothetical protein SORBIDRAFT_02g014000 [Sorghum bicolor] >gi|241923278|gb|EER96422.1| hypothetical protein SORBIDRAFT_02g014000 [Sorghum bicolor]
XM_010096359.1	gi|326494338|dbj|BAJ90438.1|	predicted protein [Hordeum vulgare subsp. vulgare] >gi|326533252|dbj|BAJ93598.1| predicted protein [Hordeum vulgare subsp. vulgare]
XM_010096360.1	gi|356535109|ref|XP_003536091.1|	PREDICTED: E3 ubiquitin-protein ligase ATL6-like [Glycine max]
XM_010096360.1	gi|357441591|ref|XP_003591073.1|	RING finger family protein [Medicago truncatula] >gi|355480121|gb|AES61324.1| RING finger family protein [Medicago truncatula]
XM_010096360.1	gi|356573020|ref|XP_003554663.1|	PREDICTED: E3 ubiquitin-protein ligase ATL6-like [Glycine max]
XM_010096360.1	gi|470133181|ref|XP_004302451.1|	PREDICTED: E3 ubiquitin-protein ligase ATL6-like [Fragaria vesca subsp. vesca]
XM_010096360.1	gi|462401196|gb|EMJ06753.1|	hypothetical protein PRUPE_ppa008615mg [Prunus persica]
XM_010096360.1	gi|356504060|ref|XP_003520817.1|	PREDICTED: E3 ubiquitin-protein ligase ATL6-like [Glycine max]
XM_010096360.1	gi|255542560|ref|XP_002512343.1|	ring finger protein, putative [Ricinus communis] >gi|223548304|gb|EEF49795.1| ring finger protein, putative [Ricinus communis]
XM_010096360.1	gi|28558782|gb|AAO45753.1|	RING/c3HC4/PHD zinc finger-like protein [Cucumis melo subsp. melo]
XM_010096360.1	gi|357512053|ref|XP_003626315.1|	RING finger protein [Medicago truncatula] >gi|87240525|gb|ABD32383.1| Zinc finger, RING-type [Medicago truncatula] >gi|355501330|gb|AES82533.1| RING finger protein [Medicago truncatula]
XM_010096360.1	gi|356574925|ref|XP_003555593.1|	PREDICTED: E3 ubiquitin-protein ligase ATL6-like [Glycine max]
XM_010096360.1	gi|449442843|ref|XP_004139190.1|	PREDICTED: E3 ubiquitin-protein ligase ATL6-like [Cucumis sativus] >gi|449518671|ref|XP_004166360.1| PREDICTED: E3 ubiquitin-protein ligase ATL6-like [Cucumis sativus]
XM_010096360.1	gi|225451024|ref|XP_002284899.1|	PREDICTED: E3 ubiquitin-protein ligase ATL6 isoform 1 [Vitis vinifera] >gi|147843962|emb|CAN83712.1| hypothetical protein VITISV_011102 [Vitis vinifera]
XM_010096360.1	gi|296088297|emb|CBI36742.3|	unnamed protein product [Vitis vinifera]
XM_010096360.1	gi|224125338|ref|XP_002319561.1|	predicted protein [Populus trichocarpa] >gi|222857937|gb|EEE95484.1| predicted protein [Populus trichocarpa]
XM_010096360.1	gi|224130990|ref|XP_002328426.1|	predicted protein [Populus trichocarpa] >gi|222838141|gb|EEE76506.1| predicted protein [Populus trichocarpa]
XM_010096360.1	gi|460381031|ref|XP_004236256.1|	PREDICTED: E3 ubiquitin-protein ligase ATL6-like [Solanum lycopersicum]
XM_010096360.1	gi|297829040|ref|XP_002882402.1|	hypothetical protein ARALYDRAFT_477807 [Arabidopsis lyrata subsp. lyrata] >gi|297328242|gb|EFH58661.1| hypothetical protein ARALYDRAFT_477807 [Arabidopsis lyrata subsp. lyrata]
XM_010096360.1	gi|6729030|gb|AAF27026.1|AC009177_16	putative RING-H2 zinc finger protein ATL6 [Arabidopsis thaliana]
XM_010096360.1	gi|18397153|ref|NP_566249.1|	E3 ubiquitin-protein ligase ATL6 [Arabidopsis thaliana] >gi|68565231|sp|Q8RXX9.2|ATL6_ARATH RecName: Full=E3 ubiquitin-protein ligase ATL6; AltName: Full=RING-H2 finger protein ATL6; Flags: Precursor >gi|70905101|gb|AAZ14076.1| At3g05200 [Arabidopsis thaliana] >gi|332640683|gb|AEE74204.1| E3 ubiquitin-protein ligase ATL6 [Arabidopsis thaliana]
XM_010096360.1	gi|460368640|ref|XP_004230173.1|	PREDICTED: E3 ubiquitin-protein ligase ATL6-like [Solanum lycopersicum]
XM_010096370.1	gi|16904543|emb|CAD10740.1|	lipoxygenase [Corylus avellana]
XM_010096370.1	gi|462403740|gb|EMJ09297.1|	hypothetical protein PRUPE_ppa001293mg [Prunus persica]
XM_010096370.1	gi|199612209|gb|ACH91370.1|	lipoxygenase LOX-3 [Prunus persica]
XM_010096370.1	gi|462403816|gb|EMJ09373.1|	hypothetical protein PRUPE_ppa001016mg [Prunus persica]
XM_010096370.1	gi|359487757|ref|XP_002284535.2|	PREDICTED: probable linoleate 9S-lipoxygenase 5 [Vitis vinifera]
XM_010096370.1	gi|356535079|ref|XP_003536076.1|	PREDICTED: probable linoleate 9S-lipoxygenase 5-like [Glycine max]
XM_010096370.1	gi|462403738|gb|EMJ09295.1|	hypothetical protein PRUPE_ppa001287mg [Prunus persica]
XM_010096370.1	gi|8649004|emb|CAB94852.1|	lipoxygenase [Prunus dulcis]
XM_010096370.1	gi|208611514|gb|ABW75772.2|	lipoxygenase [Camellia sinensis]
XM_010096370.1	gi|462400579|gb|EMJ06136.1|	hypothetical protein PRUPE_ppa001311mg [Prunus persica]
XM_010096370.1	gi|296088357|emb|CBI36802.3|	unnamed protein product [Vitis vinifera]
XM_010096370.1	gi|225450913|ref|XP_002280651.1|	PREDICTED: probable linoleate 9S-lipoxygenase 5-like [Vitis vinifera]
XM_010096370.1	gi|268636247|gb|ACZ17392.1|	lipoxygenase [Vitis vinifera]
XM_010096370.1	gi|17129545|emb|CAD10779.2|	lipoxygenase [Prunus dulcis]
XM_010096370.1	gi|356505853|ref|XP_003521704.1|	PREDICTED: probable linoleate 9S-lipoxygenase 5-like [Glycine max]
XM_010096370.1	gi|255542646|ref|XP_002512386.1|	lipoxygenase, putative [Ricinus communis] >gi|223548347|gb|EEF49838.1| lipoxygenase, putative [Ricinus communis]
XM_010096370.1	gi|462403744|gb|EMJ09301.1|	hypothetical protein PRUPE_ppa001216mg [Prunus persica]
XM_010096370.1	gi|157313318|gb|ABV32552.1|	lipoxygenase [Prunus persica]
XM_010096370.1	gi|470133116|ref|XP_004302420.1|	PREDICTED: probable linoleate 9S-lipoxygenase 5-like [Fragaria vesca subsp. vesca]
XM_010096370.1	gi|124365601|gb|AAK50778.4|AF361893_1	bacterial-induced lipoxygenase [Gossypium hirsutum]
XM_010096378.1	gi|462404172|gb|EMJ09729.1|	hypothetical protein PRUPE_ppa025592mg [Prunus persica]
XM_010096378.1	gi|470119878|ref|XP_004296037.1|	PREDICTED: pentatricopeptide repeat-containing protein At4g37380, chloroplastic-like [Fragaria vesca subsp. vesca]
XM_010096378.1	gi|294463969|gb|ADE77505.1|	unknown [Picea sitchensis]
XM_010096378.1	gi|255553391|ref|XP_002517737.1|	pentatricopeptide repeat-containing protein, putative [Ricinus communis] >gi|223543135|gb|EEF44669.1| pentatricopeptide repeat-containing protein, putative [Ricinus communis]
XM_010096378.1	gi|225449732|ref|XP_002267472.1|	PREDICTED: pentatricopeptide repeat-containing protein At4g02750-like [Vitis vinifera]
XM_010096378.1	gi|359482718|ref|XP_002263673.2|	PREDICTED: putative pentatricopeptide repeat-containing protein At5g09950-like [Vitis vinifera]
XM_010096378.1	gi|225425182|ref|XP_002264325.1|	PREDICTED: pentatricopeptide repeat-containing protein At2g13600 [Vitis vinifera]
XM_010096378.1	gi|470121927|ref|XP_004297007.1|	PREDICTED: pentatricopeptide repeat-containing protein At4g14050, mitochondrial-like [Fragaria vesca subsp. vesca]
XM_010096378.1	gi|356544545|ref|XP_003540710.1|	PREDICTED: pentatricopeptide repeat-containing protein At2g13600-like [Glycine max]
XM_010096378.1	gi|296082284|emb|CBI21289.3|	unnamed protein product [Vitis vinifera]
XM_010096378.1	gi|225466163|ref|XP_002263755.1|	PREDICTED: pentatricopeptide repeat-containing protein At5g66520-like [Vitis vinifera]
XM_010096378.1	gi|296090147|emb|CBI39966.3|	unnamed protein product [Vitis vinifera]
XM_010096378.1	gi|462423715|gb|EMJ27978.1|	hypothetical protein PRUPE_ppa018015mg [Prunus persica]
XM_010096378.1	gi|15225445|ref|NP_178983.1|	pentatricopeptide repeat-containing protein [Arabidopsis thaliana] >gi|75206168|sp|Q9SIT7.1|PP151_ARATH RecName: Full=Pentatricopeptide repeat-containing protein At2g13600 >gi|330251150|gb|AEC06244.1| pentatricopeptide repeat-containing protein [Arabidopsis thaliana]
XM_010096378.1	gi|462399627|gb|EMJ05295.1|	hypothetical protein PRUPE_ppa002338mg [Prunus persica]
XM_010096378.1	gi|357464699|ref|XP_003602631.1|	Pentatricopeptide repeat-containing protein [Medicago truncatula] >gi|355491679|gb|AES72882.1| Pentatricopeptide repeat-containing protein [Medicago truncatula]
XM_010096378.1	gi|449462814|ref|XP_004149135.1|	PREDICTED: pentatricopeptide repeat-containing protein At2g13600-like [Cucumis sativus] >gi|449523485|ref|XP_004168754.1| PREDICTED: pentatricopeptide repeat-containing protein At2g13600-like [Cucumis sativus]
XM_010096378.1	gi|462417946|gb|EMJ22511.1|	hypothetical protein PRUPE_ppa026098mg [Prunus persica]
XM_010096378.1	gi|297831842|ref|XP_002883803.1|	pentatricopeptide repeat-containing protein [Arabidopsis lyrata subsp. lyrata] >gi|297329643|gb|EFH60062.1| pentatricopeptide repeat-containing protein [Arabidopsis lyrata subsp. lyrata]
XM_010096378.1	gi|357167109|ref|XP_003581008.1|	PREDICTED: pentatricopeptide repeat-containing protein At4g02750-like [Brachypodium distachyon]
XM_010096389.1	gi|255574637|ref|XP_002528228.1|	ubiquitin-protein ligase, putative [Ricinus communis] >gi|223532345|gb|EEF34143.1| ubiquitin-protein ligase, putative [Ricinus communis]
XM_010096389.1	gi|470114347|ref|XP_004293377.1|	PREDICTED: U-box domain-containing protein 4-like [Fragaria vesca subsp. vesca]
XM_010096389.1	gi|449434030|ref|XP_004134799.1|	PREDICTED: U-box domain-containing protein 4-like [Cucumis sativus] >gi|449524460|ref|XP_004169241.1| PREDICTED: U-box domain-containing protein 4-like [Cucumis sativus]
XM_010096389.1	gi|462407486|gb|EMJ12820.1|	hypothetical protein PRUPE_ppa005569mg [Prunus persica]
XM_010096389.1	gi|359497760|ref|XP_003635632.1|	PREDICTED: U-box domain-containing protein 4-like [Vitis vinifera] >gi|147866196|emb|CAN79837.1| hypothetical protein VITISV_007520 [Vitis vinifera]
XM_010096389.1	gi|356555746|ref|XP_003546191.1|	PREDICTED: U-box domain-containing protein 4-like [Glycine max]
XM_010096389.1	gi|356532626|ref|XP_003534872.1|	PREDICTED: U-box domain-containing protein 2-like [Glycine max]
XM_010096389.1	gi|357447947|ref|XP_003594249.1|	U-box domain-containing protein [Medicago truncatula] >gi|355483297|gb|AES64500.1| U-box domain-containing protein [Medicago truncatula]
XM_010096389.1	gi|240255941|ref|NP_567501.4|	armadillo/beta-catenin-like repeat-containing protein [Arabidopsis thaliana] >gi|332658360|gb|AEE83760.1| armadillo/beta-catenin-like repeat-containing protein [Arabidopsis thaliana]
XM_010096389.1	gi|297800492|ref|XP_002868130.1|	predicted protein [Arabidopsis lyrata subsp. lyrata] >gi|297313966|gb|EFH44389.1| predicted protein [Arabidopsis lyrata subsp. lyrata]
XM_010096389.1	gi|460409696|ref|XP_004250274.1|	PREDICTED: U-box domain-containing protein 4-like [Solanum lycopersicum]
XM_010096389.1	gi|26452478|dbj|BAC43324.1|	unknown protein [Arabidopsis thaliana]
XM_010096389.1	gi|224139496|ref|XP_002323140.1|	predicted protein [Populus trichocarpa] >gi|222867770|gb|EEF04901.1| predicted protein [Populus trichocarpa]
XM_010096389.1	gi|460381874|ref|XP_004236666.1|	PREDICTED: U-box domain-containing protein 4-like [Solanum lycopersicum]
XM_010096389.1	gi|224086480|ref|XP_002307896.1|	predicted protein [Populus trichocarpa] >gi|222853872|gb|EEE91419.1| predicted protein [Populus trichocarpa]
XM_010096389.1	gi|356522061|ref|XP_003529668.1|	PREDICTED: U-box domain-containing protein 2-like [Glycine max]
XM_010096389.1	gi|356564464|ref|XP_003550474.1|	PREDICTED: U-box domain-containing protein 4-like [Glycine max]
XM_010096389.1	gi|115473045|ref|NP_001060121.1|	Os07g0584900 [Oryza sativa Japonica Group] >gi|34393717|dbj|BAC83056.1| arm repeat containing protein homolog-like [Oryza sativa Japonica Group] >gi|50509892|dbj|BAD30172.1| arm repeat containing protein homolog-like [Oryza sativa Japonica Group] >gi|113611657|dbj|BAF22035.1| Os07g0584900 [Oryza sativa Japonica Group]
XM_010096389.1	gi|218199916|gb|EEC82343.1|	hypothetical protein OsI_26648 [Oryza sativa Indica Group]
XM_010096389.1	gi|414887338|tpg|DAA63352.1|	TPA: putative ARM repeat-containing protein containing family protein [Zea mays]
XM_010096391.1	gi|462408178|gb|EMJ13512.1|	hypothetical protein PRUPE_ppa006776mg [Prunus persica]
XM_010096391.1	gi|224137280|ref|XP_002322518.1|	predicted protein [Populus trichocarpa] >gi|222867148|gb|EEF04279.1| predicted protein [Populus trichocarpa]
XM_010096391.1	gi|224089671|ref|XP_002308796.1|	predicted protein [Populus trichocarpa] >gi|222854772|gb|EEE92319.1| predicted protein [Populus trichocarpa]
XM_010096391.1	gi|359483457|ref|XP_002267894.2|	PREDICTED: uncharacterized protein LOC100246969 [Vitis vinifera]
XM_010096391.1	gi|147798014|emb|CAN65006.1|	hypothetical protein VITISV_020872 [Vitis vinifera]
XM_010096391.1	gi|356532614|ref|XP_003534866.1|	PREDICTED: auxin-induced in root cultures protein 12-like [Glycine max]
XM_010096391.1	gi|356555744|ref|XP_003546190.1|	PREDICTED: auxin-induced in root cultures protein 12-like [Glycine max]
XM_010096391.1	gi|470114345|ref|XP_004293376.1|	PREDICTED: uncharacterized protein LOC101293854 [Fragaria vesca subsp. vesca]
XM_010096391.1	gi|255581601|ref|XP_002531605.1|	dopamine beta-monooxygenase, putative [Ricinus communis] >gi|223528772|gb|EEF30780.1| dopamine beta-monooxygenase, putative [Ricinus communis]
XM_010096391.1	gi|356522059|ref|XP_003529667.1|	PREDICTED: uncharacterized protein LOC100791878 [Glycine max]
XM_010096391.1	gi|356562571|ref|XP_003549543.1|	PREDICTED: uncharacterized protein LOC100785371 [Glycine max]
XM_010096391.1	gi|388513389|gb|AFK44756.1|	unknown [Medicago truncatula]
XM_010096391.1	gi|357447939|ref|XP_003594245.1|	Auxin-induced in root cultures protein [Medicago truncatula] >gi|355483293|gb|AES64496.1| Auxin-induced in root cultures protein [Medicago truncatula]
XM_010096391.1	gi|225447614|ref|XP_002273270.1|	PREDICTED: uncharacterized protein LOC100258038 [Vitis vinifera]
XM_010096391.1	gi|89257512|gb|ABD65002.1|	hypothetical protein 26.t00022 [Brassica oleracea]
XM_010096391.1	gi|357480563|ref|XP_003610567.1|	hypothetical protein MTR_4g133620 [Medicago truncatula] >gi|355511622|gb|AES92764.1| hypothetical protein MTR_4g133620 [Medicago truncatula]
XM_010096391.1	gi|297794455|ref|XP_002865112.1|	hypothetical protein ARALYDRAFT_494219 [Arabidopsis lyrata subsp. lyrata] >gi|297310947|gb|EFH41371.1| hypothetical protein ARALYDRAFT_494219 [Arabidopsis lyrata subsp. lyrata]
XM_010096391.1	gi|388496218|gb|AFK36175.1|	unknown [Medicago truncatula]
XM_010096391.1	gi|460389034|ref|XP_004240164.1|	PREDICTED: uncharacterized protein LOC101254097 [Solanum lycopersicum]
XM_010096391.1	gi|13785209|emb|CAC37356.1|	putative membrane protein [Solanum tuberosum]
XM_010096394.1	gi|262192814|gb|ACY30464.1|	cystatin [Ficus pumila var. awkeotsang]
XM_010096394.1	gi|11596186|gb|AAG38521.1|AF283536_1	cystatin-like protein [Citrus x paradisi]
XM_010096394.1	gi|356510134|ref|XP_003523795.1|	PREDICTED: cysteine proteinase inhibitor 1-like [Glycine max] >gi|356570941|ref|XP_003553641.1| PREDICTED: cysteine proteinase inhibitor 1-like [Glycine max]
XM_010096394.1	gi|388496176|gb|AFK36154.1|	unknown [Lotus japonicus]
XM_010096394.1	gi|356532345|ref|XP_003534734.1|	PREDICTED: cysteine proteinase inhibitor 1-like [Glycine max]
XM_010096394.1	gi|449527163|ref|XP_004170582.1|	PREDICTED: cysteine proteinase inhibitor 5-like [Cucumis sativus]
XM_010096394.1	gi|356540735|ref|XP_003538840.1|	PREDICTED: cysteine proteinase inhibitor 1-like [Glycine max]
XM_010096394.1	gi|356533135|ref|XP_003535123.1|	PREDICTED: cysteine proteinase inhibitor 1-like [Glycine max]
XM_010096394.1	gi|356555738|ref|XP_003546187.1|	PREDICTED: cysteine proteinase inhibitor 1-like [Glycine max]
XM_010096394.1	gi|255580698|ref|XP_002531171.1|	Cysteine proteinase inhibitor, putative [Ricinus communis] >gi|223529241|gb|EEF31214.1| Cysteine proteinase inhibitor, putative [Ricinus communis]
XM_010096394.1	gi|357480545|ref|XP_003610558.1|	Cysteine proteinase inhibitor [Medicago truncatula] >gi|355511613|gb|AES92755.1| Cysteine proteinase inhibitor [Medicago truncatula]
XM_010096394.1	gi|297790905|ref|XP_002863337.1|	hypothetical protein ARALYDRAFT_494218 [Arabidopsis lyrata subsp. lyrata] >gi|297309172|gb|EFH39596.1| hypothetical protein ARALYDRAFT_494218 [Arabidopsis lyrata subsp. lyrata]
XM_010096394.1	gi|297741794|emb|CBI33099.3|	unnamed protein product [Vitis vinifera]
XM_010096394.1	gi|359495539|ref|XP_003635016.1|	PREDICTED: cysteine proteinase inhibitor 1-like [Vitis vinifera]
XM_010096394.1	gi|147854421|emb|CAN82794.1|	hypothetical protein VITISV_013491 [Vitis vinifera]
XM_010096394.1	gi|89257481|gb|ABD64972.1|	cystatin domain containing protein [Brassica oleracea]
XM_010096394.1	gi|388510172|gb|AFK43152.1|	unknown [Medicago truncatula]
XM_010096394.1	gi|357447931|ref|XP_003594241.1|	Cysteine proteinase inhibitor [Medicago truncatula] >gi|355483289|gb|AES64492.1| Cysteine proteinase inhibitor [Medicago truncatula]
XM_010096394.1	gi|289583687|gb|ADD10748.1|	phytocystatin 5 [Brassica rapa subsp. pekinensis]
XM_010096394.1	gi|470114335|ref|XP_004293371.1|	PREDICTED: cysteine proteinase inhibitor 5-like [Fragaria vesca subsp. vesca]
XM_010096399.1	gi|359494643|ref|XP_002263207.2|	PREDICTED: DEAD-box ATP-dependent RNA helicase 36-like [Vitis vinifera] >gi|297736137|emb|CBI24175.3| unnamed protein product [Vitis vinifera]
XM_010096399.1	gi|147772471|emb|CAN65105.1|	hypothetical protein VITISV_021046 [Vitis vinifera]
XM_010096399.1	gi|462407715|gb|EMJ13049.1|	hypothetical protein PRUPE_ppa004738mg [Prunus persica]
XM_010096399.1	gi|255544594|ref|XP_002513358.1|	dead box ATP-dependent RNA helicase, putative [Ricinus communis] >gi|223547266|gb|EEF48761.1| dead box ATP-dependent RNA helicase, putative [Ricinus communis]
XM_010096399.1	gi|449444278|ref|XP_004139902.1|	PREDICTED: DEAD-box ATP-dependent RNA helicase 36-like [Cucumis sativus] >gi|449475871|ref|XP_004154575.1| PREDICTED: DEAD-box ATP-dependent RNA helicase 36-like [Cucumis sativus]
XM_010096399.1	gi|460405720|ref|XP_004248323.1|	PREDICTED: DEAD-box ATP-dependent RNA helicase 36-like [Solanum lycopersicum]
XM_010096399.1	gi|224098856|ref|XP_002311293.1|	predicted protein [Populus trichocarpa] >gi|222851113|gb|EEE88660.1| predicted protein [Populus trichocarpa]
XM_010096399.1	gi|356528665|ref|XP_003532920.1|	PREDICTED: DEAD-box ATP-dependent RNA helicase 36-like [Glycine max]
XM_010096399.1	gi|470145219|ref|XP_004308239.1|	PREDICTED: DEAD-box ATP-dependent RNA helicase 36-like [Fragaria vesca subsp. vesca]
XM_010096399.1	gi|297850038|ref|XP_002892900.1|	hypothetical protein ARALYDRAFT_471825 [Arabidopsis lyrata subsp. lyrata] >gi|297338742|gb|EFH69159.1| hypothetical protein ARALYDRAFT_471825 [Arabidopsis lyrata subsp. lyrata]
XM_010096399.1	gi|15219185|ref|NP_173078.1|	DEAD-box ATP-dependent RNA helicase 36 [Arabidopsis thaliana] >gi|75336890|sp|Q9SA27.1|RH36_ARATH RecName: Full=DEAD-box ATP-dependent RNA helicase 36 >gi|4966350|gb|AAD34681.1|AC006341_9 Similar to gb|L13612 DEAD-box protein (dbp45A) from Drosophila melanogaster and is a member of PF|00270 DEAD/DEAH box helicase family [Arabidopsis thaliana] >gi|332191310|gb|AEE29431.1| DEAD-box ATP-dependent RN…
XM_010096399.1	gi|356555223|ref|XP_003545934.1|	PREDICTED: DEAD-box ATP-dependent RNA helicase 36-like [Glycine max]
XM_010096399.1	gi|357451623|ref|XP_003596088.1|	DEAD-box ATP-dependent RNA helicase [Medicago truncatula] >gi|355485136|gb|AES66339.1| DEAD-box ATP-dependent RNA helicase [Medicago truncatula]
XM_010096399.1	gi|168046775|ref|XP_001775848.1|	predicted protein [Physcomitrella patens subsp. patens] >gi|162672855|gb|EDQ59387.1| predicted protein [Physcomitrella patens subsp. patens]
XM_010096399.1	gi|357121829|ref|XP_003562620.1|	PREDICTED: DEAD-box ATP-dependent RNA helicase 36-like [Brachypodium distachyon]
XM_010096399.1	gi|302817632|ref|XP_002990491.1|	hypothetical protein SELMODRAFT_131776 [Selaginella moellendorffii] >gi|300141659|gb|EFJ08368.1| hypothetical protein SELMODRAFT_131776 [Selaginella moellendorffii]
XM_010096399.1	gi|242050992|ref|XP_002463240.1|	hypothetical protein SORBIDRAFT_02g040380 [Sorghum bicolor] >gi|241926617|gb|EER99761.1| hypothetical protein SORBIDRAFT_02g040380 [Sorghum bicolor]
XM_010096399.1	gi|115473551|ref|NP_001060374.1|	Os07g0633500 [Oryza sativa Japonica Group] >gi|75329662|sp|Q8L4E9.1|RH36_ORYSJ RecName: Full=DEAD-box ATP-dependent RNA helicase 36 >gi|22093824|dbj|BAC07111.1| DEAD box protein-like [Oryza sativa Japonica Group] >gi|22296386|dbj|BAC10155.1| DEAD box protein-like [Oryza sativa Japonica Group] >gi|113611910|dbj|BAF22288.1| Os07g0633500 [Oryza sativa Japonica Group]
XM_010096399.1	gi|125559280|gb|EAZ04816.1|	hypothetical protein OsI_26993 [Oryza sativa Indica Group]
XM_010096399.1	gi|302804021|ref|XP_002983763.1|	hypothetical protein SELMODRAFT_268770 [Selaginella moellendorffii] >gi|300148600|gb|EFJ15259.1| hypothetical protein SELMODRAFT_268770 [Selaginella moellendorffii]
XM_010096401.1	gi|356525742|ref|XP_003531482.1|	PREDICTED: phosphoglycerate kinase, chloroplastic-like [Glycine max]
XM_010096401.1	gi|356557028|ref|XP_003546820.1|	PREDICTED: phosphoglycerate kinase, chloroplastic-like [Glycine max]
XM_010096401.1	gi|255544584|ref|XP_002513353.1|	phosphoglycerate kinase, putative [Ricinus communis] >gi|223547261|gb|EEF48756.1| phosphoglycerate kinase, putative [Ricinus communis]
XM_010096401.1	gi|449444282|ref|XP_004139904.1|	PREDICTED: phosphoglycerate kinase, chloroplastic-like [Cucumis sativus] >gi|449475841|ref|XP_004154567.1| PREDICTED: phosphoglycerate kinase, chloroplastic-like [Cucumis sativus]
XM_010096401.1	gi|462409830|gb|EMJ15164.1|	hypothetical protein PRUPE_ppa005031mg [Prunus persica]
XM_010096401.1	gi|357451629|ref|XP_003596091.1|	Phosphoglycerate kinase [Medicago truncatula] >gi|355485139|gb|AES66342.1| Phosphoglycerate kinase [Medicago truncatula]
XM_010096401.1	gi|470141723|ref|XP_004306579.1|	PREDICTED: phosphoglycerate kinase, chloroplastic-like [Fragaria vesca subsp. vesca]
XM_010096401.1	gi|224109060|ref|XP_002315066.1|	predicted protein [Populus trichocarpa] >gi|222864106|gb|EEF01237.1| predicted protein [Populus trichocarpa]
XM_010096401.1	gi|3738261|dbj|BAA33803.1|	chloroplast phosphoglycerate kinase [Populus nigra]
XM_010096401.1	gi|118488917|gb|ABK96267.1|	unknown [Populus trichocarpa x Populus deltoides] >gi|118489457|gb|ABK96531.1| unknown [Populus trichocarpa x Populus deltoides]
XM_010096401.1	gi|225464995|ref|XP_002263796.1|	PREDICTED: phosphoglycerate kinase, chloroplastic isoform 1 [Vitis vinifera] >gi|147843756|emb|CAN81990.1| hypothetical protein VITISV_000725 [Vitis vinifera]
XM_010096401.1	gi|2499497|sp|Q42961.1|PGKH_TOBAC	RecName: Full=Phosphoglycerate kinase, chloroplastic; Flags: Precursor >gi|1161600|emb|CAA88841.1| phosphoglycerate kinase [Nicotiana tabacum]
XM_010096401.1	gi|460396820|ref|XP_004243968.1|	PREDICTED: phosphoglycerate kinase, chloroplastic-like [Solanum lycopersicum]
XM_010096401.1	gi|82621134|gb|ABB86255.1|	phosphoglycerate kinase precursor-like [Solanum tuberosum]
XM_010096401.1	gi|313585890|gb|ADR71054.1|	phosphoglycerate kinase [Nicotiana benthamiana]
XM_010096401.1	gi|3328122|gb|AAC26785.1|	phosphoglycerate kinase precursor [Solanum tuberosum]
XM_010096401.1	gi|82400156|gb|ABB72817.1|	phosphoglycerate kinase precursor-like protein [Solanum tuberosum]
XM_010096401.1	gi|15223484|ref|NP_176015.1|	phosphoglycerate kinase [Arabidopsis thaliana] >gi|332278232|sp|P50318.3|PGKH2_ARATH RecName: Full=Phosphoglycerate kinase 2, chloroplastic; Flags: Precursor >gi|332195235|gb|AEE33356.1| phosphoglycerate kinase [Arabidopsis thaliana]
XM_010096401.1	gi|297847996|ref|XP_002891879.1|	hypothetical protein ARALYDRAFT_474689 [Arabidopsis lyrata subsp. lyrata] >gi|297337721|gb|EFH68138.1| hypothetical protein ARALYDRAFT_474689 [Arabidopsis lyrata subsp. lyrata]
XM_010096401.1	gi|15230595|ref|NP_187884.1|	phosphoglycerate kinase 1 [Arabidopsis thaliana] >gi|75273138|sp|Q9LD57.1|PGKH1_ARATH RecName: Full=Phosphoglycerate kinase 1, chloroplastic; Flags: Precursor >gi|7839389|gb|AAF70258.1|AF247558_1 phosphoglycerate kinase [Arabidopsis thaliana] >gi|16226508|gb|AAL16186.1|AF428418_1 AT3g12780/MBK21_14 [Arabidopsis thaliana] >gi|11994421|dbj|BAB02423.1| phosphoglycerate kinase [Arabidopsis thaliana] …
XM_010096430.1	gi|462406225|gb|EMJ11689.1|	hypothetical protein PRUPE_ppa000358mg [Prunus persica]
XM_010096430.1	gi|470129196|ref|XP_004300511.1|	PREDICTED: uncharacterized protein LOC101292707 [Fragaria vesca subsp. vesca]
XM_010096430.1	gi|462406224|gb|EMJ11688.1|	hypothetical protein PRUPE_ppa000358mg [Prunus persica]
XM_010096430.1	gi|449439089|ref|XP_004137320.1|	PREDICTED: uncharacterized protein LOC101215023 [Cucumis sativus]
XM_010096430.1	gi|449497569|ref|XP_004160438.1|	PREDICTED: uncharacterized protein LOC101224245 [Cucumis sativus]
XM_010096430.1	gi|356513068|ref|XP_003525236.1|	PREDICTED: uncharacterized protein LOC100801725 [Glycine max]
XM_010096430.1	gi|356524429|ref|XP_003530831.1|	PREDICTED: uncharacterized protein LOC100803002 [Glycine max]
XM_010096430.1	gi|225455984|ref|XP_002278705.1|	PREDICTED: uncharacterized protein LOC100254283 [Vitis vinifera] >gi|297734230|emb|CBI15477.3| unnamed protein product [Vitis vinifera]
XM_010096430.1	gi|356522775|ref|XP_003530021.1|	PREDICTED: uncharacterized protein LOC100791354 [Glycine max]
XM_010096430.1	gi|118764601|dbj|BAF38781.1|	putative E3 ubiquitin ligase [Lotus japonicus]
XM_010096430.1	gi|356531194|ref|XP_003534163.1|	PREDICTED: uncharacterized protein LOC100776832 [Glycine max]
XM_010096430.1	gi|255586065|ref|XP_002533697.1|	zinc finger protein, putative [Ricinus communis] >gi|223526392|gb|EEF28680.1| zinc finger protein, putative [Ricinus communis]
XM_010096430.1	gi|357500299|ref|XP_003620438.1|	Zinc finger protein-like protein [Medicago truncatula] >gi|355495453|gb|AES76656.1| Zinc finger protein-like protein [Medicago truncatula]
XM_010096430.1	gi|224118788|ref|XP_002317906.1|	predicted protein [Populus trichocarpa] >gi|222858579|gb|EEE96126.1| predicted protein [Populus trichocarpa]
XM_010096430.1	gi|225424035|ref|XP_002279535.1|	PREDICTED: uncharacterized protein LOC100255880 [Vitis vinifera]
XM_010096430.1	gi|297830482|ref|XP_002883123.1|	EMB2454 [Arabidopsis lyrata subsp. lyrata] >gi|297328963|gb|EFH59382.1| EMB2454 [Arabidopsis lyrata subsp. lyrata]
XM_010096430.1	gi|15229615|ref|NP_188457.1|	zinc finger protein-like protein [Arabidopsis thaliana] >gi|20453199|gb|AAM19839.1| AT3g18290/MIE15_8 [Arabidopsis thaliana] >gi|29028750|gb|AAO64754.1| At3g18290/MIE15_8 [Arabidopsis thaliana] >gi|332642556|gb|AEE76077.1| zinc finger protein-like protein [Arabidopsis thaliana]
XM_010096430.1	gi|224108445|ref|XP_002314849.1|	predicted protein [Populus trichocarpa] >gi|222863889|gb|EEF01020.1| predicted protein [Populus trichocarpa]
XM_010096430.1	gi|9279663|dbj|BAB01179.1|	unnamed protein product [Arabidopsis thaliana]
XM_010096430.1	gi|255572130|ref|XP_002527005.1|	zinc finger protein, putative [Ricinus communis] >gi|223533640|gb|EEF35377.1| zinc finger protein, putative [Ricinus communis]
XM_010096458.1	gi|462406542|gb|EMJ12006.1|	hypothetical protein PRUPE_ppa017267mg [Prunus persica]
XM_010096458.1	gi|470129230|ref|XP_004300528.1|	PREDICTED: zinc finger protein CONSTANS-LIKE 16-like [Fragaria vesca subsp. vesca]
XM_010096458.1	gi|225455924|ref|XP_002276181.1|	PREDICTED: zinc finger protein CONSTANS-LIKE 16 [Vitis vinifera]
XM_010096458.1	gi|225423977|ref|XP_002282578.1|	PREDICTED: zinc finger protein CONSTANS-LIKE 16 [Vitis vinifera] >gi|297737819|emb|CBI27020.3| unnamed protein product [Vitis vinifera]
XM_010096458.1	gi|224130206|ref|XP_002328680.1|	predicted protein [Populus trichocarpa] >gi|222838856|gb|EEE77207.1| predicted protein [Populus trichocarpa]
XM_010096458.1	gi|147809824|emb|CAN73757.1|	hypothetical protein VITISV_026326 [Vitis vinifera]
XM_010096458.1	gi|255581649|ref|XP_002531628.1|	conserved hypothetical protein [Ricinus communis] >gi|223528746|gb|EEF30756.1| conserved hypothetical protein [Ricinus communis]
XM_010096458.1	gi|224111684|ref|XP_002315940.1|	predicted protein [Populus trichocarpa] >gi|222864980|gb|EEF02111.1| predicted protein [Populus trichocarpa]
XM_010096458.1	gi|224099369|ref|XP_002311458.1|	predicted protein [Populus trichocarpa] >gi|222851278|gb|EEE88825.1| predicted protein [Populus trichocarpa]
XM_010096458.1	gi|255585436|ref|XP_002533412.1|	transcription factor, putative [Ricinus communis] >gi|223526741|gb|EEF28970.1| transcription factor, putative [Ricinus communis]
XM_010096458.1	gi|356534367|ref|XP_003535727.1|	PREDICTED: zinc finger protein CONSTANS-LIKE 16-like [Glycine max]
XM_010096458.1	gi|460380118|ref|XP_004235805.1|	PREDICTED: zinc finger protein CONSTANS-LIKE 6-like [Solanum lycopersicum]
XM_010096458.1	gi|462419069|gb|EMJ23332.1|	hypothetical protein PRUPE_ppa005713mg [Prunus persica]
XM_010096458.1	gi|356575548|ref|XP_003555902.1|	PREDICTED: zinc finger protein CONSTANS-LIKE 6-like [Glycine max]
XM_010096458.1	gi|460386480|ref|XP_004238926.1|	PREDICTED: zinc finger protein CONSTANS-LIKE 16-like [Solanum lycopersicum]
XM_010096458.1	gi|470126196|ref|XP_004299078.1|	PREDICTED: zinc finger protein CONSTANS-LIKE 16-like [Fragaria vesca subsp. vesca]
XM_010096458.1	gi|460382518|ref|XP_004236986.1|	PREDICTED: zinc finger protein CONSTANS-LIKE 16-like [Solanum lycopersicum]
XM_010096458.1	gi|357521121|ref|XP_003630849.1|	CONSTANS-like zinc finger protein [Medicago truncatula] >gi|355524871|gb|AET05325.1| CONSTANS-like zinc finger protein [Medicago truncatula]
XM_010096458.1	gi|312282385|dbj|BAJ34058.1|	unnamed protein product [Thellungiella halophila]
XM_010096458.1	gi|388498080|gb|AFK37106.1|	unknown [Medicago truncatula]
XM_010096475.1	gi|297734191|emb|CBI15438.3|	unnamed protein product [Vitis vinifera]
XM_010096475.1	gi|225455902|ref|XP_002276180.1|	PREDICTED: serine/threonine-protein phosphatase 2A 65 kDa regulatory subunit A beta isoform [Vitis vinifera]
XM_010096475.1	gi|255541788|ref|XP_002511958.1|	serine/threonine protein phosphatase 2a regulatory subunit A, putative [Ricinus communis] >gi|223549138|gb|EEF50627.1| serine/threonine protein phosphatase 2a regulatory subunit A, putative [Ricinus communis]
XM_010096475.1	gi|224115920|ref|XP_002332045.1|	predicted protein [Populus trichocarpa] >gi|222875342|gb|EEF12473.1| predicted protein [Populus trichocarpa]
XM_010096475.1	gi|462405996|gb|EMJ11460.1|	hypothetical protein PRUPE_ppa003291mg [Prunus persica]
XM_010096475.1	gi|462422486|gb|EMJ26749.1|	hypothetical protein PRUPE_ppa003299m2g [Prunus persica] >gi|462422487|gb|EMJ26750.1| hypothetical protein PRUPE_ppa003299m2g [Prunus persica]
XM_010096475.1	gi|449434642|ref|XP_004135105.1|	PREDICTED: serine/threonine-protein phosphatase 2A 65 kDa regulatory subunit A beta isoform-like [Cucumis sativus] >gi|449493464|ref|XP_004159301.1| PREDICTED: serine/threonine-protein phosphatase 2A 65 kDa regulatory subunit A beta isoform-like [Cucumis sativus]
XM_010096475.1	gi|255576493|ref|XP_002529138.1|	serine/threonine protein phosphatase 2a regulatory subunit A, putative [Ricinus communis] >gi|223531417|gb|EEF33251.1| serine/threonine protein phosphatase 2a regulatory subunit A, putative [Ricinus communis]
XM_010096475.1	gi|356520585|ref|XP_003528942.1|	PREDICTED: serine/threonine-protein phosphatase 2A 65 kDa regulatory subunit A beta isoform-like [Glycine max]
XM_010096475.1	gi|353259711|gb|AEQ75494.1|	serine/threonine protein phosphatase 2a regulatory subunit A [Rosa multiflora]
XM_010096475.1	gi|470122184|ref|XP_004297127.1|	PREDICTED: serine/threonine-protein phosphatase 2A 65 kDa regulatory subunit A beta isoform-like [Fragaria vesca subsp. vesca]
XM_010096475.1	gi|460386518|ref|XP_004238945.1|	PREDICTED: serine/threonine-protein phosphatase 2A 65 kDa regulatory subunit A beta isoform-like [Solanum lycopersicum]
XM_010096475.1	gi|470129242|ref|XP_004300534.1|	PREDICTED: serine/threonine-protein phosphatase 2A 65 kDa regulatory subunit A beta isoform-like [Fragaria vesca subsp. vesca]
XM_010096475.1	gi|11094367|gb|AAG29594.1|AF196287_1	Ser/Thr specific protein phosphatase 2A A regulatory subunit beta isoform [Medicago sativa subsp. x varia]
XM_010096475.1	gi|224108518|ref|XP_002314877.1|	predicted protein [Populus trichocarpa] >gi|118484366|gb|ABK94060.1| unknown [Populus trichocarpa] >gi|222863917|gb|EEF01048.1| predicted protein [Populus trichocarpa]
XM_010096475.1	gi|297818092|ref|XP_002876929.1|	hypothetical protein ARALYDRAFT_904748 [Arabidopsis lyrata subsp. lyrata] >gi|297322767|gb|EFH53188.1| hypothetical protein ARALYDRAFT_904748 [Arabidopsis lyrata subsp. lyrata]
XM_010096475.1	gi|413942731|gb|AFW75380.1|	hypothetical protein ZEAMMB73_324274 [Zea mays]
XM_010096475.1	gi|356531210|ref|XP_003534171.1|	PREDICTED: serine/threonine-protein phosphatase 2A 65 kDa regulatory subunit A beta isoform-like [Glycine max]
XM_010096475.1	gi|328775741|gb|AEB40165.1|	protein phosphatase 2A structural subunit [Triticum aestivum] >gi|328775743|gb|AEB40166.1| protein phosphatase 2A structural subunit [Triticum aestivum] >gi|328775745|gb|AEB40167.1| protein phosphatase 2A structural subunit [Triticum aestivum]
XM_010096475.1	gi|219888447|gb|ACL54598.1|	unknown [Zea mays]
XM_010096489.1	gi|462396138|gb|EMJ01937.1|	hypothetical protein PRUPE_ppa022478mg, partial [Prunus persica]
XM_010096489.1	gi|359494318|ref|XP_002266863.2|	PREDICTED: putative ribosomal RNA methyltransferase NOP2-like [Vitis vinifera]
XM_010096489.1	gi|147778971|emb|CAN71575.1|	hypothetical protein VITISV_037193 [Vitis vinifera]
XM_010096489.1	gi|449462383|ref|XP_004148920.1|	PREDICTED: putative ribosomal RNA methyltransferase NOP2-like [Cucumis sativus] >gi|449484971|ref|XP_004157033.1| PREDICTED: LOW QUALITY PROTEIN: putative ribosomal RNA methyltransferase NOP2-like [Cucumis sativus]
XM_010096489.1	gi|255563570|ref|XP_002522787.1|	Proliferating-cell nucleolar antigen p120, putative [Ricinus communis] >gi|223538025|gb|EEF39638.1| Proliferating-cell nucleolar antigen p120, putative [Ricinus communis]
XM_010096489.1	gi|356524384|ref|XP_003530809.1|	PREDICTED: putative ribosomal RNA methyltransferase NOP2-like [Glycine max]
XM_010096489.1	gi|356569611|ref|XP_003552992.1|	PREDICTED: putative ribosomal RNA methyltransferase NOP2-like [Glycine max]
XM_010096489.1	gi|470121313|ref|XP_004296720.1|	PREDICTED: putative ribosomal RNA methyltransferase NOP2-like [Fragaria vesca subsp. vesca]
XM_010096489.1	gi|460395820|ref|XP_004243478.1|	PREDICTED: putative ribosomal RNA methyltransferase NOP2-like [Solanum lycopersicum]
XM_010096489.1	gi|460373953|ref|XP_004232776.1|	PREDICTED: putative ribosomal RNA methyltransferase NOP2-like [Solanum lycopersicum]
XM_010096489.1	gi|22328952|ref|NP_194390.2|	S-adenosyl-L-methionine-dependent methyltransferase-like protein [Arabidopsis thaliana] >gi|332659825|gb|AEE85225.1| S-adenosyl-L-methionine-dependent methyltransferase-like protein [Arabidopsis thaliana]
XM_010096489.1	gi|297803436|ref|XP_002869602.1|	hypothetical protein ARALYDRAFT_492148 [Arabidopsis lyrata subsp. lyrata] >gi|297315438|gb|EFH45861.1| hypothetical protein ARALYDRAFT_492148 [Arabidopsis lyrata subsp. lyrata]
XM_010096489.1	gi|296089948|emb|CBI39767.3|	unnamed protein product [Vitis vinifera]
XM_010096489.1	gi|222423014|dbj|BAH19490.1|	AT5G55920 [Arabidopsis thaliana]
XM_010096489.1	gi|30696661|ref|NP_850927.1|	S-adenosyl-L-methionine-dependent methyltransferase-like protein [Arabidopsis thaliana] >gi|9758212|dbj|BAB08657.1| nucleolar protein-like [Arabidopsis thaliana] >gi|332009316|gb|AED96699.1| S-adenosyl-L-methionine-dependent methyltransferase-like protein [Arabidopsis thaliana]
XM_010096489.1	gi|148910608|gb|ABR18374.1|	unknown [Picea sitchensis] >gi|224286369|gb|ACN40892.1| unknown [Picea sitchensis]
XM_010096489.1	gi|297796467|ref|XP_002866118.1|	hypothetical protein ARALYDRAFT_495674 [Arabidopsis lyrata subsp. lyrata] >gi|297311953|gb|EFH42377.1| hypothetical protein ARALYDRAFT_495674 [Arabidopsis lyrata subsp. lyrata]
XM_010096489.1	gi|45735882|dbj|BAD12915.1|	putative proliferating cell nuclear protein P120 [Oryza sativa Japonica Group] >gi|45736012|dbj|BAD13040.1| putative proliferating cell nuclear protein P120 [Oryza sativa Japonica Group]
XM_010096489.1	gi|218191489|gb|EEC73916.1|	hypothetical protein OsI_08757 [Oryza sativa Indica Group]
XM_010096489.1	gi|222623587|gb|EEE57719.1|	hypothetical protein OsJ_08204 [Oryza sativa Japonica Group]
XM_010096493.1	gi|255539889|ref|XP_002511009.1|	catalytic, putative [Ricinus communis] >gi|223550124|gb|EEF51611.1| catalytic, putative [Ricinus communis]
XM_010096493.1	gi|224112821|ref|XP_002332699.1|	predicted protein [Populus trichocarpa] >gi|222832953|gb|EEE71430.1| predicted protein [Populus trichocarpa]
XM_010096493.1	gi|357439153|ref|XP_003589853.1|	hypothetical protein MTR_1g040460 [Medicago truncatula] >gi|355478901|gb|AES60104.1| hypothetical protein MTR_1g040460 [Medicago truncatula]
XM_010096493.1	gi|470144267|ref|XP_004307781.1|	PREDICTED: putative lipase YOR059C-like [Fragaria vesca subsp. vesca]
XM_010096493.1	gi|224053679|ref|XP_002297925.1|	predicted protein [Populus trichocarpa] >gi|118486798|gb|ABK95234.1| unknown [Populus trichocarpa] >gi|222845183|gb|EEE82730.1| predicted protein [Populus trichocarpa]
XM_010096493.1	gi|297745025|emb|CBI38617.3|	unnamed protein product [Vitis vinifera]
XM_010096493.1	gi|225465987|ref|XP_002264100.1|	PREDICTED: putative lipase ROG1-like [Vitis vinifera]
XM_010096493.1	gi|449458335|ref|XP_004146903.1|	PREDICTED: putative lipase YOR059C-like [Cucumis sativus]
XM_010096493.1	gi|449502230|ref|XP_004161582.1|	PREDICTED: LOW QUALITY PROTEIN: putative lipase YOR059C-like [Cucumis sativus]
XM_010096493.1	gi|356575126|ref|XP_003555693.1|	PREDICTED: putative lipase YOR059C-like [Glycine max]
XM_010096493.1	gi|460388662|ref|XP_004239985.1|	PREDICTED: putative lipase YOR059C-like [Solanum lycopersicum]
XM_010096493.1	gi|462416874|gb|EMJ21611.1|	hypothetical protein PRUPE_ppa008683mg [Prunus persica]
XM_010096493.1	gi|356534801|ref|XP_003535940.1|	PREDICTED: putative lipase ROG1-like [Glycine max]
XM_010096493.1	gi|297792431|ref|XP_002864100.1|	hypothetical protein ARALYDRAFT_495187 [Arabidopsis lyrata subsp. lyrata] >gi|297309935|gb|EFH40359.1| hypothetical protein ARALYDRAFT_495187 [Arabidopsis lyrata subsp. lyrata]
XM_010096493.1	gi|222422961|dbj|BAH19465.1|	AT5G51180 [Arabidopsis thaliana]
XM_010096493.1	gi|460378852|ref|XP_004235182.1|	PREDICTED: putative lipase YOR059C-like [Solanum lycopersicum]
XM_010096493.1	gi|8843854|dbj|BAA97380.1|	unnamed protein product [Arabidopsis thaliana]
XM_010096493.1	gi|387169553|gb|AFJ66212.1|	hypothetical protein 34G24.13 [Capsella rubella]
XM_010096493.1	gi|357144674|ref|XP_003573375.1|	PREDICTED: putative lipase ROG1-like [Brachypodium distachyon]
XM_010096493.1	gi|115474765|ref|NP_001060979.1|	Os08g0143700 [Oryza sativa Japonica Group] >gi|113622948|dbj|BAF22893.1| Os08g0143700 [Oryza sativa Japonica Group]
XM_010096504.1	gi|462396568|gb|EMJ02367.1|	hypothetical protein PRUPE_ppa003598mg [Prunus persica]
XM_010096504.1	gi|255563298|ref|XP_002522652.1|	dnajc14 protein, putative [Ricinus communis] >gi|223538128|gb|EEF39739.1| dnajc14 protein, putative [Ricinus communis]
XM_010096504.1	gi|449438226|ref|XP_004136890.1|	PREDICTED: uncharacterized protein LOC101202983 [Cucumis sativus]
XM_010096504.1	gi|449479065|ref|XP_004155495.1|	PREDICTED: uncharacterized LOC101202983 [Cucumis sativus]
XM_010096504.1	gi|357445969|ref|XP_003593262.1|	DnaJ homolog subfamily B member [Medicago truncatula] >gi|355482310|gb|AES63513.1| DnaJ homolog subfamily B member [Medicago truncatula]
XM_010096504.1	gi|356528019|ref|XP_003532603.1|	PREDICTED: uncharacterized protein LOC100788733 [Glycine max]
XM_010096504.1	gi|356546751|ref|XP_003541786.1|	PREDICTED: uncharacterized protein LOC100818960 [Glycine max]
XM_010096504.1	gi|356557579|ref|XP_003547093.1|	PREDICTED: uncharacterized protein LOC100778926 [Glycine max]
XM_010096504.1	gi|356519465|ref|XP_003528393.1|	PREDICTED: uncharacterized protein LOC100812412 [Glycine max]
XM_010096504.1	gi|357476275|ref|XP_003608423.1|	hypothetical protein MTR_4g093930 [Medicago truncatula] >gi|355509478|gb|AES90620.1| hypothetical protein MTR_4g093930 [Medicago truncatula]
XM_010096504.1	gi|460410078|ref|XP_004250458.1|	PREDICTED: uncharacterized protein LOC101266383 [Solanum lycopersicum]
XM_010096504.1	gi|225462428|ref|XP_002263945.1|	PREDICTED: uncharacterized protein LOC100253681 [Vitis vinifera]
XM_010096504.1	gi|15237681|ref|NP_201241.1|	chaperone DnaJ-domain containing protein [Arabidopsis thaliana] >gi|30698003|ref|NP_851265.1| chaperone DnaJ-domain containing protein [Arabidopsis thaliana] >gi|79332130|ref|NP_001032136.1| chaperone DnaJ-domain containing protein [Arabidopsis thaliana] >gi|134031896|gb|ABO45685.1| At5g64360 [Arabidopsis thaliana] >gi|222423220|dbj|BAH19587.1| AT5G64360 [Arabidopsis thaliana] >gi|332010495|gb|AE…
XM_010096504.1	gi|460394242|ref|XP_004242713.1|	PREDICTED: uncharacterized protein LOC101252787 [Solanum lycopersicum]
XM_010096504.1	gi|470108195|ref|XP_004290414.1|	PREDICTED: uncharacterized protein LOC101310075 [Fragaria vesca subsp. vesca]
XM_010096504.1	gi|460369422|ref|XP_004230561.1|	PREDICTED: uncharacterized protein LOC101249308 [Solanum lycopersicum]
XM_010096504.1	gi|224141167|ref|XP_002323946.1|	predicted protein [Populus trichocarpa] >gi|222866948|gb|EEF04079.1| predicted protein [Populus trichocarpa]
XM_010096504.1	gi|147772368|emb|CAN73431.1|	hypothetical protein VITISV_031217 [Vitis vinifera]
XM_010096504.1	gi|42570619|ref|NP_851264.2|	chaperone DnaJ-domain containing protein [Arabidopsis thaliana] >gi|332010494|gb|AED97877.1| chaperone DnaJ-domain containing protein [Arabidopsis thaliana]
XM_010096504.1	gi|297797455|ref|XP_002866612.1|	hypothetical protein ARALYDRAFT_496643 [Arabidopsis lyrata subsp. lyrata] >gi|297312447|gb|EFH42871.1| hypothetical protein ARALYDRAFT_496643 [Arabidopsis lyrata subsp. lyrata]
XM_010096519.1	gi|462394403|gb|EMJ00202.1|	hypothetical protein PRUPE_ppa000922mg [Prunus persica]
XM_010096519.1	gi|359479291|ref|XP_002265891.2|	PREDICTED: replication factor C subunit 1-like [Vitis vinifera]
XM_010096519.1	gi|296083902|emb|CBI24290.3|	unnamed protein product [Vitis vinifera]
XM_010096519.1	gi|449481177|ref|XP_004156105.1|	PREDICTED: replication factor C subunit 1-like [Cucumis sativus]
XM_010096519.1	gi|449445013|ref|XP_004140268.1|	PREDICTED: replication factor C subunit 1-like [Cucumis sativus]
XM_010096519.1	gi|356544778|ref|XP_003540824.1|	PREDICTED: replication factor C subunit 1-like [Glycine max]
XM_010096519.1	gi|356517673|ref|XP_003527511.1|	PREDICTED: replication factor C subunit 1-like [Glycine max]
XM_010096519.1	gi|297812313|ref|XP_002874040.1|	AAA-type ATPase family protein [Arabidopsis lyrata subsp. lyrata] >gi|297319877|gb|EFH50299.1| AAA-type ATPase family protein [Arabidopsis lyrata subsp. lyrata]
XM_010096519.1	gi|22326948|ref|NP_680188.1|	replication factor C1 [Arabidopsis thaliana] >gi|13374860|emb|CAC34494.1| replication factor C large subunit-like protein [Arabidopsis thaliana] >gi|48958527|gb|AAT47816.1| At5g22010 [Arabidopsis thaliana] >gi|332005585|gb|AED92968.1| replication factor C1 [Arabidopsis thaliana]
XM_010096519.1	gi|312282245|dbj|BAJ33988.1|	unnamed protein product [Thellungiella halophila]
XM_010096519.1	gi|460394045|ref|XP_004242616.1|	PREDICTED: replication factor C subunit 1-like [Solanum lycopersicum]
XM_010096519.1	gi|30314655|dbj|BAC76085.1|	replication factor C 110 kDa subunit [Oryza sativa Japonica Group]
XM_010096519.1	gi|115485959|ref|NP_001068123.1|	Os11g0572100 [Oryza sativa Japonica Group] >gi|108864532|gb|ABA94349.2| BRCA1 C Terminus domain containing protein, expressed [Oryza sativa Japonica Group] >gi|113645345|dbj|BAF28486.1| Os11g0572100 [Oryza sativa Japonica Group]
XM_010096519.1	gi|218185964|gb|EEC68391.1|	hypothetical protein OsI_36544 [Oryza sativa Indica Group]
XM_010096519.1	gi|414591589|tpg|DAA42160.1|	TPA: hypothetical protein ZEAMMB73_255627 [Zea mays]
XM_010096519.1	gi|242049958|ref|XP_002462723.1|	hypothetical protein SORBIDRAFT_02g030910 [Sorghum bicolor] >gi|241926100|gb|EER99244.1| hypothetical protein SORBIDRAFT_02g030910 [Sorghum bicolor]
XM_010096519.1	gi|357151909|ref|XP_003575946.1|	PREDICTED: replication factor C subunit 1-like [Brachypodium distachyon]
XM_010096519.1	gi|242068901|ref|XP_002449727.1|	hypothetical protein SORBIDRAFT_05g022200 [Sorghum bicolor] >gi|241935570|gb|EES08715.1| hypothetical protein SORBIDRAFT_05g022200 [Sorghum bicolor]
XM_010096519.1	gi|168050549|ref|XP_001777721.1|	predicted protein [Physcomitrella patens subsp. patens] >gi|162670941|gb|EDQ57501.1| predicted protein [Physcomitrella patens subsp. patens]
XM_010096519.1	gi|22095163|emb|CAC86668.1|	replication factor C large subunit [Triticum sp.]
XM_010096539.1	gi|462413965|gb|EMJ19014.1|	hypothetical protein PRUPE_ppa026945mg [Prunus persica]
XM_010096539.1	gi|462396911|gb|EMJ02710.1|	hypothetical protein PRUPE_ppa015171mg [Prunus persica]
XM_010096539.1	gi|224135459|ref|XP_002327223.1|	predicted protein [Populus trichocarpa] >gi|222835593|gb|EEE74028.1| predicted protein [Populus trichocarpa]
XM_010096539.1	gi|255585218|ref|XP_002533311.1|	zinc finger protein, putative [Ricinus communis] >gi|223526855|gb|EEF29068.1| zinc finger protein, putative [Ricinus communis]
XM_010096539.1	gi|462394620|gb|EMJ00419.1|	hypothetical protein PRUPE_ppa021904mg [Prunus persica]
XM_010096539.1	gi|460392414|ref|XP_004241811.1|	PREDICTED: GDSL esterase/lipase At1g29670-like [Solanum lycopersicum]
XM_010096539.1	gi|449521495|ref|XP_004167765.1|	PREDICTED: LOW QUALITY PROTEIN: GDSL esterase/lipase At4g16230-like [Cucumis sativus]
XM_010096539.1	gi|449443984|ref|XP_004139755.1|	PREDICTED: GDSL esterase/lipase At4g16230-like [Cucumis sativus]
XM_010096539.1	gi|470112547|ref|XP_004292494.1|	PREDICTED: GDSL esterase/lipase At4g16230-like [Fragaria vesca subsp. vesca]
XM_010096539.1	gi|296088675|emb|CBI38125.3|	unnamed protein product [Vitis vinifera]
XM_010096539.1	gi|225460470|ref|XP_002272970.1|	PREDICTED: GDSL esterase/lipase At4g16230 [Vitis vinifera]
XM_010096539.1	gi|460410322|ref|XP_004250579.1|	PREDICTED: GDSL esterase/lipase At1g29670-like [Solanum lycopersicum]
XM_010096539.1	gi|297737167|emb|CBI26368.3|	unnamed protein product [Vitis vinifera]
XM_010096539.1	gi|226531582|ref|NP_001150646.1|	anther-specific proline-rich protein APG precursor [Zea mays] >gi|195640832|gb|ACG39884.1| anther-specific proline-rich protein APG precursor [Zea mays] >gi|413953993|gb|AFW86642.1| anther-specific proline-rich protein APG [Zea mays]
XM_010096539.1	gi|115468542|ref|NP_001057870.1|	Os06g0560700 [Oryza sativa Japonica Group] >gi|113595910|dbj|BAF19784.1| Os06g0560700 [Oryza sativa Japonica Group]
XM_010096539.1	gi|357117823|ref|XP_003560661.1|	PREDICTED: GDSL esterase/lipase At1g29670-like [Brachypodium distachyon]
XM_010096539.1	gi|326521992|dbj|BAK04124.1|	predicted protein [Hordeum vulgare subsp. vulgare]
XM_010096539.1	gi|326495922|dbj|BAJ90583.1|	predicted protein [Hordeum vulgare subsp. vulgare]
XM_010096539.1	gi|242093332|ref|XP_002437156.1|	hypothetical protein SORBIDRAFT_10g022150 [Sorghum bicolor] >gi|241915379|gb|EER88523.1| hypothetical protein SORBIDRAFT_10g022150 [Sorghum bicolor]
XM_010096539.1	gi|317106593|dbj|BAJ53101.1|	JHL20J20.8 [Jatropha curcas]
XM_010096545.1	gi|255541510|ref|XP_002511819.1|	malic enzyme, putative [Ricinus communis] >gi|223548999|gb|EEF50488.1| malic enzyme, putative [Ricinus communis]
XM_010096545.1	gi|225454087|ref|XP_002266697.1|	PREDICTED: NAD-dependent malic enzyme 59 kDa isoform, mitochondrial [Vitis vinifera] >gi|297745211|emb|CBI40291.3| unnamed protein product [Vitis vinifera]
XM_010096545.1	gi|224127578|ref|XP_002320109.1|	predicted protein [Populus trichocarpa] >gi|222860882|gb|EEE98424.1| predicted protein [Populus trichocarpa]
XM_010096545.1	gi|462415327|gb|EMJ20064.1|	hypothetical protein PRUPE_ppa003102mg [Prunus persica]
XM_010096545.1	gi|470142229|ref|XP_004306814.1|	PREDICTED: NAD-dependent malic enzyme 59 kDa isoform, mitochondrial-like [Fragaria vesca subsp. vesca]
XM_010096545.1	gi|224063997|ref|XP_002301340.1|	predicted protein [Populus trichocarpa] >gi|222843066|gb|EEE80613.1| predicted protein [Populus trichocarpa]
XM_010096545.1	gi|356504809|ref|XP_003521187.1|	PREDICTED: NAD-dependent malic enzyme 59 kDa isoform, mitochondrial-like [Glycine max]
XM_010096545.1	gi|356520442|ref|XP_003528871.1|	PREDICTED: NAD-dependent malic enzyme 59 kDa isoform, mitochondrial-like [Glycine max]
XM_010096545.1	gi|357514633|ref|XP_003627605.1|	Malic enzyme [Medicago truncatula] >gi|355521627|gb|AET02081.1| Malic enzyme [Medicago truncatula]
XM_010096545.1	gi|357507187|ref|XP_003623882.1|	Malic enzyme [Medicago truncatula] >gi|355498897|gb|AES80100.1| Malic enzyme [Medicago truncatula]
XM_010096545.1	gi|356568348|ref|XP_003552373.1|	PREDICTED: NAD-dependent malic enzyme 59 kDa isoform, mitochondrial-like isoform 1 [Glycine max]
XM_010096545.1	gi|356568350|ref|XP_003552374.1|	PREDICTED: NAD-dependent malic enzyme 59 kDa isoform, mitochondrial-like isoform 2 [Glycine max]
XM_010096545.1	gi|297810113|ref|XP_002872940.1|	hypothetical protein ARALYDRAFT_912183 [Arabidopsis lyrata subsp. lyrata] >gi|297318777|gb|EFH49199.1| hypothetical protein ARALYDRAFT_912183 [Arabidopsis lyrata subsp. lyrata]
XM_010096545.1	gi|585452|sp|P37225.1|MAON_SOLTU	RecName: Full=NAD-dependent malic enzyme 59 kDa isoform, mitochondrial; Short=NAD-ME; Flags: Precursor >gi|438131|emb|CAA80547.1| precursor of the 59kDa subunit of the mitochondrial NAD+-dependent malic enzyme [Solanum tuberosum]
XM_010096545.1	gi|356532036|ref|XP_003534580.1|	PREDICTED: NAD-dependent malic enzyme 59 kDa isoform, mitochondrial-like [Glycine max]
XM_010096545.1	gi|6382043|gb|AAC13636.2|	F6N23.16 gene product [Arabidopsis thaliana]
XM_010096545.1	gi|30678679|ref|NP_191966.2|	malate dehydrogenase (decarboxylating) [Arabidopsis thaliana] >gi|75245754|sp|Q8L7K9.1|MAO2_ARATH RecName: Full=NAD-dependent malic enzyme 2, mitochondrial; Short=AtNAD-ME2; Short=NAD-malic enzyme 2; Flags: Precursor >gi|30725424|gb|AAP37734.1| At4g00570 [Arabidopsis thaliana] >gi|332656503|gb|AEE81903.1| malate dehydrogenase (decarboxylating) [Arabidopsis thaliana]
XM_010096545.1	gi|357507189|ref|XP_003623883.1|	Malic enzyme [Medicago truncatula] >gi|355498898|gb|AES80101.1| Malic enzyme [Medicago truncatula]
XM_010096545.1	gi|7267396|emb|CAB80866.1|	putative malate oxidoreductase [Arabidopsis thaliana]
XM_010096545.1	gi|242039167|ref|XP_002466978.1|	hypothetical protein SORBIDRAFT_01g017790 [Sorghum bicolor] >gi|241920832|gb|EER93976.1| hypothetical protein SORBIDRAFT_01g017790 [Sorghum bicolor]
XM_010096547.1	gi|462395417|gb|EMJ01216.1|	hypothetical protein PRUPE_ppa024610mg [Prunus persica]
XM_010096547.1	gi|470148446|ref|XP_004309775.1|	PREDICTED: uncharacterized protein LOC101292763 [Fragaria vesca subsp. vesca]
XM_010096547.1	gi|359478161|ref|XP_002265212.2|	PREDICTED: uncharacterized protein LOC100257588 [Vitis vinifera]
XM_010096547.1	gi|147780316|emb|CAN76967.1|	hypothetical protein VITISV_018330 [Vitis vinifera]
XM_010096547.1	gi|224135891|ref|XP_002327329.1|	predicted protein [Populus trichocarpa] >gi|222835699|gb|EEE74134.1| predicted protein [Populus trichocarpa]
XM_010096547.1	gi|255586815|ref|XP_002534021.1|	conserved hypothetical protein [Ricinus communis] >gi|223525972|gb|EEF28362.1| conserved hypothetical protein [Ricinus communis]
XM_010096547.1	gi|449467763|ref|XP_004151592.1|	PREDICTED: uncharacterized protein LOC101219683 [Cucumis sativus]
XM_010096547.1	gi|449479946|ref|XP_004155755.1|	PREDICTED: uncharacterized LOC101219683 [Cucumis sativus]
XM_010096547.1	gi|15217597|ref|NP_177330.1|	ubiquitin carboxyl-terminal hydrolase-like protein [Arabidopsis thaliana] >gi|7239512|gb|AAF43238.1|AC012654_22 Strong similarity to the higher plant tyrosine-specific protein phosphatases (PTPs) from A. thaliana gi|3413424 expressed during embryogenesis [Arabidopsis thaliana] >gi|332197119|gb|AEE35240.1| ubiquitin carboxyl-terminal hydrolase-like protein [Arabidopsis thaliana]
XM_010096547.1	gi|297841935|ref|XP_002888849.1|	hypothetical protein ARALYDRAFT_476308 [Arabidopsis lyrata subsp. lyrata] >gi|297334690|gb|EFH65108.1| hypothetical protein ARALYDRAFT_476308 [Arabidopsis lyrata subsp. lyrata]
XM_010096547.1	gi|460390360|ref|XP_004240803.1|	PREDICTED: uncharacterized protein LOC101246929 [Solanum lycopersicum]
XM_010096547.1	gi|3413424|emb|CAA06977.1|	hypothetical protein [Arabidopsis thaliana]
XM_010096547.1	gi|356502313|ref|XP_003519964.1|	PREDICTED: uncharacterized protein LOC100794231 [Glycine max]
XM_010096547.1	gi|356561365|ref|XP_003548953.1|	PREDICTED: uncharacterized protein LOC100799828 [Glycine max]
XM_010096547.1	gi|225448140|ref|XP_002263729.1|	PREDICTED: uncharacterized protein LOC100268137 [Vitis vinifera]
XM_010096547.1	gi|147770106|emb|CAN72133.1|	hypothetical protein VITISV_042261 [Vitis vinifera]
XM_010096547.1	gi|460370989|ref|XP_004231329.1|	PREDICTED: uncharacterized protein LOC101258604 [Solanum lycopersicum]
XM_010096547.1	gi|462420947|gb|EMJ25210.1|	hypothetical protein PRUPE_ppa014981mg [Prunus persica]
XM_010096547.1	gi|356545147|ref|XP_003541006.1|	PREDICTED: uncharacterized protein LOC100785998 [Glycine max]
XM_010096547.1	gi|255586480|ref|XP_002533882.1|	conserved hypothetical protein [Ricinus communis] >gi|223526167|gb|EEF28500.1| conserved hypothetical protein [Ricinus communis]
XM_010096561.1	gi|462396368|gb|EMJ02167.1|	hypothetical protein PRUPE_ppa004510mg [Prunus persica]
XM_010096561.1	gi|225460694|ref|XP_002270196.1|	PREDICTED: protein SENSITIVE TO PROTON RHIZOTOXICITY 1 isoform 1 [Vitis vinifera] >gi|359493099|ref|XP_003634509.1| PREDICTED: protein SENSITIVE TO PROTON RHIZOTOXICITY 1 isoform 2 [Vitis vinifera] >gi|359493101|ref|XP_003634510.1| PREDICTED: protein SENSITIVE TO PROTON RHIZOTOXICITY 1 isoform 3 [Vitis vinifera] >gi|147859485|emb|CAN81435.1| hypothetical protein VITISV_010700 [Vitis vinifera]
XM_010096561.1	gi|470108248|ref|XP_004290434.1|	PREDICTED: protein SENSITIVE TO PROTON RHIZOTOXICITY 1-like isoform 1 [Fragaria vesca subsp. vesca] >gi|470108250|ref|XP_004290435.1| PREDICTED: protein SENSITIVE TO PROTON RHIZOTOXICITY 1-like isoform 2 [Fragaria vesca subsp. vesca]
XM_010096561.1	gi|224135895|ref|XP_002327330.1|	predicted protein [Populus trichocarpa] >gi|222835700|gb|EEE74135.1| predicted protein [Populus trichocarpa]
XM_010096561.1	gi|302398677|gb|ADL36633.1|	C2H2L domain class transcription factor [Malus x domestica]
XM_010096561.1	gi|449443883|ref|XP_004139705.1|	PREDICTED: protein SENSITIVE TO PROTON RHIZOTOXICITY 1-like [Cucumis sativus] >gi|449516603|ref|XP_004165336.1| PREDICTED: LOW QUALITY PROTEIN: protein SENSITIVE TO PROTON RHIZOTOXICITY 1-like [Cucumis sativus]
XM_010096561.1	gi|224145204|ref|XP_002325563.1|	predicted protein [Populus trichocarpa] >gi|222862438|gb|EEE99944.1| predicted protein [Populus trichocarpa]
XM_010096561.1	gi|356576169|ref|XP_003556206.1|	PREDICTED: protein SENSITIVE TO PROTON RHIZOTOXICITY 1-like [Glycine max]
XM_010096561.1	gi|351720762|ref|NP_001237699.1|	C2-H2 zinc finger protein [Glycine max] >gi|161087182|gb|ABX56674.1| C2-H2 zinc finger protein [Glycine max] >gi|168472663|gb|ACA24108.1| C2-H2 zinc finger protein [Glycine max]
XM_010096561.1	gi|460409895|ref|XP_004250372.1|	PREDICTED: protein SENSITIVE TO PROTON RHIZOTOXICITY 1-like [Solanum lycopersicum]
XM_010096561.1	gi|297846438|ref|XP_002891100.1|	zinc finger family protein [Arabidopsis lyrata subsp. lyrata] >gi|297336942|gb|EFH67359.1| zinc finger family protein [Arabidopsis lyrata subsp. lyrata]
XM_010096561.1	gi|146455139|dbj|BAF62149.1|	C2-H2 zinc finger protein [Arabidopsis thaliana]
XM_010096561.1	gi|15218606|ref|NP_174697.1|	protein SENSITIVE TO PROTON RHIZOTOXICITY 1 [Arabidopsis thaliana] >gi|30693052|ref|NP_849746.1| protein SENSITIVE TO PROTON RHIZOTOXICITY 1 [Arabidopsis thaliana] >gi|75333532|sp|Q9C8N5.1|STOP1_ARATH RecName: Full=Protein SENSITIVE TO PROTON RHIZOTOXICITY 1; AltName: Full=Zinc finger protein STOP1 >gi|146455137|dbj|BAF62148.1| C2-H2 zinc finger protein [Arabidopsis thaliana] >gi|146455141|dbj|BA…
XM_010096561.1	gi|21593564|gb|AAM65531.1|	zinc finger protein, putative [Arabidopsis thaliana]
XM_010096561.1	gi|357126085|ref|XP_003564719.1|	PREDICTED: zinc finger protein STOP1 homolog [Brachypodium distachyon]
XM_010096561.1	gi|226490950|ref|NP_001149728.1|	LOC100283355 [Zea mays] >gi|195629850|gb|ACG36566.1| nucleic acid binding protein [Zea mays]
XM_010096561.1	gi|413951794|gb|AFW84443.1|	nucleic acid binding protein isoform 1 [Zea mays] >gi|413951795|gb|AFW84444.1| nucleic acid binding protein isoform 2 [Zea mays]
XM_010096561.1	gi|194696412|gb|ACF82290.1|	unknown [Zea mays]
XM_010096561.1	gi|125528531|gb|EAY76645.1|	hypothetical protein OsI_04600 [Oryza sativa Indica Group]
XM_010096561.1	gi|115441311|ref|NP_001044935.1|	Os01g0871200 [Oryza sativa Japonica Group] >gi|75331877|sp|Q943I6.1|STOP1_ORYSJ RecName: Full=Zinc finger protein STOP1 homolog; AltName: Full=Protein STOP1 homolog >gi|113534466|dbj|BAF06849.1| Os01g0871200 [Oryza sativa Japonica Group]
XM_010096602.1	gi|470132935|ref|XP_004302330.1|	PREDICTED: G patch domain-containing protein 8-like [Fragaria vesca subsp. vesca]
XM_010096602.1	gi|462401271|gb|EMJ06828.1|	hypothetical protein PRUPE_ppa009173mg [Prunus persica]
XM_010096602.1	gi|359487591|ref|XP_003633617.1|	PREDICTED: G patch domain-containing protein 8-like [Vitis vinifera]
XM_010096602.1	gi|296089852|emb|CBI39671.3|	unnamed protein product [Vitis vinifera]
XM_010096602.1	gi|356572888|ref|XP_003554597.1|	PREDICTED: G patch domain-containing protein 8-like [Glycine max]
XM_010096602.1	gi|224122816|ref|XP_002318923.1|	predicted protein [Populus trichocarpa] >gi|222857299|gb|EEE94846.1| predicted protein [Populus trichocarpa]
XM_010096602.1	gi|255543038|ref|XP_002512582.1|	nucleic acid binding protein, putative [Ricinus communis] >gi|223548543|gb|EEF50034.1| nucleic acid binding protein, putative [Ricinus communis]
XM_010096602.1	gi|356505733|ref|XP_003521644.1|	PREDICTED: G patch domain-containing protein 8-like [Glycine max]
XM_010096602.1	gi|449435580|ref|XP_004135573.1|	PREDICTED: G patch domain-containing protein 8-like [Cucumis sativus]
XM_010096602.1	gi|449510822|ref|XP_004163770.1|	PREDICTED: LOW QUALITY PROTEIN: G patch domain-containing protein 8-like [Cucumis sativus]
XM_010096602.1	gi|388518483|gb|AFK47303.1|	unknown [Lotus japonicus]
XM_010096602.1	gi|224124314|ref|XP_002329992.1|	predicted protein [Populus trichocarpa] >gi|222871417|gb|EEF08548.1| predicted protein [Populus trichocarpa]
XM_010096602.1	gi|460369019|ref|XP_004230362.1|	PREDICTED: G patch domain-containing protein 8-like [Solanum lycopersicum]
XM_010096602.1	gi|87241357|gb|ABD33215.1|	D111/G-patch; Zinc finger, C2H2-type [Medicago truncatula]
XM_010096602.1	gi|357511703|ref|XP_003626140.1|	RNA-binding protein [Medicago truncatula] >gi|355501155|gb|AES82358.1| RNA-binding protein [Medicago truncatula]
XM_010096602.1	gi|297808695|ref|XP_002872231.1|	D111/G-patch domain-containing protein [Arabidopsis lyrata subsp. lyrata] >gi|297318068|gb|EFH48490.1| D111/G-patch domain-containing protein [Arabidopsis lyrata subsp. lyrata]
XM_010096602.1	gi|21536687|gb|AAM61019.1|	unknown [Arabidopsis thaliana]
XM_010096602.1	gi|30690349|ref|NP_850884.1|	D111/G-patch domain-containing protein [Arabidopsis thaliana] >gi|30690355|ref|NP_850885.1| D111/G-patch domain-containing protein [Arabidopsis thaliana] >gi|334187956|ref|NP_001190403.1| D111/G-patch domain-containing protein [Arabidopsis thaliana] >gi|109946493|gb|ABG48425.1| At5g26610 [Arabidopsis thaliana] >gi|332006205|gb|AED93588.1| D111/G-patch domain-containing protein [Arabidopsis thalia…
XM_010096602.1	gi|357511705|ref|XP_003626141.1|	RNA-binding protein [Medicago truncatula] >gi|355501156|gb|AES82359.1| RNA-binding protein [Medicago truncatula]
XM_010096602.1	gi|3047080|gb|AAC13593.1|	contains similarity to Arabidopsis thaliana DNA-damage-repair/tolerance resistance protein DRT111 (SW:P42698) [Arabidopsis thaliana]
XM_010096610.1	gi|462402853|gb|EMJ08410.1|	hypothetical protein PRUPE_ppa001899mg [Prunus persica]
XM_010096610.1	gi|371534690|gb|AEX32796.1|	phytochrome-interacting factor 3 [Malus x domestica]
XM_010096610.1	gi|470132925|ref|XP_004302325.1|	PREDICTED: transcription factor PIF3-like [Fragaria vesca subsp. vesca]
XM_010096610.1	gi|359487706|ref|XP_002276198.2|	PREDICTED: transcription factor PIF3-like [Vitis vinifera]
XM_010096610.1	gi|224124534|ref|XP_002330047.1|	predicted protein [Populus trichocarpa] >gi|222871472|gb|EEF08603.1| predicted protein [Populus trichocarpa]
XM_010096610.1	gi|255543048|ref|XP_002512587.1|	conserved hypothetical protein [Ricinus communis] >gi|223548548|gb|EEF50039.1| conserved hypothetical protein [Ricinus communis]
XM_010096610.1	gi|147770956|emb|CAN76246.1|	hypothetical protein VITISV_023382 [Vitis vinifera]
XM_010096610.1	gi|357441953|ref|XP_003591254.1|	Transcription factor PIF3 [Medicago truncatula] >gi|355480302|gb|AES61505.1| Transcription factor PIF3 [Medicago truncatula]
XM_010096610.1	gi|449454115|ref|XP_004144801.1|	PREDICTED: transcription factor PIF3-like [Cucumis sativus] >gi|449522990|ref|XP_004168508.1| PREDICTED: transcription factor PIF3-like [Cucumis sativus]
XM_010096610.1	gi|356534971|ref|XP_003536024.1|	PREDICTED: transcription factor PIF3-like [Glycine max]
XM_010096610.1	gi|339778397|gb|AEK06080.1|	phytochrome-interacting factor 3.1 [Populus balsamifera]
XM_010096610.1	gi|339778391|gb|AEK06077.1|	phytochrome-interacting factor 3.1 [Populus balsamifera] >gi|339778393|gb|AEK06078.1| phytochrome-interacting factor 3.1 [Populus balsamifera] >gi|339778395|gb|AEK06079.1| phytochrome-interacting factor 3.1 [Populus balsamifera] >gi|339778399|gb|AEK06081.1| phytochrome-interacting factor 3.1 [Populus balsamifera] >gi|339778401|gb|AEK06082.1| phytochrome-interacting factor 3.1 [Populus balsamifera…
XM_010096610.1	gi|339778387|gb|AEK06075.1|	phytochrome-interacting factor 3.1 [Populus balsamifera]
XM_010096610.1	gi|339778403|gb|AEK06083.1|	phytochrome-interacting factor 3.1 [Populus balsamifera]
XM_010096610.1	gi|339778389|gb|AEK06076.1|	phytochrome-interacting factor 3.1 [Populus balsamifera]
XM_010096610.1	gi|356575289|ref|XP_003555774.1|	PREDICTED: transcription factor PIF3-like [Glycine max]
XM_010096610.1	gi|460369031|ref|XP_004230368.1|	PREDICTED: transcription factor PIF3-like [Solanum lycopersicum]
XM_010096610.1	gi|296089857|emb|CBI39676.3|	unnamed protein product [Vitis vinifera]
XM_010096610.1	gi|357511681|ref|XP_003626129.1|	Transcription factor PIF3 [Medicago truncatula] >gi|355501144|gb|AES82347.1| Transcription factor PIF3 [Medicago truncatula]
XM_010096610.1	gi|87241328|gb|ABD33186.1|	Helix-loop-helix DNA-binding [Medicago truncatula]
XM_010096619.1	gi|359487708|ref|XP_002278964.2|	PREDICTED: flap endonuclease 1-like [Vitis vinifera]
XM_010096619.1	gi|296089863|emb|CBI39682.3|	unnamed protein product [Vitis vinifera]
XM_010096619.1	gi|470132917|ref|XP_004302321.1|	PREDICTED: flap endonuclease 1-like [Fragaria vesca subsp. vesca]
XM_010096619.1	gi|356575281|ref|XP_003555770.1|	PREDICTED: flap endonuclease 1-like [Glycine max]
XM_010096619.1	gi|449510827|ref|XP_004163772.1|	PREDICTED: LOW QUALITY PROTEIN: flap endonuclease 1-like [Cucumis sativus]
XM_010096619.1	gi|363806970|ref|NP_001242313.1|	flap endonuclease 1 [Glycine max] >gi|317376195|sp|C6TEX6.1|FEN1_SOYBN RecName: Full=Flap endonuclease 1; Short=FEN-1; AltName: Full=Flap structure-specific endonuclease 1
XM_010096619.1	gi|449435964|ref|XP_004135764.1|	PREDICTED: flap endonuclease 1-like [Cucumis sativus]
XM_010096619.1	gi|42570539|ref|NP_850877.2|	flap endonuclease-1 [Arabidopsis thaliana] >gi|332006193|gb|AED93576.1| flap endonuclease-1 [Arabidopsis thaliana]
XM_010096619.1	gi|297812863|ref|XP_002874315.1|	hypothetical protein ARALYDRAFT_489493 [Arabidopsis lyrata subsp. lyrata] >gi|297320152|gb|EFH50574.1| hypothetical protein ARALYDRAFT_489493 [Arabidopsis lyrata subsp. lyrata]
XM_010096619.1	gi|238481386|ref|NP_001154740.1|	flap endonuclease-1 [Arabidopsis thaliana] >gi|317374929|sp|O65251.2|FEN1_ARATH RecName: Full=Flap endonuclease 1; Short=FEN-1; AltName: Full=Flap structure-specific endonuclease 1 >gi|332006194|gb|AED93577.1| flap endonuclease-1 [Arabidopsis thaliana]
XM_010096619.1	gi|357441985|ref|XP_003591270.1|	Flap endonuclease 1a [Medicago truncatula] >gi|355480318|gb|AES61521.1| Flap endonuclease 1a [Medicago truncatula]
XM_010096619.1	gi|462401041|gb|EMJ06598.1|	hypothetical protein PRUPE_ppa007475mg [Prunus persica]
XM_010096619.1	gi|460369041|ref|XP_004230373.1|	PREDICTED: flap endonuclease 1-like [Solanum lycopersicum]
XM_010096619.1	gi|115465159|ref|NP_001056179.1|	Os05g0540100 [Oryza sativa Japonica Group] >gi|62510701|sp|Q9SXQ6.1|FEN11_ORYSJ RecName: Full=Flap endonuclease 1-A; Short=FEN-1-A; AltName: Full=Flap structure-specific endonuclease 1-A; AltName: Full=OsFEN-1a >gi|4587225|dbj|BAA36171.1| FEN-1 [Oryza sativa Japonica Group] >gi|113579730|dbj|BAF18093.1| Os05g0540100 [Oryza sativa Japonica Group]
XM_010096619.1	gi|317374863|sp|B8AW67.1|FEN11_ORYSI	RecName: Full=Flap endonuclease 1-A; Short=FEN-1-A; AltName: Full=Flap structure-specific endonuclease 1-A
XM_010096619.1	gi|413946273|gb|AFW78922.1|	flap endonuclease 1a [Zea mays]
XM_010096619.1	gi|317374910|sp|B4FHY0.1|FEN1_MAIZE	RecName: Full=Flap endonuclease 1; Short=FEN-1; AltName: Full=Flap structure-specific endonuclease 1
XM_010096619.1	gi|317374865|sp|C5YUK3.1|FEN11_SORBI	RecName: Full=Flap endonuclease 1-A; Short=FEN-1-A; AltName: Full=Flap structure-specific endonuclease 1-A
XM_010096619.1	gi|195629924|gb|ACG36603.1|	flap endonuclease 1a [Zea mays]
XM_010096619.1	gi|357132761|ref|XP_003567997.1|	PREDICTED: flap endonuclease 1-A-like [Brachypodium distachyon]
XM_010096622.1	gi|255543062|ref|XP_002512594.1|	Rhicadhesin receptor precursor, putative [Ricinus communis] >gi|223548555|gb|EEF50046.1| Rhicadhesin receptor precursor, putative [Ricinus communis]
XM_010096622.1	gi|356572882|ref|XP_003554594.1|	PREDICTED: germin-like protein 5-1-like [Glycine max]
XM_010096622.1	gi|111379986|gb|ABH09468.1|	germin-like protein 2 [Vitis vinifera]
XM_010096622.1	gi|196122046|gb|ACG69497.1|	germin-like protein 1 [Glycine max]
XM_010096622.1	gi|224124892|ref|XP_002319448.1|	predicted protein [Populus trichocarpa] >gi|222857824|gb|EEE95371.1| predicted protein [Populus trichocarpa]
XM_010096622.1	gi|255638668|gb|ACU19639.1|	unknown [Glycine max]
XM_010096622.1	gi|356534961|ref|XP_003536019.1|	PREDICTED: germin-like protein subfamily 2 member 4-like [Glycine max]
XM_010096622.1	gi|358249082|ref|NP_001239734.1|	germin-like protein 5-1-like precursor [Glycine max] >gi|196122042|gb|ACG69495.1| germin-like protein 19 [Glycine max]
XM_010096622.1	gi|357441989|ref|XP_003591272.1|	Germin-like protein [Medicago truncatula] >gi|355480320|gb|AES61523.1| Germin-like protein [Medicago truncatula]
XM_010096622.1	gi|118486371|gb|ABK95026.1|	unknown [Populus trichocarpa]
XM_010096622.1	gi|154795727|gb|ABS86851.1|	oxalate oxidase [Arachis hypogaea] >gi|291042503|gb|ADD71876.1| germin-like protein subfamily 2 member 1 precursor [Arachis hypogaea]
XM_010096622.1	gi|449528275|ref|XP_004171130.1|	PREDICTED: germin-like protein 5-1-like [Cucumis sativus]
XM_010096622.1	gi|449453984|ref|XP_004144736.1|	PREDICTED: germin-like protein 5-1-like [Cucumis sativus]
XM_010096622.1	gi|109729547|gb|ABG46238.1|	germin-like protein 6a [Hordeum vulgare subsp. vulgare]
XM_010096622.1	gi|224124526|ref|XP_002330045.1|	predicted protein [Populus trichocarpa] >gi|222871470|gb|EEF08601.1| predicted protein [Populus trichocarpa]
XM_010096622.1	gi|18203442|sp|Q9S8P4.2|RHRE_PEA	RecName: Full=Rhicadhesin receptor; AltName: Full=Germin-like protein; Flags: Precursor >gi|6689034|emb|CAB65369.1| germin-like protein [Pisum sativum]
XM_010096622.1	gi|388521201|gb|AFK48662.1|	unknown [Lotus japonicus]
XM_010096622.1	gi|462401521|gb|EMJ07078.1|	hypothetical protein PRUPE_ppa011263mg [Prunus persica]
XM_010096622.1	gi|470132903|ref|XP_004302314.1|	PREDICTED: germin-like protein 5-1-like [Fragaria vesca subsp. vesca]
XM_010096622.1	gi|470132905|ref|XP_004302315.1|	PREDICTED: germin-like protein 5-1-like [Fragaria vesca subsp. vesca]
XM_010096631.1	gi|462403994|gb|EMJ09551.1|	hypothetical protein PRUPE_ppa001778mg [Prunus persica]
XM_010096631.1	gi|225450401|ref|XP_002278318.1|	PREDICTED: DEAD-box ATP-dependent RNA helicase 3, chloroplastic [Vitis vinifera] >gi|296089875|emb|CBI39694.3| unnamed protein product [Vitis vinifera]
XM_010096631.1	gi|255543078|ref|XP_002512602.1|	dead box ATP-dependent RNA helicase, putative [Ricinus communis] >gi|223548563|gb|EEF50054.1| dead box ATP-dependent RNA helicase, putative [Ricinus communis]
XM_010096631.1	gi|470132893|ref|XP_004302309.1|	PREDICTED: DEAD-box ATP-dependent RNA helicase 3, chloroplastic-like [Fragaria vesca subsp. vesca]
XM_010096631.1	gi|224124522|ref|XP_002330044.1|	predicted protein [Populus trichocarpa] >gi|222871469|gb|EEF08600.1| predicted protein [Populus trichocarpa]
XM_010096631.1	gi|449435589|ref|XP_004135577.1|	PREDICTED: DEAD-box ATP-dependent RNA helicase 3, chloroplastic-like [Cucumis sativus]
XM_010096631.1	gi|224124506|ref|XP_002330040.1|	predicted protein [Populus trichocarpa] >gi|222871465|gb|EEF08596.1| predicted protein [Populus trichocarpa]
XM_010096631.1	gi|356572874|ref|XP_003554590.1|	PREDICTED: DEAD-box ATP-dependent RNA helicase 3, chloroplastic-like [Glycine max]
XM_010096631.1	gi|147828502|emb|CAN77581.1|	hypothetical protein VITISV_015347 [Vitis vinifera]
XM_010096631.1	gi|449517104|ref|XP_004165586.1|	PREDICTED: DEAD-box ATP-dependent RNA helicase 3, chloroplastic-like, partial [Cucumis sativus]
XM_010096631.1	gi|356505715|ref|XP_003521635.1|	PREDICTED: DEAD-box ATP-dependent RNA helicase 3, chloroplastic-like [Glycine max]
XM_010096631.1	gi|460398817|ref|XP_004244948.1|	PREDICTED: DEAD-box ATP-dependent RNA helicase 3, chloroplastic-like [Solanum lycopersicum]
XM_010096631.1	gi|79328737|ref|NP_001031943.1|	DEAD-box ATP-dependent RNA helicase 3 [Arabidopsis thaliana] >gi|108861893|sp|Q8L7S8.2|RH3_ARATH RecName: Full=DEAD-box ATP-dependent RNA helicase 3, chloroplastic; AltName: Full=Protein EMBRYO DEFECTIVE 1138; Flags: Precursor >gi|20453225|gb|AAM19851.1| At5g26752 [Arabidopsis thaliana] >gi|25090432|gb|AAN72300.1| At5g26752/At5g26752 [Arabidopsis thaliana] >gi|332006182|gb|AED93565.1| DEAD-box AT…
XM_010096631.1	gi|297812857|ref|XP_002874312.1|	RNA helicase [Arabidopsis lyrata subsp. lyrata] >gi|297320149|gb|EFH50571.1| RNA helicase [Arabidopsis lyrata subsp. lyrata]
XM_010096631.1	gi|3775987|emb|CAA09196.1|	RNA helicase [Arabidopsis thaliana]
XM_010096631.1	gi|357511641|ref|XP_003626109.1|	DEAD-box ATP-dependent RNA helicase [Medicago truncatula] >gi|87240993|gb|ABD32851.1| Helicase, C-terminal; Zinc finger, CCHC-type; GUCT [Medicago truncatula] >gi|355501124|gb|AES82327.1| DEAD-box ATP-dependent RNA helicase [Medicago truncatula]
XM_010096631.1	gi|22135801|gb|AAM91087.1|	At5g26740 [Arabidopsis thaliana]
XM_010096631.1	gi|30690260|ref|NP_680225.2|	DEAD-box ATP-dependent RNA helicase 3 [Arabidopsis thaliana] >gi|20856975|gb|AAM26693.1| At5g26743 [Arabidopsis thaliana] >gi|28416497|gb|AAO42779.1| At5g26743 [Arabidopsis thaliana] >gi|332006181|gb|AED93564.1| DEAD-box ATP-dependent RNA helicase 3 [Arabidopsis thaliana]
XM_010096631.1	gi|356534927|ref|XP_003536002.1|	PREDICTED: DEAD-box ATP-dependent RNA helicase 3, chloroplastic-like [Glycine max]
XM_010096631.1	gi|356574052|ref|XP_003555166.1|	PREDICTED: DEAD-box ATP-dependent RNA helicase 3, chloroplastic-like [Glycine max]
XM_010096635.1	gi|470120015|ref|XP_004296105.1|	PREDICTED: Werner syndrome ATP-dependent helicase homolog [Fragaria vesca subsp. vesca]
XM_010096635.1	gi|359478480|ref|XP_002275696.2|	PREDICTED: Werner syndrome ATP-dependent helicase-like [Vitis vinifera]
XM_010096635.1	gi|297745728|emb|CBI15784.3|	unnamed protein product [Vitis vinifera]
XM_010096635.1	gi|462403822|gb|EMJ09379.1|	hypothetical protein PRUPE_ppa001081mg [Prunus persica]
XM_010096635.1	gi|255570869|ref|XP_002526386.1|	conserved hypothetical protein [Ricinus communis] >gi|223534248|gb|EEF35962.1| conserved hypothetical protein [Ricinus communis]
XM_010096635.1	gi|356569961|ref|XP_003553162.1|	PREDICTED: Werner syndrome ATP-dependent helicase homolog [Glycine max]
XM_010096635.1	gi|356537724|ref|XP_003537375.1|	PREDICTED: LOW QUALITY PROTEIN: Werner syndrome ATP-dependent helicase homolog [Glycine max]
XM_010096635.1	gi|460402586|ref|XP_004246792.1|	PREDICTED: ATP-dependent DNA helicase RecQ-like [Solanum lycopersicum]
XM_010096635.1	gi|224124876|ref|XP_002319444.1|	predicted protein [Populus trichocarpa] >gi|222857820|gb|EEE95367.1| predicted protein [Populus trichocarpa]
XM_010096635.1	gi|449517403|ref|XP_004165735.1|	PREDICTED: Werner syndrome ATP-dependent helicase homolog [Cucumis sativus]
XM_010096635.1	gi|449462782|ref|XP_004149119.1|	PREDICTED: ATP-dependent DNA helicase RecQ-like [Cucumis sativus]
XM_010096635.1	gi|222637699|gb|EEE67831.1|	hypothetical protein OsJ_25607 [Oryza sativa Japonica Group]
XM_010096635.1	gi|242046956|ref|XP_002461224.1|	hypothetical protein SORBIDRAFT_02g043160 [Sorghum bicolor] >gi|241924601|gb|EER97745.1| hypothetical protein SORBIDRAFT_02g043160 [Sorghum bicolor]
XM_010096635.1	gi|115474113|ref|NP_001060655.1|	Os07g0681600 [Oryza sativa Japonica Group] >gi|113612191|dbj|BAF22569.1| Os07g0681600 [Oryza sativa Japonica Group]
XM_010096635.1	gi|357121465|ref|XP_003562440.1|	PREDICTED: Werner syndrome ATP-dependent helicase-like [Brachypodium distachyon]
XM_010096635.1	gi|218200270|gb|EEC82697.1|	hypothetical protein OsI_27361 [Oryza sativa Indica Group]
XM_010096635.1	gi|414888136|tpg|DAA64150.1|	TPA: hypothetical protein ZEAMMB73_018829 [Zea mays]
XM_010096635.1	gi|449462784|ref|XP_004149120.1|	PREDICTED: ATP-dependent DNA helicase RecQ-like [Cucumis sativus]
XM_010096635.1	gi|302755182|ref|XP_002961015.1|	hypothetical protein SELMODRAFT_402571 [Selaginella moellendorffii] >gi|300171954|gb|EFJ38554.1| hypothetical protein SELMODRAFT_402571 [Selaginella moellendorffii]
XM_010096635.1	gi|302767148|ref|XP_002966994.1|	hypothetical protein SELMODRAFT_408296 [Selaginella moellendorffii] >gi|300164985|gb|EFJ31593.1| hypothetical protein SELMODRAFT_408296 [Selaginella moellendorffii]
XM_010096638.1	gi|351723987|ref|NP_001236786.1|	uncharacterized protein LOC100500099 [Glycine max]
XM_010096638.1	gi|388513335|gb|AFK44729.1|	unknown [Lotus japonicus]
XM_010096638.1	gi|356539732|ref|XP_003538348.1|	PREDICTED: 50S ribosomal protein L17, chloroplastic-like [Glycine max]
XM_010096638.1	gi|255646705|gb|ACU23826.1|	unknown [Glycine max]
XM_010096638.1	gi|225444201|ref|XP_002275983.1|	PREDICTED: 50S ribosomal protein L17, chloroplastic-like [Vitis vinifera]
XM_010096638.1	gi|217071040|gb|ACJ83880.1|	unknown [Medicago truncatula] >gi|388512937|gb|AFK44530.1| unknown [Medicago truncatula]
XM_010096638.1	gi|75278818|sp|O80363.1|RK17_TOBAC	RecName: Full=50S ribosomal protein L17, chloroplastic; AltName: Full=CL17; Flags: Precursor >gi|189096138|pdb|3BBO|P Chain P, Homology Model For The Spinach Chloroplast 50s Subunit Fitted To 9.4a Cryo-Em Map Of The 70s Chlororibosome >gi|3298443|dbj|BAA31512.1| chloroplast ribosomal protein L17 [Nicotiana tabacum]
XM_010096638.1	gi|460393748|ref|XP_004242471.1|	PREDICTED: 50S ribosomal protein L17, chloroplastic-like [Solanum lycopersicum]
XM_010096638.1	gi|470133284|ref|XP_004302497.1|	PREDICTED: 50S ribosomal protein L17, chloroplastic-like [Fragaria vesca subsp. vesca]
XM_010096638.1	gi|460393746|ref|XP_004242470.1|	PREDICTED: 50S ribosomal protein L17, chloroplastic-like [Solanum lycopersicum]
XM_010096638.1	gi|255557897|ref|XP_002519977.1|	ribosomal protein L17, putative [Ricinus communis] >gi|223540741|gb|EEF42301.1| ribosomal protein L17, putative [Ricinus communis]
XM_010096638.1	gi|118484092|gb|ABK93931.1|	unknown [Populus trichocarpa]
XM_010096638.1	gi|15232448|ref|NP_190989.1|	50S ribosomal protein L17 [Arabidopsis thaliana] >gi|75311820|sp|Q9M385.1|RK17_ARATH RecName: Full=50S ribosomal protein L17, chloroplastic; AltName: Full=CL17; Flags: Precursor >gi|14030669|gb|AAK53009.1|AF375425_1 AT3g54210/F24B22_170 [Arabidopsis thaliana] >gi|6822067|emb|CAB70995.1| ribosomal protein L17-like protein [Arabidopsis thaliana] >gi|21700779|gb|AAM70513.1| AT3g54210/F24B22_170 [Ara…
XM_010096638.1	gi|21554345|gb|AAM63452.1|	ribosomal protein L17-like protein [Arabidopsis thaliana]
XM_010096638.1	gi|297820158|ref|XP_002877962.1|	hypothetical protein ARALYDRAFT_485818 [Arabidopsis lyrata subsp. lyrata] >gi|297323800|gb|EFH54221.1| hypothetical protein ARALYDRAFT_485818 [Arabidopsis lyrata subsp. lyrata]
XM_010096638.1	gi|296089226|emb|CBI38998.3|	unnamed protein product [Vitis vinifera]
XM_010096638.1	gi|449439791|ref|XP_004137669.1|	PREDICTED: 50S ribosomal protein L17, chloroplastic-like [Cucumis sativus] >gi|449497155|ref|XP_004160328.1| PREDICTED: 50S ribosomal protein L17, chloroplastic-like [Cucumis sativus]
XM_010096638.1	gi|462401498|gb|EMJ07055.1|	hypothetical protein PRUPE_ppa011134mg [Prunus persica]
XM_010096638.1	gi|118481525|gb|ABK92705.1|	unknown [Populus trichocarpa]
XM_010096638.1	gi|115456167|ref|NP_001051684.1|	Os03g0815400 [Oryza sativa Japonica Group] >gi|37718878|gb|AAR01749.1| ribosomal protein L17-like protein [Oryza sativa Japonica Group] >gi|113550155|dbj|BAF13598.1| Os03g0815400 [Oryza sativa Japonica Group]
XM_010096642.1	gi|470117411|ref|XP_004294851.1|	PREDICTED: NAD(P)H-quinone oxidoreductase subunit N-like [Fragaria vesca subsp. vesca]
XM_010096642.1	gi|356569983|ref|XP_003553172.1|	PREDICTED: NAD(P)H-quinone oxidoreductase subunit N-like [Glycine max]
XM_010096642.1	gi|255646756|gb|ACU23851.1|	unknown [Glycine max]
XM_010096642.1	gi|255584394|ref|XP_002532930.1|	conserved hypothetical protein [Ricinus communis] >gi|223527306|gb|EEF29457.1| conserved hypothetical protein [Ricinus communis]
XM_010096642.1	gi|449444324|ref|XP_004139925.1|	PREDICTED: NAD(P)H-quinone oxidoreductase subunit N-like [Cucumis sativus] >gi|449475817|ref|XP_004154560.1| PREDICTED: NAD(P)H-quinone oxidoreductase subunit N-like [Cucumis sativus]
XM_010096642.1	gi|462401533|gb|EMJ07090.1|	hypothetical protein PRUPE_ppa011332mg [Prunus persica]
XM_010096642.1	gi|118489764|gb|ABK96682.1|	unknown [Populus trichocarpa x Populus deltoides]
XM_010096642.1	gi|363807976|ref|NP_001242714.1|	uncharacterized protein LOC100777422 [Glycine max]
XM_010096642.1	gi|224124860|ref|XP_002319440.1|	predicted protein [Populus trichocarpa] >gi|222857816|gb|EEE95363.1| predicted protein [Populus trichocarpa]
XM_010096642.1	gi|357460593|ref|XP_003600578.1|	NAD(P)H-quinone oxidoreductase subunit N [Medicago truncatula] >gi|355489626|gb|AES70829.1| NAD(P)H-quinone oxidoreductase subunit N [Medicago truncatula]
XM_010096642.1	gi|359478527|ref|XP_002275876.2|	PREDICTED: NAD(P)H-quinone oxidoreductase subunit N [Vitis vinifera] >gi|297745733|emb|CBI15789.3| unnamed protein product [Vitis vinifera]
XM_010096642.1	gi|460404323|ref|XP_004247632.1|	PREDICTED: NAD(P)H-quinone oxidoreductase subunit N-like [Solanum lycopersicum]
XM_010096642.1	gi|297796741|ref|XP_002866255.1|	hypothetical protein ARALYDRAFT_495935 [Arabidopsis lyrata subsp. lyrata] >gi|297312090|gb|EFH42514.1| hypothetical protein ARALYDRAFT_495935 [Arabidopsis lyrata subsp. lyrata]
XM_010096642.1	gi|195611394|gb|ACG27527.1|	NADH dehydrogenase I subunit N [Zea mays] >gi|195634885|gb|ACG36911.1| NADH dehydrogenase I subunit N [Zea mays] >gi|414879383|tpg|DAA56514.1| TPA: NADH dehydrogenase I subunit N isoform 1 [Zea mays] >gi|414879384|tpg|DAA56515.1| TPA: NADH dehydrogenase I subunit N isoform 2 [Zea mays]
XM_010096642.1	gi|212720849|ref|NP_001131237.1|	uncharacterized protein LOC100192546 [Zea mays] >gi|414879382|tpg|DAA56513.1| TPA: NADH dehydrogenase I subunit N [Zea mays]
XM_010096642.1	gi|15237153|ref|NP_200634.1|	oxidoreductase [Arabidopsis thaliana] >gi|332009642|gb|AED97025.1| oxidoreductase [Arabidopsis thaliana]
XM_010096642.1	gi|357126207|ref|XP_003564780.1|	PREDICTED: NAD(P)H-quinone oxidoreductase subunit N-like [Brachypodium distachyon]
XM_010096642.1	gi|326524171|dbj|BAJ97096.1|	predicted protein [Hordeum vulgare subsp. vulgare]
XM_010096642.1	gi|56784479|dbj|BAD82572.1|	hypothetical protein [Oryza sativa Japonica Group]
XM_010096642.1	gi|115441459|ref|NP_001045009.1|	Os01g0882500 [Oryza sativa Japonica Group] >gi|113534540|dbj|BAF06923.1| Os01g0882500 [Oryza sativa Japonica Group]
XM_010096660.1	gi|462419076|gb|EMJ23339.1|	hypothetical protein PRUPE_ppa004669mg [Prunus persica]
XM_010096660.1	gi|470135378|ref|XP_004303494.1|	PREDICTED: peptidyl-prolyl cis-trans isomerase CWC27 homolog [Fragaria vesca subsp. vesca]
XM_010096660.1	gi|255550091|ref|XP_002516096.1|	peptidyl-prolyl cis-trans isomerase, putative [Ricinus communis] >gi|223544582|gb|EEF46098.1| peptidyl-prolyl cis-trans isomerase, putative [Ricinus communis]
XM_010096660.1	gi|449447143|ref|XP_004141328.1|	PREDICTED: peptidyl-prolyl cis-trans isomerase CWC27 homolog [Cucumis sativus]
XM_010096660.1	gi|359476250|ref|XP_003631808.1|	PREDICTED: peptidyl-prolyl cis-trans isomerase CWC27 homolog isoform 2 [Vitis vinifera] >gi|296081669|emb|CBI20674.3| unnamed protein product [Vitis vinifera]
XM_010096660.1	gi|343887273|dbj|BAK61819.1|	peptidyl-prolyl cis-trans isomerase [Citrus unshiu]
XM_010096660.1	gi|356563942|ref|XP_003550216.1|	PREDICTED: peptidyl-prolyl cis-trans isomerase CWC27 homolog [Glycine max]
XM_010096660.1	gi|225429566|ref|XP_002279928.1|	PREDICTED: peptidyl-prolyl cis-trans isomerase CWC27 homolog isoform 1 [Vitis vinifera]
XM_010096660.1	gi|460399086|ref|XP_004245074.1|	PREDICTED: peptidyl-prolyl cis-trans isomerase CWC27 homolog [Solanum lycopersicum]
XM_010096660.1	gi|30689591|ref|NP_195032.2|	peptidyl-prolyl cis-trans isomerase SDCCAG10 [Arabidopsis thaliana] >gi|45680878|gb|AAS75308.1| multidomain cyclophilin type peptidyl-prolyl cis-trans isomerase [Arabidopsis thaliana] >gi|95147300|gb|ABF57285.1| At4g33060 [Arabidopsis thaliana] >gi|332660768|gb|AEE86168.1| peptidyl-prolyl cis-trans isomerase SDCCAG10 [Arabidopsis thaliana]
XM_010096660.1	gi|297802682|ref|XP_002869225.1|	peptidyl-prolyl cis-trans isomerase cyclophilin-type family protein [Arabidopsis lyrata subsp. lyrata] >gi|297315061|gb|EFH45484.1| peptidyl-prolyl cis-trans isomerase cyclophilin-type family protein [Arabidopsis lyrata subsp. lyrata]
XM_010096660.1	gi|115437920|ref|NP_001043413.1|	Os01g0582400 [Oryza sativa Japonica Group] >gi|113532944|dbj|BAF05327.1| Os01g0582400 [Oryza sativa Japonica Group]
XM_010096660.1	gi|326530286|dbj|BAJ97569.1|	predicted protein [Hordeum vulgare subsp. vulgare]
XM_010096660.1	gi|242057791|ref|XP_002458041.1|	hypothetical protein SORBIDRAFT_03g026040 [Sorghum bicolor] >gi|241930016|gb|EES03161.1| hypothetical protein SORBIDRAFT_03g026040 [Sorghum bicolor]
XM_010096660.1	gi|357135322|ref|XP_003569259.1|	PREDICTED: peptidyl-prolyl cis-trans isomerase CWC27 homolog [Brachypodium distachyon]
XM_010096660.1	gi|226531436|ref|NP_001148692.1|	peptidyl-prolyl isomerase CWC27 [Zea mays] >gi|195621448|gb|ACG32554.1| peptidyl-prolyl isomerase CWC27 [Zea mays]
XM_010096660.1	gi|194696144|gb|ACF82156.1|	unknown [Zea mays]
XM_010096660.1	gi|414881569|tpg|DAA58700.1|	TPA: putative peptidyl-prolyl cis-trans isomerase family protein [Zea mays]
XM_010096660.1	gi|3688187|emb|CAA21215.1|	putative protein [Arabidopsis thaliana] >gi|7270253|emb|CAB80023.1| putative protein [Arabidopsis thaliana]
XM_010096660.1	gi|449530386|ref|XP_004172176.1|	PREDICTED: LOW QUALITY PROTEIN: peptidyl-prolyl cis-trans isomerase CWC27 homolog [Cucumis sativus]
XM_010096671.1	gi|225460372|ref|XP_002264425.1|	PREDICTED: uncharacterized protein LOC100252816 [Vitis vinifera]
XM_010096671.1	gi|296089529|emb|CBI39348.3|	unnamed protein product [Vitis vinifera]
XM_010096671.1	gi|359486036|ref|XP_002267907.2|	PREDICTED: uncharacterized protein LOC100253141 [Vitis vinifera]
XM_010096671.1	gi|462422365|gb|EMJ26628.1|	hypothetical protein PRUPE_ppa000452mg [Prunus persica]
XM_010096671.1	gi|356543426|ref|XP_003540161.1|	PREDICTED: uncharacterized protein LOC100810394 [Glycine max]
XM_010096671.1	gi|224118348|ref|XP_002331460.1|	predicted protein [Populus trichocarpa] >gi|222873538|gb|EEF10669.1| predicted protein [Populus trichocarpa]
XM_010096671.1	gi|224136029|ref|XP_002327363.1|	predicted protein [Populus trichocarpa] >gi|222835733|gb|EEE74168.1| predicted protein [Populus trichocarpa]
XM_010096671.1	gi|470127936|ref|XP_004299914.1|	PREDICTED: uncharacterized protein LOC101302839 [Fragaria vesca subsp. vesca]
XM_010096671.1	gi|255579689|ref|XP_002530684.1|	conserved hypothetical protein [Ricinus communis] >gi|223529777|gb|EEF31715.1| conserved hypothetical protein [Ricinus communis]
XM_010096671.1	gi|357445435|ref|XP_003592995.1|	hypothetical protein MTR_2g006520 [Medicago truncatula] >gi|355482043|gb|AES63246.1| hypothetical protein MTR_2g006520 [Medicago truncatula]
XM_010096671.1	gi|460369258|ref|XP_004230480.1|	PREDICTED: uncharacterized protein LOC101250254 [Solanum lycopersicum]
XM_010096671.1	gi|460392497|ref|XP_004241852.1|	PREDICTED: uncharacterized protein LOC101259054 [Solanum lycopersicum]
XM_010096671.1	gi|449444951|ref|XP_004140237.1|	PREDICTED: uncharacterized protein LOC101216796 [Cucumis sativus]
XM_010096671.1	gi|15233756|ref|NP_192654.1|	T-complex protein 11 [Arabidopsis thaliana] >gi|332657327|gb|AEE82727.1| T-complex protein 11 [Arabidopsis thaliana]
XM_010096671.1	gi|334186417|ref|NP_001190693.1|	T-complex protein 11 [Arabidopsis thaliana] >gi|332657328|gb|AEE82728.1| T-complex protein 11 [Arabidopsis thaliana]
XM_010096671.1	gi|242073164|ref|XP_002446518.1|	hypothetical protein SORBIDRAFT_06g017340 [Sorghum bicolor] >gi|241937701|gb|EES10846.1| hypothetical protein SORBIDRAFT_06g017340 [Sorghum bicolor]
XM_010096671.1	gi|449518895|ref|XP_004166471.1|	PREDICTED: uncharacterized LOC101216796 [Cucumis sativus]
XM_010096671.1	gi|357167629|ref|XP_003581256.1|	PREDICTED: uncharacterized protein LOC100822713 [Brachypodium distachyon]
XM_010096671.1	gi|147798159|emb|CAN71766.1|	hypothetical protein VITISV_026206 [Vitis vinifera]
XM_010096671.1	gi|357445425|ref|XP_003592990.1|	hypothetical protein MTR_2g006450 [Medicago truncatula] >gi|355482038|gb|AES63241.1| hypothetical protein MTR_2g006450 [Medicago truncatula]
XM_010096685.1	gi|255572385|ref|XP_002527131.1|	exocyst complex component sec6, putative [Ricinus communis] >gi|223533554|gb|EEF35294.1| exocyst complex component sec6, putative [Ricinus communis]
XM_010096685.1	gi|359486028|ref|XP_002268285.2|	PREDICTED: exocyst complex component 3-like [Vitis vinifera] >gi|298204486|emb|CBI23761.3| unnamed protein product [Vitis vinifera]
XM_010096685.1	gi|462410511|gb|EMJ15845.1|	hypothetical protein PRUPE_ppa001849mg [Prunus persica]
XM_010096685.1	gi|225429246|ref|XP_002264732.1|	PREDICTED: exocyst complex component 3 [Vitis vinifera] >gi|296088092|emb|CBI35451.3| unnamed protein product [Vitis vinifera]
XM_010096685.1	gi|449446355|ref|XP_004140937.1|	PREDICTED: exocyst complex component 3-like [Cucumis sativus]
XM_010096685.1	gi|356506130|ref|XP_003521840.1|	PREDICTED: exocyst complex component 3-like [Glycine max]
XM_010096685.1	gi|470137155|ref|XP_004304336.1|	PREDICTED: exocyst complex component 3-like [Fragaria vesca subsp. vesca]
XM_010096685.1	gi|224146468|ref|XP_002326016.1|	predicted protein [Populus trichocarpa] >gi|222862891|gb|EEF00398.1| predicted protein [Populus trichocarpa]
XM_010096685.1	gi|357469701|ref|XP_003605135.1|	Exocyst complex subunit SEC6 [Medicago truncatula] >gi|355506190|gb|AES87332.1| Exocyst complex subunit SEC6 [Medicago truncatula]
XM_010096685.1	gi|356496372|ref|XP_003517042.1|	PREDICTED: exocyst complex component 3-like isoform 1 [Glycine max]
XM_010096685.1	gi|18409922|ref|NP_565026.1|	protein SEC6 [Arabidopsis thaliana] >gi|332197115|gb|AEE35236.1| protein SEC6 [Arabidopsis thaliana]
XM_010096685.1	gi|19387172|gb|AAL87122.1|AF479279_1	SEC6 [Arabidopsis thaliana]
XM_010096685.1	gi|224135427|ref|XP_002327215.1|	predicted protein [Populus trichocarpa] >gi|222835585|gb|EEE74020.1| predicted protein [Populus trichocarpa]
XM_010096685.1	gi|297839019|ref|XP_002887391.1|	hypothetical protein ARALYDRAFT_476305 [Arabidopsis lyrata subsp. lyrata] >gi|297333232|gb|EFH63650.1| hypothetical protein ARALYDRAFT_476305 [Arabidopsis lyrata subsp. lyrata]
XM_010096685.1	gi|7239509|gb|AAF43235.1|AC012654_19	EST gb|AA712174 comes from this gene [Arabidopsis thaliana]
XM_010096685.1	gi|356496374|ref|XP_003517043.1|	PREDICTED: exocyst complex component 3-like isoform 2 [Glycine max]
XM_010096685.1	gi|152926160|gb|ABS32232.1|	exocyst complex subunit SEC6 [Carica papaya]
XM_010096685.1	gi|460384305|ref|XP_004237853.1|	PREDICTED: exocyst complex component 3-like [Solanum lycopersicum]
XM_010096685.1	gi|152926153|gb|ABS32227.1|	exocyst complex subunit SEC6 [Carica papaya]
XM_010096685.1	gi|334183843|ref|NP_001185374.1|	protein SEC6 [Arabidopsis thaliana] >gi|332197116|gb|AEE35237.1| protein SEC6 [Arabidopsis thaliana]
XM_010096708.1	gi|470120682|ref|XP_004296423.1|	PREDICTED: adiponectin receptor protein 1-like [Fragaria vesca subsp. vesca]
XM_010096708.1	gi|147816024|emb|CAN61543.1|	hypothetical protein VITISV_008489 [Vitis vinifera]
XM_010096708.1	gi|225445767|ref|XP_002274323.1|	PREDICTED: progestin and adipoq receptor-like protein 1-like [Vitis vinifera]
XM_010096708.1	gi|224142341|ref|XP_002324517.1|	predicted protein [Populus trichocarpa] >gi|222865951|gb|EEF03082.1| predicted protein [Populus trichocarpa]
XM_010096708.1	gi|356500693|ref|XP_003519166.1|	PREDICTED: adiponectin receptor protein 1-like [Glycine max]
XM_010096708.1	gi|363807020|ref|NP_001242577.1|	uncharacterized protein LOC100809900 [Glycine max]
XM_010096708.1	gi|356562541|ref|XP_003549528.1|	PREDICTED: adiponectin receptor protein 1-like [Glycine max]
XM_010096708.1	gi|449457861|ref|XP_004146666.1|	PREDICTED: progestin and adipoq receptor-like protein 1-like [Cucumis sativus]
XM_010096708.1	gi|30688829|ref|NP_194814.2|	heptahelical transmembrane protein2 [Arabidopsis thaliana] >gi|42573093|ref|NP_974643.1| heptahelical transmembrane protein2 [Arabidopsis thaliana] >gi|30385618|gb|AAP23168.1| HHP2 [Arabidopsis thaliana] >gi|60543323|gb|AAX22259.1| At4g30850 [Arabidopsis thaliana] >gi|94442447|gb|ABF19011.1| At4g30850 [Arabidopsis thaliana] >gi|332660419|gb|AEE85819.1| heptahelical transmembrane protein2 [Arabido…
XM_010096708.1	gi|18377749|gb|AAL67024.1|	unknown protein [Arabidopsis thaliana]
XM_010096708.1	gi|297798884|ref|XP_002867326.1|	hypothetical protein ARALYDRAFT_491666 [Arabidopsis lyrata subsp. lyrata] >gi|297313162|gb|EFH43585.1| hypothetical protein ARALYDRAFT_491666 [Arabidopsis lyrata subsp. lyrata]
XM_010096708.1	gi|356510624|ref|XP_003524037.1|	PREDICTED: ADIPOR-like receptor CG5315-like [Glycine max]
XM_010096708.1	gi|312282983|dbj|BAJ34357.1|	unnamed protein product [Thellungiella halophila]
XM_010096708.1	gi|297825335|ref|XP_002880550.1|	hypothetical protein ARALYDRAFT_481271 [Arabidopsis lyrata subsp. lyrata] >gi|297326389|gb|EFH56809.1| hypothetical protein ARALYDRAFT_481271 [Arabidopsis lyrata subsp. lyrata]
XM_010096708.1	gi|13272399|gb|AAK17138.1|AF325070_1	hypothetical protein [Arabidopsis thaliana]
XM_010096708.1	gi|18400468|ref|NP_565564.1|	heptahelical protein 3 [Arabidopsis thaliana] >gi|20197501|gb|AAD03376.2| expressed protein [Arabidopsis thaliana] >gi|330252440|gb|AEC07534.1| heptahelical protein 3 [Arabidopsis thaliana]
XM_010096708.1	gi|460394065|ref|XP_004242626.1|	PREDICTED: ADIPOR-like receptor CG5315-like [Solanum lycopersicum]
XM_010096708.1	gi|460412785|ref|XP_004251778.1|	PREDICTED: ADIPOR-like receptor CG5315-like [Solanum lycopersicum]
XM_010096708.1	gi|2980781|emb|CAA18208.1|	putative protein [Arabidopsis thaliana] >gi|7269986|emb|CAB79803.1| putative protein [Arabidopsis thaliana]
XM_010096708.1	gi|255574958|ref|XP_002528385.1|	conserved hypothetical protein [Ricinus communis] >gi|223532173|gb|EEF33978.1| conserved hypothetical protein [Ricinus communis]
XM_010096711.1	gi|211906498|gb|ACJ11742.1|	heat shock protein 70 [Gossypium hirsutum]
XM_010096711.1	gi|392465167|dbj|BAM24707.1|	Heat shock protein 70 [Nicotiana tabacum]
XM_010096711.1	gi|211906504|gb|ACJ11745.1|	heat shock protein 70 [Gossypium hirsutum]
XM_010096711.1	gi|211906496|gb|ACJ11741.1|	heat shock protein 70 [Gossypium hirsutum]
XM_010096711.1	gi|462416670|gb|EMJ21407.1|	hypothetical protein PRUPE_ppa002641mg [Prunus persica]
XM_010096711.1	gi|224098390|ref|XP_002311161.1|	predicted protein [Populus trichocarpa] >gi|222850981|gb|EEE88528.1| predicted protein [Populus trichocarpa]
XM_010096711.1	gi|225434984|ref|XP_002284008.1|	PREDICTED: heat shock cognate 70 kDa protein isoform 1 [Vitis vinifera] >gi|147853956|emb|CAN81694.1| hypothetical protein VITISV_017873 [Vitis vinifera]
XM_010096711.1	gi|115486793|ref|NP_001068540.1|	Os11g0703900 [Oryza sativa Japonica Group] >gi|62733235|gb|AAX95352.1| dnaK-type molecular chaperone hsp70 - rice (fragment) [Oryza sativa Japonica Group] >gi|113645762|dbj|BAF28903.1| Os11g0703900 [Oryza sativa Japonica Group]
XM_010096711.1	gi|255583059|ref|XP_002532297.1|	heat shock protein, putative [Ricinus communis] >gi|223527999|gb|EEF30081.1| heat shock protein, putative [Ricinus communis]
XM_010096711.1	gi|38325815|gb|AAR17080.1|	heat shock protein 70-3 [Nicotiana tabacum]
XM_010096711.1	gi|291059227|gb|ADD71975.1|	heat shock protein 70 [Rhododendron lapponicum]
XM_010096711.1	gi|255573627|ref|XP_002527736.1|	heat shock protein, putative [Ricinus communis] >gi|223532877|gb|EEF34649.1| heat shock protein, putative [Ricinus communis]
XM_010096711.1	gi|356568992|ref|XP_003552691.1|	PREDICTED: heat shock cognate 70 kDa protein 2-like isoform 1 [Glycine max]
XM_010096711.1	gi|224100969|ref|XP_002312089.1|	predicted protein [Populus trichocarpa] >gi|222851909|gb|EEE89456.1| predicted protein [Populus trichocarpa]
XM_010096711.1	gi|145203152|gb|ABP35942.1|	heat shock protein 70 [Cyclamen persicum]
XM_010096711.1	gi|255575054|ref|XP_002528432.1|	heat shock protein, putative [Ricinus communis] >gi|223532108|gb|EEF33915.1| heat shock protein, putative [Ricinus communis]
XM_010096711.1	gi|225440324|ref|XP_002263599.1|	PREDICTED: heat shock cognate 70 kDa protein isoform 1 [Vitis vinifera]
XM_010096711.1	gi|460401797|ref|XP_004246402.1|	PREDICTED: heat shock cognate 70 kDa protein 2-like [Solanum lycopersicum]
XM_010096711.1	gi|224112795|ref|XP_002316294.1|	predicted protein [Populus trichocarpa] >gi|222865334|gb|EEF02465.1| predicted protein [Populus trichocarpa]
XM_010096711.1	gi|224113491|ref|XP_002332588.1|	predicted protein [Populus trichocarpa] >gi|222832926|gb|EEE71403.1| predicted protein [Populus trichocarpa]
XM_010096731.1	gi|449449982|ref|XP_004142743.1|	PREDICTED: UDP-glucuronic acid decarboxylase 1-like [Cucumis sativus] >gi|449483862|ref|XP_004156715.1| PREDICTED: UDP-glucuronic acid decarboxylase 1-like [Cucumis sativus]
XM_010096731.1	gi|255575062|ref|XP_002528436.1|	dtdp-glucose 4-6-dehydratase, putative [Ricinus communis] >gi|223532112|gb|EEF33919.1| dtdp-glucose 4-6-dehydratase, putative [Ricinus communis]
XM_010096731.1	gi|224100953|ref|XP_002312082.1|	predicted protein [Populus trichocarpa] >gi|118487220|gb|ABK95438.1| unknown [Populus trichocarpa] >gi|222851902|gb|EEE89449.1| predicted protein [Populus trichocarpa]
XM_010096731.1	gi|192338748|gb|ACF04279.1|	UDP-D-glucuronate carboxy-lyase [Eucalyptus grandis]
XM_010096731.1	gi|224109544|ref|XP_002315231.1|	predicted protein [Populus trichocarpa] >gi|118483816|gb|ABK93800.1| unknown [Populus trichocarpa] >gi|118485318|gb|ABK94518.1| unknown [Populus trichocarpa] >gi|222864271|gb|EEF01402.1| predicted protein [Populus trichocarpa]
XM_010096731.1	gi|225435012|ref|XP_002284153.1|	PREDICTED: UDP-glucuronic acid decarboxylase 1 [Vitis vinifera] >gi|147843232|emb|CAN80550.1| hypothetical protein VITISV_019391 [Vitis vinifera] >gi|297746110|emb|CBI16166.3| unnamed protein product [Vitis vinifera]
XM_010096731.1	gi|255581115|ref|XP_002531372.1|	dtdp-glucose 4-6-dehydratase, putative [Ricinus communis] >gi|223529032|gb|EEF31020.1| dtdp-glucose 4-6-dehydratase, putative [Ricinus communis]
XM_010096731.1	gi|225449563|ref|XP_002283871.1|	PREDICTED: UDP-glucuronic acid decarboxylase 1 [Vitis vinifera] >gi|147766093|emb|CAN65700.1| hypothetical protein VITISV_010481 [Vitis vinifera] >gi|296086255|emb|CBI31696.3| unnamed protein product [Vitis vinifera]
XM_010096731.1	gi|449459910|ref|XP_004147689.1|	PREDICTED: UDP-glucuronic acid decarboxylase 1-like [Cucumis sativus] >gi|449523904|ref|XP_004168963.1| PREDICTED: UDP-glucuronic acid decarboxylase 1-like [Cucumis sativus]
XM_010096731.1	gi|48093461|gb|AAT40107.1|	UDP-glucuronate decarboxylase 1 [Nicotiana tabacum]
XM_010096731.1	gi|462414719|gb|EMJ19456.1|	hypothetical protein PRUPE_ppa008154mg [Prunus persica] >gi|462414720|gb|EMJ19457.1| hypothetical protein PRUPE_ppa008154mg [Prunus persica] >gi|462414721|gb|EMJ19458.1| hypothetical protein PRUPE_ppa008154mg [Prunus persica] >gi|462414722|gb|EMJ19459.1| hypothetical protein PRUPE_ppa008154mg [Prunus persica]
XM_010096731.1	gi|48093463|gb|AAT40108.1|	putative UDP-glucuronate decarboxylase 2 [Nicotiana tabacum]
XM_010096731.1	gi|460382055|ref|XP_004236755.1|	PREDICTED: UDP-glucuronic acid decarboxylase 1-like [Solanum lycopersicum]
XM_010096731.1	gi|358248590|ref|NP_001239907.1|	uncharacterized protein LOC100790835 [Glycine max]
XM_010096731.1	gi|460411131|ref|XP_004250968.1|	PREDICTED: UDP-glucuronic acid decarboxylase 1-like [Solanum lycopersicum]
XM_010096731.1	gi|334847980|gb|AEH04658.1|	UDP-glucuronate decarboxylase [Camellia oleifera]
XM_010096731.1	gi|462401117|gb|EMJ06674.1|	hypothetical protein PRUPE_ppa008066mg [Prunus persica]
XM_010096731.1	gi|359806080|ref|NP_001240928.1|	uncharacterized protein LOC100819843 [Glycine max]
XM_010096731.1	gi|213950355|gb|ACJ54442.1|	UDP-glucuronic acid decarboxylase 3 [Gossypium hirsutum]
XM_010096731.1	gi|357454141|ref|XP_003597351.1|	UDP-glucuronic acid decarboxylase [Medicago truncatula] >gi|355486399|gb|AES67602.1| UDP-glucuronic acid decarboxylase [Medicago truncatula]
XM_010096755.1	gi|470143919|ref|XP_004307614.1|	PREDICTED: uncharacterized protein LOC101294017 [Fragaria vesca subsp. vesca]
XM_010096755.1	gi|255571819|ref|XP_002526852.1|	conserved hypothetical protein [Ricinus communis] >gi|223533751|gb|EEF35483.1| conserved hypothetical protein [Ricinus communis]
XM_010096755.1	gi|224109380|ref|XP_002315177.1|	predicted protein [Populus trichocarpa] >gi|222864217|gb|EEF01348.1| predicted protein [Populus trichocarpa]
XM_010096755.1	gi|225449212|ref|XP_002279619.1|	PREDICTED: uncharacterized protein LOC100251255 [Vitis vinifera]
XM_010096755.1	gi|224101099|ref|XP_002312141.1|	predicted protein [Populus trichocarpa] >gi|222851961|gb|EEE89508.1| predicted protein [Populus trichocarpa]
XM_010096755.1	gi|449441326|ref|XP_004138433.1|	PREDICTED: uncharacterized protein LOC101206438 [Cucumis sativus] >gi|449495311|ref|XP_004159796.1| PREDICTED: uncharacterized protein LOC101224852 [Cucumis sativus]
XM_010096755.1	gi|356551516|ref|XP_003544120.1|	PREDICTED: uncharacterized protein LOC100792552 [Glycine max]
XM_010096755.1	gi|356499149|ref|XP_003518405.1|	PREDICTED: uncharacterized protein LOC100819235 [Glycine max]
XM_010096755.1	gi|357492563|ref|XP_003616570.1|	hypothetical protein MTR_5g081880 [Medicago truncatula] >gi|355517905|gb|AES99528.1| hypothetical protein MTR_5g081880 [Medicago truncatula]
XM_010096755.1	gi|462415435|gb|EMJ20172.1|	hypothetical protein PRUPE_ppa003885mg [Prunus persica]
XM_010096755.1	gi|460388568|ref|XP_004239939.1|	PREDICTED: uncharacterized protein LOC101257080 [Solanum lycopersicum]
XM_010096755.1	gi|297827605|ref|XP_002881685.1|	hypothetical protein ARALYDRAFT_483032 [Arabidopsis lyrata subsp. lyrata] >gi|297327524|gb|EFH57944.1| hypothetical protein ARALYDRAFT_483032 [Arabidopsis lyrata subsp. lyrata]
XM_010096755.1	gi|15225598|ref|NP_181524.1|	uncharacterized protein [Arabidopsis thaliana] >gi|209529767|gb|ACI49778.1| At2g39950 [Arabidopsis thaliana] >gi|330254660|gb|AEC09754.1| uncharacterized protein [Arabidopsis thaliana]
XM_010096755.1	gi|145330701|ref|NP_001078026.1|	uncharacterized protein [Arabidopsis thaliana] >gi|330254661|gb|AEC09755.1| uncharacterized protein [Arabidopsis thaliana]
XM_010096755.1	gi|125556921|gb|EAZ02457.1|	hypothetical protein OsI_24562 [Oryza sativa Indica Group]
XM_010096755.1	gi|125598809|gb|EAZ38385.1|	hypothetical protein OsJ_22762 [Oryza sativa Japonica Group]
XM_010096755.1	gi|242042640|ref|XP_002459191.1|	hypothetical protein SORBIDRAFT_02g000250 [Sorghum bicolor] >gi|241922568|gb|EER95712.1| hypothetical protein SORBIDRAFT_02g000250 [Sorghum bicolor]
XM_010096755.1	gi|414883298|tpg|DAA59312.1|	TPA: hypothetical protein ZEAMMB73_271962 [Zea mays]
XM_010096755.1	gi|326527779|dbj|BAJ88962.1|	predicted protein [Hordeum vulgare subsp. vulgare]
XM_010096755.1	gi|115470145|ref|NP_001058671.1|	Os07g0100500 [Oryza sativa Japonica Group] >gi|113610207|dbj|BAF20585.1| Os07g0100500 [Oryza sativa Japonica Group]
XM_010096769.1	gi|255571843|ref|XP_002526864.1|	eukaryotic translation initiation factor 3f, eif3f, putative [Ricinus communis] >gi|223533763|gb|EEF35495.1| eukaryotic translation initiation factor 3f, eif3f, putative [Ricinus communis]
XM_010096769.1	gi|462415238|gb|EMJ19975.1|	hypothetical protein PRUPE_ppa009579mg [Prunus persica]
XM_010096769.1	gi|224109362|ref|XP_002315172.1|	predicted protein [Populus trichocarpa] >gi|118484603|gb|ABK94175.1| unknown [Populus trichocarpa] >gi|222864212|gb|EEF01343.1| predicted protein [Populus trichocarpa]
XM_010096769.1	gi|449441322|ref|XP_004138431.1|	PREDICTED: eukaryotic translation initiation factor 3 subunit F-like [Cucumis sativus] >gi|449517876|ref|XP_004165970.1| PREDICTED: eukaryotic translation initiation factor 3 subunit F-like [Cucumis sativus]
XM_010096769.1	gi|356539943|ref|XP_003538452.1|	PREDICTED: eukaryotic translation initiation factor 3 subunit F-like [Glycine max]
XM_010096769.1	gi|255635179|gb|ACU17945.1|	unknown [Glycine max]
XM_010096769.1	gi|358249108|ref|NP_001239738.1|	uncharacterized protein LOC100811797 [Glycine max]
XM_010096769.1	gi|357461161|ref|XP_003600862.1|	Eukaryotic translation initiation factor 3 subunit F [Medicago truncatula] >gi|355489910|gb|AES71113.1| Eukaryotic translation initiation factor 3 subunit F [Medicago truncatula]
XM_010096769.1	gi|225449198|ref|XP_002279347.1|	PREDICTED: eukaryotic translation initiation factor 3 subunit F [Vitis vinifera] >gi|296086088|emb|CBI31529.3| unnamed protein product [Vitis vinifera]
XM_010096769.1	gi|388507086|gb|AFK41609.1|	unknown [Medicago truncatula]
XM_010096769.1	gi|357492587|ref|XP_003616582.1|	Eukaryotic translation initiation factor 3 subunit F [Medicago truncatula] >gi|355517917|gb|AES99540.1| Eukaryotic translation initiation factor 3 subunit F [Medicago truncatula]
XM_010096769.1	gi|297788583|ref|XP_002862370.1|	26S proteasome regulatory subunit [Arabidopsis lyrata subsp. lyrata] >gi|297827613|ref|XP_002881689.1| 26S proteasome regulatory subunit [Arabidopsis lyrata subsp. lyrata] >gi|297307815|gb|EFH38628.1| 26S proteasome regulatory subunit [Arabidopsis lyrata subsp. lyrata] >gi|297327528|gb|EFH57948.1| 26S proteasome regulatory subunit [Arabidopsis lyrata subsp. lyrata]
XM_010096769.1	gi|358249312|ref|NP_001239774.1|	uncharacterized protein LOC100786716 [Glycine max]
XM_010096769.1	gi|255644625|gb|ACU22815.1|	unknown [Glycine max]
XM_010096769.1	gi|260586249|gb|ACX45995.1|	putative eukaryotic translation initiation factor 1 [Citrus sinensis]
XM_010096769.1	gi|356501131|ref|XP_003519382.1|	PREDICTED: eukaryotic translation initiation factor 3 subunit F-like [Glycine max]
XM_010096769.1	gi|15225611|ref|NP_181528.1|	translation initiation factor eIF-3 subunit 5 [Arabidopsis thaliana] >gi|23396614|sp|O04202.1|EIF3F_ARATH RecName: Full=Eukaryotic translation initiation factor 3 subunit F; Short=eIF3f; AltName: Full=eIF-3-epsilon; AltName: Full=eIF3 p32 subunit >gi|2088652|gb|AAB95284.1| 26S proteasome regulatory subunit [Arabidopsis thaliana] >gi|2351376|gb|AAD03463.1| translation initiation factor eIF2 p47 su…
XM_010096769.1	gi|17064960|gb|AAL32634.1|	26S proteasome regulatory subunit [Arabidopsis thaliana] >gi|20260040|gb|AAM13367.1| 26S proteasome regulatory subunit [Arabidopsis thaliana]
XM_010096769.1	gi|388507610|gb|AFK41871.1|	unknown [Lotus japonicus]
XM_010096769.1	gi|460409846|ref|XP_004250348.1|	PREDICTED: eukaryotic translation initiation factor 3 subunit F-like [Solanum lycopersicum]
XM_010096776.1	gi|462414399|gb|EMJ19136.1|	hypothetical protein PRUPE_ppa004978mg [Prunus persica]
XM_010096776.1	gi|225448363|ref|XP_002268520.1|	PREDICTED: nematode resistance protein-like HSPRO2 isoform 1 [Vitis vinifera]
XM_010096776.1	gi|147862427|emb|CAN79750.1|	hypothetical protein VITISV_017358 [Vitis vinifera]
XM_010096776.1	gi|255571859|ref|XP_002526872.1|	conserved hypothetical protein [Ricinus communis] >gi|223533771|gb|EEF35503.1| conserved hypothetical protein [Ricinus communis]
XM_010096776.1	gi|470143933|ref|XP_004307621.1|	PREDICTED: nematode resistance protein-like HSPRO2-like [Fragaria vesca subsp. vesca]
XM_010096776.1	gi|401834491|gb|AFQ23178.1|	HSPRO [Nicotiana attenuata]
XM_010096776.1	gi|224109344|ref|XP_002315166.1|	predicted protein [Populus trichocarpa] >gi|222864206|gb|EEF01337.1| predicted protein [Populus trichocarpa]
XM_010096776.1	gi|449441320|ref|XP_004138430.1|	PREDICTED: nematode resistance protein-like HSPRO2-like [Cucumis sativus] >gi|449517878|ref|XP_004165971.1| PREDICTED: nematode resistance protein-like HSPRO2-like [Cucumis sativus]
XM_010096776.1	gi|297736638|emb|CBI25509.3|	unnamed protein product [Vitis vinifera]
XM_010096776.1	gi|224101115|ref|XP_002312148.1|	predicted protein [Populus trichocarpa] >gi|222851968|gb|EEE89515.1| predicted protein [Populus trichocarpa]
XM_010096776.1	gi|351723487|ref|NP_001235233.1|	uncharacterized protein LOC547603 [Glycine max]
XM_010096776.1	gi|356568543|ref|XP_003552470.1|	PREDICTED: nematode resistance protein-like HSPRO2-like [Glycine max]
XM_010096776.1	gi|357461169|ref|XP_003600866.1|	hypothetical protein MTR_3g070230 [Medicago truncatula] >gi|355489914|gb|AES71117.1| hypothetical protein MTR_3g070230 [Medicago truncatula]
XM_010096776.1	gi|7677046|gb|AAF67003.1|AF148506_1	putative Hs1pro-1 homolog [Pisum sativum]
XM_010096776.1	gi|21593007|gb|AAM64956.1|	putative nematode-resistance protein [Arabidopsis thaliana]
XM_010096776.1	gi|27311581|gb|AAO00756.1|	Unknown protein [Arabidopsis thaliana]
XM_010096776.1	gi|15225612|ref|NP_181529.1|	HS1 PRO-1 2-like protein [Arabidopsis thaliana] >gi|75096959|sp|O04203.1|HSPR2_ARATH RecName: Full=Nematode resistance protein-like HSPRO2; AltName: Full=AKINbetagamma-interacting protein 2; AltName: Full=Ortholog of sugar beet HS1 PRO-1 protein 2; AltName: Full=Protein Hs1pro-2 >gi|75037108|gb|ABA12453.1| AKINbetagamma-interacting protein 2 [Arabidopsis thaliana] >gi|330254667|gb|AEC09761.1| HS1…
XM_010096776.1	gi|356553794|ref|XP_003545237.1|	PREDICTED: nematode resistance protein-like HSPRO2-like [Glycine max]
XM_010096776.1	gi|297827615|ref|XP_002881690.1|	hypothetical protein ARALYDRAFT_483040 [Arabidopsis lyrata subsp. lyrata] >gi|297327529|gb|EFH57949.1| hypothetical protein ARALYDRAFT_483040 [Arabidopsis lyrata subsp. lyrata]
XM_010096776.1	gi|351726303|ref|NP_001236610.1|	nematode resistance HS1pro1 protein [Glycine max] >gi|194272792|gb|ACF37256.1| nematode resistance HS1pro1 protein [Glycine max]
XM_010096798.1	gi|462415246|gb|EMJ19983.1|	hypothetical protein PRUPE_ppa009686mg [Prunus persica]
XM_010096798.1	gi|356539957|ref|XP_003538459.1|	PREDICTED: chlorophyll a-b binding protein CP29.3, chloroplastic-like [Glycine max]
XM_010096798.1	gi|356568441|ref|XP_003552419.1|	PREDICTED: chlorophyll a-b binding protein CP29.3, chloroplastic-like [Glycine max]
XM_010096798.1	gi|470143965|ref|XP_004307637.1|	PREDICTED: chlorophyll a-b binding protein CP29.3, chloroplastic-like [Fragaria vesca subsp. vesca]
XM_010096798.1	gi|255571917|ref|XP_002526901.1|	chlorophyll A/B binding protein, putative [Ricinus communis] >gi|223533800|gb|EEF35532.1| chlorophyll A/B binding protein, putative [Ricinus communis]
XM_010096798.1	gi|312281687|dbj|BAJ33709.1|	unnamed protein product [Thellungiella halophila]
XM_010096798.1	gi|224101127|ref|XP_002312153.1|	light-harvesting complex II protein Lhcb8 [Populus trichocarpa] >gi|222851973|gb|EEE89520.1| light-harvesting complex II protein Lhcb8 [Populus trichocarpa]
XM_010096798.1	gi|118489878|gb|ABK96737.1|	unknown [Populus trichocarpa x Populus deltoides]
XM_010096798.1	gi|15225630|ref|NP_181539.1|	chlorophyll a-b binding protein CP29.3 [Arabidopsis thaliana] >gi|38503231|sp|Q9S7W1.1|CB4C_ARATH RecName: Full=Chlorophyll a-b binding protein CP29.3, chloroplastic; AltName: Full=LHCB4.3; AltName: Full=LHCII protein 4.3; Flags: Precursor >gi|4741956|gb|AAD28775.1|AF134128_1 Lhcb4:3 protein [Arabidopsis thaliana] >gi|330254684|gb|AEC09778.1| chlorophyll a-b binding protein CP29.3 [Arabidopsis th…
XM_010096798.1	gi|297823921|ref|XP_002879843.1|	LHCB4.3 [Arabidopsis lyrata subsp. lyrata] >gi|297325682|gb|EFH56102.1| LHCB4.3 [Arabidopsis lyrata subsp. lyrata]
XM_010096798.1	gi|21594018|gb|AAM65936.1|	putative chlorophyll a/b binding protein [Arabidopsis thaliana]
XM_010096798.1	gi|357461189|ref|XP_003600876.1|	Chlorophyll a-b binding protein CP29.3 [Medicago truncatula] >gi|355489924|gb|AES71127.1| Chlorophyll a-b binding protein CP29.3 [Medicago truncatula]
XM_010096798.1	gi|449460307|ref|XP_004147887.1|	PREDICTED: chlorophyll a-b binding protein CP29.2, chloroplastic-like [Cucumis sativus] >gi|449516143|ref|XP_004165107.1| PREDICTED: chlorophyll a-b binding protein CP29.2, chloroplastic-like [Cucumis sativus]
XM_010096798.1	gi|115472753|ref|NP_001059975.1|	Os07g0558400 [Oryza sativa Japonica Group] >gi|3075488|gb|AAC14566.1| chlorophyll a/b-binding protein [Oryza sativa Japonica Group] >gi|34394009|dbj|BAC84033.1| chlorophyll a/b-binding protein [Oryza sativa Japonica Group] >gi|113611511|dbj|BAF21889.1| Os07g0558400 [Oryza sativa Japonica Group]
XM_010096798.1	gi|255574383|ref|XP_002528105.1|	chlorophyll A/B binding protein, putative [Ricinus communis] >gi|223532494|gb|EEF34284.1| chlorophyll A/B binding protein, putative [Ricinus communis]
XM_010096798.1	gi|162458005|ref|NP_001105502.1|	photosystem II subunit29 [Zea mays] >gi|2326947|emb|CAA90681.1| Chlorophyll a/b-binding protein CP29 precursor [Zea mays] >gi|414887094|tpg|DAA63108.1| TPA: chlorophyll a/b-binding protein CP29 Precursor isoform 1 [Zea mays] >gi|414887095|tpg|DAA63109.1| TPA: chlorophyll a/b-binding protein CP29 Precursor isoform 2 [Zea mays]
XM_010096798.1	gi|225440674|ref|XP_002279834.1|	PREDICTED: chlorophyll a-b binding protein CP29.2, chloroplastic [Vitis vinifera] >gi|147784938|emb|CAN77492.1| hypothetical protein VITISV_010727 [Vitis vinifera]
XM_010096798.1	gi|224090986|ref|XP_002309134.1|	light-harvesting complex II protein Lhcb4 [Populus trichocarpa] >gi|222855110|gb|EEE92657.1| light-harvesting complex II protein Lhcb4 [Populus trichocarpa]
XM_010096798.1	gi|357468737|ref|XP_003604653.1|	Chlorophyll a-b binding protein [Medicago truncatula] >gi|355505708|gb|AES86850.1| Chlorophyll a-b binding protein [Medicago truncatula]
XM_010096798.1	gi|217072728|gb|ACJ84724.1|	unknown [Medicago truncatula] >gi|388501002|gb|AFK38567.1| unknown [Medicago truncatula]
XM_010096817.1	gi|462418936|gb|EMJ23199.1|	hypothetical protein PRUPE_ppa003297mg [Prunus persica]
XM_010096817.1	gi|462418935|gb|EMJ23198.1|	hypothetical protein PRUPE_ppa003297mg [Prunus persica]
XM_010096817.1	gi|470122684|ref|XP_004297369.1|	PREDICTED: mitogen-activated protein kinase 12-like [Fragaria vesca subsp. vesca]
XM_010096817.1	gi|359472622|ref|XP_002284377.2|	PREDICTED: mitogen-activated protein kinase 9-like [Vitis vinifera]
XM_010096817.1	gi|297737701|emb|CBI26902.3|	unnamed protein product [Vitis vinifera]
XM_010096817.1	gi|359491016|ref|XP_003634202.1|	PREDICTED: mitogen-activated protein kinase 9-like [Vitis vinifera] >gi|297734305|emb|CBI15552.3| unnamed protein product [Vitis vinifera]
XM_010096817.1	gi|356512988|ref|XP_003525196.1|	PREDICTED: mitogen-activated protein kinase 15-like isoform 1 [Glycine max]
XM_010096817.1	gi|462406618|gb|EMJ12082.1|	hypothetical protein PRUPE_ppa002837mg [Prunus persica]
XM_010096817.1	gi|115469862|ref|NP_001058530.1|	Os06g0708000 [Oryza sativa Japonica Group] >gi|108860803|sp|Q5Z9J0.2|MPK12_ORYSJ RecName: Full=Mitogen-activated protein kinase 12; Short=MAP kinase 12; AltName: Full=Blast- and wound-induced MAP kinase 1; AltName: Full=MAP kinase 1; AltName: Full=OsBWMK1; AltName: Full=OsMAPK1 >gi|113596570|dbj|BAF20444.1| Os06g0708000 [Oryza sativa Japonica Group]
XM_010096817.1	gi|218198862|gb|EEC81289.1|	hypothetical protein OsI_24409 [Oryza sativa Indica Group]
XM_010096817.1	gi|405778409|gb|AFS18265.1|	MPK17 [Brachypodium distachyon]
XM_010096817.1	gi|90762283|gb|ABD97883.1|	mitogen-activated protein kinase [Triticum aestivum]
XM_010096817.1	gi|242094140|ref|XP_002437560.1|	hypothetical protein SORBIDRAFT_10g029400 [Sorghum bicolor] >gi|241915783|gb|EER88927.1| hypothetical protein SORBIDRAFT_10g029400 [Sorghum bicolor]
XM_010096817.1	gi|9294059|dbj|BAB02016.1|	MAP kinase [Arabidopsis thaliana]
XM_010096817.1	gi|399106776|gb|AFP20221.1|	MAP kinase [Nicotiana tabacum]
XM_010096817.1	gi|224135517|ref|XP_002322093.1|	predicted protein [Populus trichocarpa] >gi|222869089|gb|EEF06220.1| predicted protein [Populus trichocarpa]
XM_010096817.1	gi|449497497|ref|XP_004160419.1|	PREDICTED: mitogen-activated protein kinase 9-like [Cucumis sativus]
XM_010096817.1	gi|449439123|ref|XP_004137337.1|	PREDICTED: mitogen-activated protein kinase 9-like [Cucumis sativus]
XM_010096817.1	gi|219887085|gb|ACL53917.1|	unknown [Zea mays]
XM_010096817.1	gi|399106778|gb|AFP20222.1|	MAP kinase [Nicotiana tabacum]
XM_010096822.1	gi|462408240|gb|EMJ13574.1|	hypothetical protein PRUPE_ppa003707mg [Prunus persica]
XM_010096822.1	gi|255557483|ref|XP_002519772.1|	bromodomain-containing protein, putative [Ricinus communis] >gi|223541189|gb|EEF42745.1| bromodomain-containing protein, putative [Ricinus communis]
XM_010096822.1	gi|224061031|ref|XP_002300324.1|	global transcription factor group [Populus trichocarpa] >gi|222847582|gb|EEE85129.1| global transcription factor group [Populus trichocarpa]
XM_010096822.1	gi|359483574|ref|XP_002269681.2|	PREDICTED: transcription factor GTE9-like [Vitis vinifera]
XM_010096822.1	gi|224116480|ref|XP_002317311.1|	global transcription factor group [Populus trichocarpa] >gi|222860376|gb|EEE97923.1| global transcription factor group [Populus trichocarpa]
XM_010096822.1	gi|147826573|emb|CAN72911.1|	hypothetical protein VITISV_007433 [Vitis vinifera]
XM_010096822.1	gi|470114919|ref|XP_004293652.1|	PREDICTED: transcription factor GTE8-like [Fragaria vesca subsp. vesca]
XM_010096822.1	gi|297740594|emb|CBI30776.3|	unnamed protein product [Vitis vinifera]
XM_010096822.1	gi|356557783|ref|XP_003547190.1|	PREDICTED: transcription factor GTE8-like [Glycine max]
XM_010096822.1	gi|356549150|ref|XP_003542960.1|	PREDICTED: transcription factor GTE8-like [Glycine max]
XM_010096822.1	gi|449433591|ref|XP_004134581.1|	PREDICTED: transcription factor GTE11-like [Cucumis sativus] >gi|449523269|ref|XP_004168646.1| PREDICTED: transcription factor GTE11-like [Cucumis sativus]
XM_010096822.1	gi|255580043|ref|XP_002530855.1|	bromodomain-containing protein, putative [Ricinus communis] >gi|223529579|gb|EEF31529.1| bromodomain-containing protein, putative [Ricinus communis]
XM_010096822.1	gi|255565481|ref|XP_002523731.1|	bromodomain-containing protein, putative [Ricinus communis] >gi|223537035|gb|EEF38671.1| bromodomain-containing protein, putative [Ricinus communis]
XM_010096822.1	gi|357447117|ref|XP_003593834.1|	Bromodomain-containing factor [Medicago truncatula] >gi|355482882|gb|AES64085.1| Bromodomain-containing factor [Medicago truncatula]
XM_010096822.1	gi|255567701|ref|XP_002524829.1|	bromodomain-containing protein, putative [Ricinus communis] >gi|223535889|gb|EEF37549.1| bromodomain-containing protein, putative [Ricinus communis]
XM_010096822.1	gi|460374355|ref|XP_004232976.1|	PREDICTED: transcription factor GTE10-like [Solanum lycopersicum]
XM_010096822.1	gi|222637108|gb|EEE67240.1|	hypothetical protein OsJ_24385 [Oryza sativa Japonica Group]
XM_010096822.1	gi|115472285|ref|NP_001059741.1|	Os07g0507700 [Oryza sativa Japonica Group] >gi|113611277|dbj|BAF21655.1| Os07g0507700 [Oryza sativa Japonica Group]
XM_010096822.1	gi|218199690|gb|EEC82117.1|	hypothetical protein OsI_26141 [Oryza sativa Indica Group]
XM_010096822.1	gi|297791027|ref|XP_002863398.1|	predicted protein [Arabidopsis lyrata subsp. lyrata] >gi|297309233|gb|EFH39657.1| predicted protein [Arabidopsis lyrata subsp. lyrata]
XM_010096881.1	gi|462414566|gb|EMJ19303.1|	hypothetical protein PRUPE_ppa006719mg [Prunus persica]
XM_010096881.1	gi|470142942|ref|XP_004307149.1|	PREDICTED: SEC12-like protein 1-like [Fragaria vesca subsp. vesca]
XM_010096881.1	gi|225448865|ref|XP_002262948.1|	PREDICTED: SEC12-like protein 1-like [Vitis vinifera]
XM_010096881.1	gi|449441826|ref|XP_004138683.1|	PREDICTED: SEC12-like protein 1-like [Cucumis sativus]
XM_010096881.1	gi|356535527|ref|XP_003536296.1|	PREDICTED: SEC12-like protein 1-like [Glycine max]
XM_010096881.1	gi|449522724|ref|XP_004168376.1|	PREDICTED: LOW QUALITY PROTEIN: SEC12-like protein 1-like [Cucumis sativus]
XM_010096881.1	gi|356576347|ref|XP_003556294.1|	PREDICTED: SEC12-like protein 1-like [Glycine max]
XM_010096881.1	gi|224113177|ref|XP_002316416.1|	predicted protein [Populus trichocarpa] >gi|222865456|gb|EEF02587.1| predicted protein [Populus trichocarpa]
XM_010096881.1	gi|388521319|gb|AFK48721.1|	unknown [Lotus japonicus]
XM_010096881.1	gi|217073440|gb|ACJ85079.1|	unknown [Medicago truncatula]
XM_010096881.1	gi|296090365|emb|CBI40184.3|	unnamed protein product [Vitis vinifera]
XM_010096881.1	gi|460409178|ref|XP_004250016.1|	PREDICTED: SEC12-like protein 1-like [Solanum lycopersicum]
XM_010096881.1	gi|18409509|ref|NP_566961.1|	SEC12-like protein 1 [Arabidopsis thaliana] >gi|85687563|sp|Q8GYE0.2|PHF1_ARATH RecName: Full=SEC12-like protein 1; AltName: Full=Protein PHOSPHATE TRANSPORTER TRAFFIC FACILITATOR 1; Short=PHF-1 >gi|114050625|gb|ABI49462.1| At3g52190 [Arabidopsis thaliana] >gi|332645390|gb|AEE78911.1| SEC12-like protein 1 [Arabidopsis thaliana]
XM_010096881.1	gi|297819930|ref|XP_002877848.1|	hypothetical protein ARALYDRAFT_485583 [Arabidopsis lyrata subsp. lyrata] >gi|297323686|gb|EFH54107.1| hypothetical protein ARALYDRAFT_485583 [Arabidopsis lyrata subsp. lyrata]
XM_010096881.1	gi|115470957|ref|NP_001059077.1|	Os07g0187700 [Oryza sativa Japonica Group] >gi|34394605|dbj|BAC83907.1| transducin / WD-40 repeat protein-like [Oryza sativa Japonica Group] >gi|113610613|dbj|BAF20991.1| Os07g0187700 [Oryza sativa Japonica Group]
XM_010096881.1	gi|255584376|ref|XP_002532922.1|	nucleotide binding protein, putative [Ricinus communis] >gi|223527315|gb|EEF29464.1| nucleotide binding protein, putative [Ricinus communis]
XM_010096881.1	gi|242043182|ref|XP_002459462.1|	hypothetical protein SORBIDRAFT_02g005080 [Sorghum bicolor] >gi|241922839|gb|EER95983.1| hypothetical protein SORBIDRAFT_02g005080 [Sorghum bicolor]
XM_010096881.1	gi|293332173|ref|NP_001168883.1|	uncharacterized protein LOC100382688 [Zea mays]
XM_010096881.1	gi|357111294|ref|XP_003557449.1|	PREDICTED: SEC12-like protein 1-like [Brachypodium distachyon]
XM_010096881.1	gi|125599383|gb|EAZ38959.1|	hypothetical protein OsJ_23379 [Oryza sativa Japonica Group]
XM_010096943.1	gi|462401449|gb|EMJ07006.1|	hypothetical protein PRUPE_ppa010710mg [Prunus persica]
XM_010096943.1	gi|470133445|ref|XP_004302576.1|	PREDICTED: PHD finger protein ALFIN-LIKE 1-like [Fragaria vesca subsp. vesca]
XM_010096943.1	gi|302398555|gb|ADL36572.1|	ALF domain class transcription factor [Malus x domestica]
XM_010096943.1	gi|255574343|ref|XP_002528085.1|	phd/F-box containing protein, putative [Ricinus communis] >gi|223532474|gb|EEF34264.1| phd/F-box containing protein, putative [Ricinus communis]
XM_010096943.1	gi|296083161|emb|CBI22797.3|	unnamed protein product [Vitis vinifera]
XM_010096943.1	gi|225439426|ref|XP_002265093.1|	PREDICTED: PHD finger protein ALFIN-LIKE 1 isoform 1 [Vitis vinifera]
XM_010096943.1	gi|388515281|gb|AFK45702.1|	unknown [Lotus japonicus]
XM_010096943.1	gi|359481148|ref|XP_003632580.1|	PREDICTED: PHD finger protein ALFIN-LIKE 1 isoform 3 [Vitis vinifera]
XM_010096943.1	gi|356521020|ref|XP_003529156.1|	PREDICTED: PHD finger protein ALFIN-LIKE 1-like isoform 1 [Glycine max]
XM_010096943.1	gi|358349119|ref|XP_003638587.1|	PHD finger protein [Medicago truncatula] >gi|355504522|gb|AES85725.1| PHD finger protein [Medicago truncatula]
XM_010096943.1	gi|358248172|ref|NP_001239831.1|	uncharacterized protein LOC100793126 [Glycine max]
XM_010096943.1	gi|363806774|ref|NP_001242535.1|	uncharacterized protein LOC100779170 [Glycine max]
XM_010096943.1	gi|255638299|gb|ACU19462.1|	unknown [Glycine max]
XM_010096943.1	gi|413968382|gb|AFW90529.1|	PHD finger protein alfin-like-1-like isoform 1 [Phaseolus vulgaris]
XM_010096943.1	gi|359481146|ref|XP_003632579.1|	PREDICTED: PHD finger protein ALFIN-LIKE 1 isoform 2 [Vitis vinifera]
XM_010096943.1	gi|224087756|ref|XP_002308221.1|	predicted protein [Populus trichocarpa] >gi|118487534|gb|ABK95594.1| unknown [Populus trichocarpa] >gi|222854197|gb|EEE91744.1| predicted protein [Populus trichocarpa]
XM_010096943.1	gi|449439888|ref|XP_004137717.1|	PREDICTED: PHD finger protein ALFIN-LIKE 1-like [Cucumis sativus]
XM_010096943.1	gi|359481150|ref|XP_003632581.1|	PREDICTED: PHD finger protein ALFIN-LIKE 1 isoform 4 [Vitis vinifera]
XM_010096943.1	gi|307135937|gb|ADN33799.1|	phd/F-box containing protein [Cucumis melo subsp. melo]
XM_010096943.1	gi|356568100|ref|XP_003552251.1|	PREDICTED: PHD finger protein ALFIN-LIKE 1-like isoform 1 [Glycine max]
XM_010096976.1	gi|470142557|ref|XP_004306971.1|	PREDICTED: splicing factor 3B subunit 4-like [Fragaria vesca subsp. vesca]
XM_010096976.1	gi|225430808|ref|XP_002271291.1|	PREDICTED: splicing factor 3B subunit 4 [Vitis vinifera]
XM_010096976.1	gi|255550690|ref|XP_002516394.1|	spliceosome associated protein, putative [Ricinus communis] >gi|223544492|gb|EEF46011.1| spliceosome associated protein, putative [Ricinus communis]
XM_010096976.1	gi|462414626|gb|EMJ19363.1|	hypothetical protein PRUPE_ppa007508mg [Prunus persica]
XM_010096976.1	gi|449459840|ref|XP_004147654.1|	PREDICTED: splicing factor 3B subunit 4-like [Cucumis sativus] >gi|449498825|ref|XP_004160645.1| PREDICTED: splicing factor 3B subunit 4-like [Cucumis sativus]
XM_010096976.1	gi|338762832|gb|AEI98619.1|	hypothetical protein 111O18.6 [Coffea canephora]
XM_010096976.1	gi|356532261|ref|XP_003534692.1|	PREDICTED: splicing factor 3B subunit 4-like [Glycine max]
XM_010096976.1	gi|357460829|ref|XP_003600696.1|	Splicing factor 3B subunit [Medicago truncatula] >gi|355489744|gb|AES70947.1| Splicing factor 3B subunit [Medicago truncatula]
XM_010096976.1	gi|356544204|ref|XP_003540544.1|	PREDICTED: splicing factor 3B subunit 4-like [Glycine max]
XM_010096976.1	gi|460380054|ref|XP_004235773.1|	PREDICTED: splicing factor 3B subunit 4-like [Solanum lycopersicum]
XM_010096976.1	gi|326519747|dbj|BAK00246.1|	predicted protein [Hordeum vulgare subsp. vulgare]
XM_010096976.1	gi|115482332|ref|NP_001064759.1|	Os10g0457000 [Oryza sativa Japonica Group] >gi|113639368|dbj|BAF26673.1| Os10g0457000 [Oryza sativa Japonica Group]
XM_010096976.1	gi|242039481|ref|XP_002467135.1|	hypothetical protein SORBIDRAFT_01g020190 [Sorghum bicolor] >gi|241920989|gb|EER94133.1| hypothetical protein SORBIDRAFT_01g020190 [Sorghum bicolor]
XM_010096976.1	gi|357146461|ref|XP_003574000.1|	PREDICTED: splicing factor 3B subunit 4-like [Brachypodium distachyon]
XM_010096976.1	gi|297836592|ref|XP_002886178.1|	hypothetical protein ARALYDRAFT_480759 [Arabidopsis lyrata subsp. lyrata] >gi|297332018|gb|EFH62437.1| hypothetical protein ARALYDRAFT_480759 [Arabidopsis lyrata subsp. lyrata]
XM_010096976.1	gi|212274429|ref|NP_001130902.1|	uncharacterized protein LOC100192006 [Zea mays]
XM_010096976.1	gi|308081546|ref|NP_001183096.1|	uncharacterized protein LOC100501457 [Zea mays]
XM_010096976.1	gi|470146492|ref|XP_004308858.1|	PREDICTED: splicing factor 3B subunit 4-like [Fragaria vesca subsp. vesca]
XM_010096976.1	gi|15224186|ref|NP_179441.1|	splicing factor 3B subunit 4 [Arabidopsis thaliana] >gi|330251682|gb|AEC06776.1| splicing factor 3B subunit 4 [Arabidopsis thaliana]
XM_010096976.1	gi|14334958|gb|AAK59656.1|	putative spliceosome associated protein [Arabidopsis thaliana]
XM_010097000.1	gi|255548495|ref|XP_002515304.1|	triacylglycerol lipase, putative [Ricinus communis] >gi|223545784|gb|EEF47288.1| triacylglycerol lipase, putative [Ricinus communis]
XM_010097000.1	gi|462395710|gb|EMJ01509.1|	hypothetical protein PRUPE_ppa001821mg [Prunus persica]
XM_010097000.1	gi|470129099|ref|XP_004300465.1|	PREDICTED: uncharacterized protein LOC101303332 [Fragaria vesca subsp. vesca]
XM_010097000.1	gi|225437523|ref|XP_002270132.1|	PREDICTED: uncharacterized protein LOC100267577 [Vitis vinifera]
XM_010097000.1	gi|449436753|ref|XP_004136157.1|	PREDICTED: uncharacterized protein LOC101220023 [Cucumis sativus]
XM_010097000.1	gi|147788961|emb|CAN73724.1|	hypothetical protein VITISV_016652 [Vitis vinifera]
XM_010097000.1	gi|356534852|ref|XP_003535965.1|	PREDICTED: uncharacterized protein LOC100786628 [Glycine max]
XM_010097000.1	gi|356500082|ref|XP_003518863.1|	PREDICTED: uncharacterized protein LOC100807834 [Glycine max]
XM_010097000.1	gi|460367082|ref|XP_004229404.1|	PREDICTED: uncharacterized protein LOC101246277 [Solanum lycopersicum]
XM_010097000.1	gi|356503921|ref|XP_003520748.1|	PREDICTED: uncharacterized protein LOC100788786 [Glycine max]
XM_010097000.1	gi|357442301|ref|XP_003591428.1|	Lipase [Medicago truncatula] >gi|355480476|gb|AES61679.1| Lipase [Medicago truncatula]
XM_010097000.1	gi|449533453|ref|XP_004173690.1|	PREDICTED: uncharacterized protein LOC101226119, partial [Cucumis sativus]
XM_010097000.1	gi|356570991|ref|XP_003553665.1|	PREDICTED: uncharacterized protein LOC100817848 [Glycine max]
XM_010097000.1	gi|297743960|emb|CBI36930.3|	unnamed protein product [Vitis vinifera]
XM_010097000.1	gi|224064490|ref|XP_002301502.1|	predicted protein [Populus trichocarpa] >gi|222843228|gb|EEE80775.1| predicted protein [Populus trichocarpa]
XM_010097000.1	gi|297848470|ref|XP_002892116.1|	lipase class 3 family protein [Arabidopsis lyrata subsp. lyrata] >gi|297337958|gb|EFH68375.1| lipase class 3 family protein [Arabidopsis lyrata subsp. lyrata]
XM_010097000.1	gi|18378994|ref|NP_563660.1|	alpha/beta-hydrolase domain-containing protein [Arabidopsis thaliana] >gi|332189334|gb|AEE27455.1| alpha/beta-hydrolase domain-containing protein [Arabidopsis thaliana]
XM_010097000.1	gi|22655024|gb|AAM98103.1|	At1g02660/T14P4_9 [Arabidopsis thaliana]
XM_010097000.1	gi|15081707|gb|AAK82508.1|	At1g02660/T14P4_9 [Arabidopsis thaliana]
XM_010097000.1	gi|9972384|gb|AAG10634.1|AC022521_12	Hypothetical protein [Arabidopsis thaliana]
XM_010097007.1	gi|470103138|ref|XP_004288001.1|	PREDICTED: small RNA degrading nuclease 3-like [Fragaria vesca subsp. vesca]
XM_010097007.1	gi|449448294|ref|XP_004141901.1|	PREDICTED: small RNA degrading nuclease 3-like [Cucumis sativus] >gi|449517369|ref|XP_004165718.1| PREDICTED: small RNA degrading nuclease 3-like [Cucumis sativus]
XM_010097007.1	gi|388506214|gb|AFK41173.1|	unknown [Lotus japonicus]
XM_010097007.1	gi|462403594|gb|EMJ09151.1|	hypothetical protein PRUPE_ppa017261mg, partial [Prunus persica]
XM_010097007.1	gi|255567879|ref|XP_002524917.1|	exonuclease, putative [Ricinus communis] >gi|223535752|gb|EEF37414.1| exonuclease, putative [Ricinus communis]
XM_010097007.1	gi|356563578|ref|XP_003550038.1|	PREDICTED: small RNA degrading nuclease 3-like [Glycine max]
XM_010097007.1	gi|460408112|ref|XP_004249491.1|	PREDICTED: small RNA degrading nuclease 3-like [Solanum lycopersicum]
XM_010097007.1	gi|297794263|ref|XP_002865016.1|	exonuclease [Arabidopsis lyrata subsp. lyrata] >gi|297310851|gb|EFH41275.1| exonuclease [Arabidopsis lyrata subsp. lyrata]
XM_010097007.1	gi|359480658|ref|XP_002278458.2|	PREDICTED: small RNA degrading nuclease 3-like [Vitis vinifera]
XM_010097007.1	gi|296087401|emb|CBI33775.3|	unnamed protein product [Vitis vinifera]
XM_010097007.1	gi|79547863|ref|NP_201525.2|	small RNA degrading nuclease 3 [Arabidopsis thaliana] >gi|75330762|sp|Q8RXK2.1|SDN3_ARATH RecName: Full=Small RNA degrading nuclease 3 >gi|332010934|gb|AED98317.1| small RNA degrading nuclease 3 [Arabidopsis thaliana]
XM_010097007.1	gi|10177611|dbj|BAB10958.1|	unnamed protein product [Arabidopsis thaliana]
XM_010097007.1	gi|32488922|emb|CAE04503.1|	OSJNBb0059K02.13 [Oryza sativa Japonica Group]
XM_010097007.1	gi|90399365|emb|CAH68267.1|	H0212B02.12 [Oryza sativa Indica Group] >gi|116311960|emb|CAJ86319.1| OSIGBa0113E10.2 [Oryza sativa Indica Group]
XM_010097007.1	gi|115460984|ref|NP_001054092.1|	Os04g0650600 [Oryza sativa Japonica Group] >gi|113565663|dbj|BAF16006.1| Os04g0650600 [Oryza sativa Japonica Group]
XM_010097007.1	gi|218195715|gb|EEC78142.1|	hypothetical protein OsI_17699 [Oryza sativa Indica Group]
XM_010097007.1	gi|357166426|ref|XP_003580706.1|	PREDICTED: small RNA degrading nuclease 3-like [Brachypodium distachyon]
XM_010097007.1	gi|186510862|ref|NP_190579.2|	small RNA degrading nuclease 1 [Arabidopsis thaliana] >gi|215274638|sp|A3KPE8.1|SDN1_ARATH RecName: Full=Small RNA degrading nuclease 1 >gi|126352268|gb|ABO09879.1| At3g50100 [Arabidopsis thaliana] >gi|195971097|gb|ACG60893.1| small RNA-degrading nuclease 1 [Arabidopsis thaliana] >gi|332645105|gb|AEE78626.1| small RNA degrading nuclease 1 [Arabidopsis thaliana]
XM_010097007.1	gi|6522931|emb|CAB62118.1|	hypothetical protein [Arabidopsis thaliana]
XM_010097007.1	gi|242077442|ref|XP_002448657.1|	hypothetical protein SORBIDRAFT_06g030900 [Sorghum bicolor] >gi|241939840|gb|EES12985.1| hypothetical protein SORBIDRAFT_06g030900 [Sorghum bicolor]
XM_010097012.1	gi|357482765|ref|XP_003611669.1|	ADP-ribosylation factor [Medicago truncatula] >gi|355513004|gb|AES94627.1| ADP-ribosylation factor [Medicago truncatula]
XM_010097012.1	gi|147810961|emb|CAN59803.1|	hypothetical protein VITISV_038875 [Vitis vinifera]
XM_010097012.1	gi|462401623|gb|EMJ07180.1|	hypothetical protein PRUPE_ppa012138mg [Prunus persica]
XM_010097012.1	gi|255567885|ref|XP_002524920.1|	ADP-ribosylation factor, arf, putative [Ricinus communis] >gi|223535755|gb|EEF37417.1| ADP-ribosylation factor, arf, putative [Ricinus communis]
XM_010097012.1	gi|224084398|ref|XP_002307284.1|	predicted protein [Populus trichocarpa] >gi|222856733|gb|EEE94280.1| predicted protein [Populus trichocarpa]
XM_010097012.1	gi|296087398|emb|CBI33772.3|	unnamed protein product [Vitis vinifera]
XM_010097012.1	gi|225438827|ref|XP_002278476.1|	PREDICTED: ADP-ribosylation factor 1 [Vitis vinifera]
XM_010097012.1	gi|470103130|ref|XP_004287997.1|	PREDICTED: ADP-ribosylation factor 1-like [Fragaria vesca subsp. vesca]
XM_010097012.1	gi|351721791|ref|NP_001238245.1|	uncharacterized protein LOC100305887 [Glycine max]
XM_010097012.1	gi|449448292|ref|XP_004141900.1|	PREDICTED: ADP-ribosylation factor 1-like [Cucumis sativus]
XM_010097012.1	gi|449485432|ref|XP_004157166.1|	PREDICTED: ADP-ribosylation factor 1-like [Cucumis sativus]
XM_010097012.1	gi|15241463|ref|NP_196971.1|	ADP-ribosylation factor A1B [Arabidopsis thaliana] >gi|7573316|emb|CAB87634.1| ADP-ribosylation factor-like protein [Arabidopsis thaliana] >gi|332004678|gb|AED92061.1| ADP-ribosylation factor A1B [Arabidopsis thaliana]
XM_010097012.1	gi|6573751|gb|AAF17671.1|AC009398_20	F20B24.7 [Arabidopsis thaliana]
XM_010097012.1	gi|413945813|gb|AFW78462.1|	hypothetical protein ZEAMMB73_418055 [Zea mays]
XM_010097012.1	gi|293335521|ref|NP_001170436.1|	uncharacterized protein LOC100384428 [Zea mays]
XM_010097012.1	gi|388520927|gb|AFK48525.1|	unknown [Lotus japonicus]
XM_010097012.1	gi|11131023|sp|O48649.3|ARF1_SALBA	RecName: Full=ADP-ribosylation factor 1 >gi|2852443|dbj|BAA24696.1| ADP-ribosylation factor [Salix bakko] >gi|29124981|gb|AAO63780.1| ADP-ribosylation factor 2 [Populus tremuloides]
XM_010097012.1	gi|413945808|gb|AFW78457.1|	hypothetical protein ZEAMMB73_418055 [Zea mays]
XM_010097012.1	gi|413932673|gb|AFW67224.1|	hypothetical protein ZEAMMB73_332083 [Zea mays]
XM_010097012.1	gi|293337233|ref|NP_001168955.1|	uncharacterized protein LOC100382775 [Zea mays]
XM_010097045.1	gi|462397653|gb|EMJ03321.1|	hypothetical protein PRUPE_ppa006926mg [Prunus persica]
XM_010097045.1	gi|359484545|ref|XP_002280468.2|	PREDICTED: probable protein phosphatase 2C 6-like [Vitis vinifera]
XM_010097045.1	gi|147767775|emb|CAN71518.1|	hypothetical protein VITISV_042313 [Vitis vinifera]
XM_010097045.1	gi|470102046|ref|XP_004287470.1|	PREDICTED: probable protein phosphatase 2C 6-like [Fragaria vesca subsp. vesca]
XM_010097045.1	gi|357520863|ref|XP_003630720.1|	Protein phosphatase 2C [Medicago truncatula] >gi|355524742|gb|AET05196.1| Protein phosphatase 2C [Medicago truncatula]
XM_010097045.1	gi|297738761|emb|CBI28006.3|	unnamed protein product [Vitis vinifera]
XM_010097045.1	gi|356523775|ref|XP_003530510.1|	PREDICTED: probable protein phosphatase 2C 6-like [Glycine max]
XM_010097045.1	gi|356513169|ref|XP_003525286.1|	PREDICTED: probable protein phosphatase 2C 6-like [Glycine max]
XM_010097045.1	gi|449489796|ref|XP_004158418.1|	PREDICTED: probable protein phosphatase 2C 6-like [Cucumis sativus]
XM_010097045.1	gi|449435774|ref|XP_004135669.1|	PREDICTED: probable protein phosphatase 2C 6-like [Cucumis sativus]
XM_010097045.1	gi|255546333|ref|XP_002514226.1|	protein phosphatase 2c, putative [Ricinus communis] >gi|223546682|gb|EEF48180.1| protein phosphatase 2c, putative [Ricinus communis]
XM_010097045.1	gi|224114515|ref|XP_002332349.1|	predicted protein [Populus trichocarpa] >gi|222832070|gb|EEE70547.1| predicted protein [Populus trichocarpa]
XM_010097045.1	gi|3643082|gb|AAC36697.1|	protein phosphatase-2C [Mesembryanthemum crystallinum]
XM_010097045.1	gi|102139985|gb|ABF70120.1|	protein phosphatase 2C, putative [Musa balbisiana]
XM_010097045.1	gi|225442477|ref|XP_002278271.1|	PREDICTED: probable protein phosphatase 2C 6 [Vitis vinifera] >gi|297743199|emb|CBI36066.3| unnamed protein product [Vitis vinifera]
XM_010097045.1	gi|225442472|ref|XP_002278143.1|	PREDICTED: probable protein phosphatase 2C 6 [Vitis vinifera] >gi|297743194|emb|CBI36061.3| unnamed protein product [Vitis vinifera]
XM_010097045.1	gi|357135330|ref|XP_003569263.1|	PREDICTED: probable protein phosphatase 2C 6-like [Brachypodium distachyon]
XM_010097045.1	gi|414881572|tpg|DAA58703.1|	TPA: putative protein phosphatase 2C family protein [Zea mays]
XM_010097045.1	gi|226502068|ref|NP_001147858.1|	LOC100281468 [Zea mays] >gi|195614164|gb|ACG28912.1| protein phosphatase 2C ABI2 [Zea mays]
XM_010097045.1	gi|242053397|ref|XP_002455844.1|	hypothetical protein SORBIDRAFT_03g026070 [Sorghum bicolor] >gi|241927819|gb|EES00964.1| hypothetical protein SORBIDRAFT_03g026070 [Sorghum bicolor]
XM_010097077.1	gi|462399316|gb|EMJ04984.1|	hypothetical protein PRUPE_ppa001872mg [Prunus persica]
XM_010097077.1	gi|470102016|ref|XP_004287455.1|	PREDICTED: CRS2-associated factor 1, chloroplastic-like [Fragaria vesca subsp. vesca]
XM_010097077.1	gi|449443167|ref|XP_004139352.1|	PREDICTED: CRS2-associated factor 1, chloroplastic-like [Cucumis sativus] >gi|449521361|ref|XP_004167698.1| PREDICTED: CRS2-associated factor 1, chloroplastic-like [Cucumis sativus]
XM_010097077.1	gi|225445140|ref|XP_002280611.1|	PREDICTED: CRS2-associated factor 1, chloroplastic [Vitis vinifera]
XM_010097077.1	gi|255589857|ref|XP_002535109.1|	conserved hypothetical protein [Ricinus communis] >gi|223524018|gb|EEF27274.1| conserved hypothetical protein [Ricinus communis]
XM_010097077.1	gi|224113759|ref|XP_002332503.1|	predicted protein [Populus trichocarpa] >gi|222832483|gb|EEE70960.1| predicted protein [Populus trichocarpa]
XM_010097077.1	gi|297738777|emb|CBI28022.3|	unnamed protein product [Vitis vinifera]
XM_010097077.1	gi|460387187|ref|XP_004239268.1|	PREDICTED: CRS2-associated factor 1, chloroplastic-like [Solanum lycopersicum]
XM_010097077.1	gi|356527769|ref|XP_003532480.1|	PREDICTED: CRS2-associated factor 1, chloroplastic-like [Glycine max]
XM_010097077.1	gi|356495236|ref|XP_003516485.1|	PREDICTED: CRS2-associated factor 1, chloroplastic-like [Glycine max]
XM_010097077.1	gi|357520913|ref|XP_003630745.1|	CRS2-associated factor [Medicago truncatula] >gi|355524767|gb|AET05221.1| CRS2-associated factor [Medicago truncatula]
XM_010097077.1	gi|297836246|ref|XP_002886005.1|	hypothetical protein ARALYDRAFT_480467 [Arabidopsis lyrata subsp. lyrata] >gi|297331845|gb|EFH62264.1| hypothetical protein ARALYDRAFT_480467 [Arabidopsis lyrata subsp. lyrata]
XM_010097077.1	gi|18399222|ref|NP_565462.1|	CRS2-associated factor 1 [Arabidopsis thaliana] >gi|75266026|sp|Q9SL79.2|CAF1P_ARATH RecName: Full=CRS2-associated factor 1, chloroplastic; AltName: Full=Chloroplastic group IIA intron splicing facilitator CRS2-associated factor 1; Flags: Precursor >gi|20197570|gb|AAD24394.2| expressed protein [Arabidopsis thaliana] >gi|330251862|gb|AEC06956.1| CRS2-associated factor 1 [Arabidopsis thaliana]
XM_010097077.1	gi|147799432|emb|CAN76866.1|	hypothetical protein VITISV_012308 [Vitis vinifera]
XM_010097077.1	gi|242082009|ref|XP_002445773.1|	hypothetical protein SORBIDRAFT_07g025550 [Sorghum bicolor] >gi|241942123|gb|EES15268.1| hypothetical protein SORBIDRAFT_07g025550 [Sorghum bicolor]
XM_010097077.1	gi|357132246|ref|XP_003567742.1|	PREDICTED: CRS2-associated factor 1, chloroplastic-like [Brachypodium distachyon]
XM_010097077.1	gi|218188278|gb|EEC70705.1|	hypothetical protein OsI_02075 [Oryza sativa Indica Group]
XM_010097077.1	gi|115436730|ref|NP_001043122.1|	Os01g0495900 [Oryza sativa Japonica Group] >gi|75109409|sp|Q5VMQ5.1|CAF1P_ORYSJ RecName: Full=CRS2-associated factor 1, chloroplastic; AltName: Full=Chloroplastic group IIA intron splicing facilitator CRS2-associated factor 1; Flags: Precursor >gi|113532653|dbj|BAF05036.1| Os01g0495900 [Oryza sativa Japonica Group]
XM_010097077.1	gi|162462028|ref|NP_001105220.1|	CRS2-associated factor 1, chloroplastic precursor [Zea mays] >gi|75147312|sp|Q84N49.1|CAF1P_MAIZE RecName: Full=CRS2-associated factor 1, chloroplastic; AltName: Full=Chloroplastic group IIA intron splicing facilitator CRS2-associated factor 1; Flags: Precursor >gi|30349367|gb|AAP22135.1| CRS2-associated factor 1 [Zea mays]
XM_010097077.1	gi|194688996|gb|ACF78582.1|	unknown [Zea mays] >gi|194700546|gb|ACF84357.1| unknown [Zea mays] >gi|223974875|gb|ACN31625.1| unknown [Zea mays]
XM_010097101.1	gi|255545372|ref|XP_002513746.1|	porphobilinogen synthase, putative [Ricinus communis] >gi|223546832|gb|EEF48329.1| porphobilinogen synthase, putative [Ricinus communis]
XM_010097101.1	gi|449441790|ref|XP_004138665.1|	PREDICTED: delta-aminolevulinic acid dehydratase, chloroplastic-like [Cucumis sativus]
XM_010097101.1	gi|225459583|ref|XP_002285863.1|	PREDICTED: delta-aminolevulinic acid dehydratase, chloroplastic [Vitis vinifera] >gi|147778245|emb|CAN65137.1| hypothetical protein VITISV_011727 [Vitis vinifera] >gi|302141802|emb|CBI19005.3| unnamed protein product [Vitis vinifera]
XM_010097101.1	gi|297838745|ref|XP_002887254.1|	hypothetical protein ARALYDRAFT_339208 [Arabidopsis lyrata subsp. lyrata] >gi|297333095|gb|EFH63513.1| hypothetical protein ARALYDRAFT_339208 [Arabidopsis lyrata subsp. lyrata]
XM_010097101.1	gi|15222443|ref|NP_177132.1|	delta-aminolevulinic acid dehydratase [Arabidopsis thaliana] >gi|145327197|ref|NP_001077800.1| delta-aminolevulinic acid dehydratase [Arabidopsis thaliana] >gi|12229846|sp|Q9SFH9.1|HEM2_ARATH RecName: Full=Delta-aminolevulinic acid dehydratase, chloroplastic; Short=ALADH; AltName: Full=Porphobilinogen synthase; Flags: Precursor >gi|13605645|gb|AAK32816.1|AF361803_1 At1g69740/T6C23_6 [Arabidopsis …
XM_010097101.1	gi|224063068|ref|XP_002300981.1|	predicted protein [Populus trichocarpa] >gi|222842707|gb|EEE80254.1| predicted protein [Populus trichocarpa]
XM_010097101.1	gi|462419486|gb|EMJ23749.1|	hypothetical protein PRUPE_ppa006219mg [Prunus persica] >gi|462419487|gb|EMJ23750.1| hypothetical protein PRUPE_ppa006219mg [Prunus persica]
XM_010097101.1	gi|13183730|gb|AAK15323.1|AF332195_1	aminolevulinate dehydratase [Raphanus sativus]
XM_010097101.1	gi|1097877|prf||2114378A	aminolevulinate dehydratase
XM_010097101.1	gi|470112980|ref|XP_004292706.1|	PREDICTED: delta-aminolevulinic acid dehydratase, chloroplastic-like [Fragaria vesca subsp. vesca]
XM_010097101.1	gi|357463573|ref|XP_003602068.1|	Delta-aminolevulinic acid dehydratase [Medicago truncatula] >gi|355491116|gb|AES72319.1| Delta-aminolevulinic acid dehydratase [Medicago truncatula]
XM_010097101.1	gi|232244|sp|P30124.1|HEM2_PEA	RecName: Full=Delta-aminolevulinic acid dehydratase, chloroplastic; Short=ALADH; AltName: Full=Porphobilinogen synthase; Flags: Precursor >gi|169031|gb|AAA33640.1| aminolevulinic acid dehydratase, partial [Pisum sativum]
XM_010097101.1	gi|351721201|ref|NP_001238737.1|	delta-aminolevulinic acid dehydratase, chloroplastic [Glycine max] >gi|1170214|sp|P43210.1|HEM2_SOYBN RecName: Full=Delta-aminolevulinic acid dehydratase, chloroplastic; Short=ALADH; AltName: Full=Porphobilinogen synthase; Flags: Precursor >gi|468000|gb|AAA18342.1| delta-aminolevulinic acid dehydratase [Glycine max]
XM_010097101.1	gi|217073432|gb|ACJ85075.1|	unknown [Medicago truncatula] >gi|388520413|gb|AFK48268.1| unknown [Medicago truncatula]
XM_010097101.1	gi|1170215|sp|P24493.2|HEM2_SPIOL	RecName: Full=Delta-aminolevulinic acid dehydratase, chloroplastic; Short=ALAD; Short=ALADH; AltName: Full=Porphobilinogen synthase; Flags: Precursor >gi|805062|emb|CAA40974.1| porphobilinogen synthase [Spinacia oleracea]
XM_010097101.1	gi|326495176|dbj|BAJ85684.1|	predicted protein [Hordeum vulgare subsp. vulgare]
XM_010097101.1	gi|115469822|ref|NP_001058510.1|	Os06g0704600 [Oryza sativa Japonica Group] >gi|75112484|sp|Q5Z8V9.1|HEM2_ORYSJ RecName: Full=Delta-aminolevulinic acid dehydratase, chloroplastic; Short=ALADH; AltName: Full=Porphobilinogen synthase; Flags: Precursor >gi|113596550|dbj|BAF20424.1| Os06g0704600 [Oryza sativa Japonica Group]
XM_010097101.1	gi|125556678|gb|EAZ02284.1|	hypothetical protein OsI_24384 [Oryza sativa Indica Group]
XM_010097101.1	gi|228730|prf||1809406A	aminolevulinate dehydratase
XM_010097101.1	gi|343161644|dbj|BAK57505.1|	aminolevulinic acid dehydratase [Triticum aestivum]
XM_010097102.1	gi|462424480|gb|EMJ28743.1|	hypothetical protein PRUPE_ppa010373mg [Prunus persica]
XM_010097102.1	gi|470109181|ref|XP_004290880.1|	PREDICTED: two-component response regulator ARR9-like [Fragaria vesca subsp. vesca]
XM_010097102.1	gi|356509391|ref|XP_003523433.1|	PREDICTED: two-component response regulator ARR9-like [Glycine max]
XM_010097102.1	gi|255646817|gb|ACU23880.1|	unknown [Glycine max]
XM_010097102.1	gi|356515915|ref|XP_003526642.1|	PREDICTED: two-component response regulator ARR9-like [Glycine max]
XM_010097102.1	gi|388511259|gb|AFK43691.1|	unknown [Lotus japonicus]
XM_010097102.1	gi|388505720|gb|AFK40926.1|	unknown [Lotus japonicus]
XM_010097102.1	gi|309951230|emb|CBX43985.1|	putative A-type response regulator 3 [Populus x canadensis]
XM_010097102.1	gi|224066817|ref|XP_002302230.1|	type-a response regulator [Populus trichocarpa] >gi|222843956|gb|EEE81503.1| type-a response regulator [Populus trichocarpa]
XM_010097102.1	gi|388511879|gb|AFK44001.1|	unknown [Medicago truncatula]
XM_010097102.1	gi|217075290|gb|ACJ86005.1|	unknown [Medicago truncatula] >gi|388493820|gb|AFK34976.1| unknown [Medicago truncatula]
XM_010097102.1	gi|359492520|ref|XP_002284504.2|	PREDICTED: two-component response regulator ARR9-like [Vitis vinifera]
XM_010097102.1	gi|255545370|ref|XP_002513745.1|	Two-component response regulator ARR9, putative [Ricinus communis] >gi|223546831|gb|EEF48328.1| Two-component response regulator ARR9, putative [Ricinus communis]
XM_010097102.1	gi|302141801|emb|CBI19004.3|	unnamed protein product [Vitis vinifera]
XM_010097102.1	gi|449464160|ref|XP_004149797.1|	PREDICTED: two-component response regulator ARR9-like [Cucumis sativus]
XM_010097102.1	gi|356549441|ref|XP_003543102.1|	PREDICTED: two-component response regulator ARR8-like [Glycine max]
XM_010097102.1	gi|195644464|gb|ACG41700.1|	RR4 - Corn type-A response regulator [Zea mays]
XM_010097102.1	gi|226492050|ref|NP_001146776.1|	uncharacterized protein LOC100280379 [Zea mays] >gi|413951289|gb|AFW83938.1| response regulator 4 [Zea mays]
XM_010097102.1	gi|162459025|ref|NP_001104855.1|	LOC541630 [Zea mays] >gi|12060384|dbj|BAB20579.1| response regulator 4 [Zea mays]
XM_010097102.1	gi|115442281|ref|NP_001045420.1|	Os01g0952500 [Oryza sativa Japonica Group] >gi|71273481|emb|CAI79408.1| Type A response regulator 4 [Oryza sativa Indica Group] >gi|87116386|dbj|BAE79352.1| typeA response regulator 4 [Oryza sativa Japonica Group] >gi|113534951|dbj|BAF07334.1| Os01g0952500 [Oryza sativa Japonica Group] >gi|118790806|tpd|FAA00262.1| TPA: A-type response regulator [Oryza sativa Japonica Group]
XM_010097121.1	gi|462424379|gb|EMJ28642.1|	hypothetical protein PRUPE_ppa001566mg [Prunus persica]
XM_010097121.1	gi|470109220|ref|XP_004290898.1|	PREDICTED: SWI/SNF complex subunit SWI3C-like [Fragaria vesca subsp. vesca]
XM_010097121.1	gi|224082324|ref|XP_002306648.1|	chromatin remodeling complex subunit [Populus trichocarpa] >gi|222856097|gb|EEE93644.1| chromatin remodeling complex subunit [Populus trichocarpa]
XM_010097121.1	gi|359492375|ref|XP_002284548.2|	PREDICTED: SWI/SNF complex subunit SWI3C-like [Vitis vinifera]
XM_010097121.1	gi|449449761|ref|XP_004142633.1|	PREDICTED: SWI/SNF complex subunit SWI3C-like [Cucumis sativus]
XM_010097121.1	gi|356518555|ref|XP_003527944.1|	PREDICTED: SWI/SNF complex subunit SWI3C-like [Glycine max]
XM_010097121.1	gi|356507640|ref|XP_003522572.1|	PREDICTED: SWI/SNF complex subunit SWI3C-like [Glycine max]
XM_010097121.1	gi|449500660|ref|XP_004161161.1|	PREDICTED: LOW QUALITY PROTEIN: SWI/SNF complex subunit SWI3C-like [Cucumis sativus]
XM_010097121.1	gi|255558620|ref|XP_002520335.1|	DNA binding protein, putative [Ricinus communis] >gi|223540554|gb|EEF42121.1| DNA binding protein, putative [Ricinus communis]
XM_010097121.1	gi|302141785|emb|CBI18988.3|	unnamed protein product [Vitis vinifera]
XM_010097121.1	gi|356547495|ref|XP_003542147.1|	PREDICTED: SWI/SNF complex subunit SWI3C [Glycine max]
XM_010097121.1	gi|356554630|ref|XP_003545647.1|	PREDICTED: SWI/SNF complex subunit SWI3C-like [Glycine max]
XM_010097121.1	gi|460392881|ref|XP_004242041.1|	PREDICTED: SWI/SNF complex subunit SWI3C-like [Solanum lycopersicum]
XM_010097121.1	gi|15219067|ref|NP_173589.1|	SWI/SNF complex subunit SWI3C [Arabidopsis thaliana] >gi|75315301|sp|Q9XI07.1|SWI3C_ARATH RecName: Full=SWI/SNF complex subunit SWI3C; Short=AtSWI3C; AltName: Full=Transcription regulatory protein SWI3C >gi|5263321|gb|AAD41423.1|AC007727_12 Contains similarity to gb|AF033823 moira protein from Drosophila melanogaster and contains a PF|00249 Myb-like DNA-binding domain. EST gb|Z25609 comes from th…
XM_010097121.1	gi|297850600|ref|XP_002893181.1|	ATSWI3C [Arabidopsis lyrata subsp. lyrata] >gi|297339023|gb|EFH69440.1| ATSWI3C [Arabidopsis lyrata subsp. lyrata]
XM_010097121.1	gi|115484499|ref|NP_001065911.1|	Os11g0183700 [Oryza sativa Japonica Group] >gi|77549015|gb|ABA91812.1| SWIRM domain containing protein, expressed [Oryza sativa Japonica Group] >gi|113644615|dbj|BAF27756.1| Os11g0183700 [Oryza sativa Japonica Group]
XM_010097121.1	gi|222615636|gb|EEE51768.1|	hypothetical protein OsJ_33208 [Oryza sativa Japonica Group]
XM_010097121.1	gi|218185378|gb|EEC67805.1|	hypothetical protein OsI_35371 [Oryza sativa Indica Group]
XM_010097121.1	gi|326528599|dbj|BAJ93481.1|	predicted protein [Hordeum vulgare subsp. vulgare]
XM_010097121.1	gi|413925520|gb|AFW65452.1|	hypothetical protein ZEAMMB73_247521 [Zea mays]
XM_010097134.1	gi|449463416|ref|XP_004149430.1|	PREDICTED: auxilin-related protein 2-like [Cucumis sativus] >gi|449499079|ref|XP_004160715.1| PREDICTED: auxilin-related protein 2-like [Cucumis sativus]
XM_010097134.1	gi|470109240|ref|XP_004290908.1|	PREDICTED: auxilin-related protein 1-like [Fragaria vesca subsp. vesca]
XM_010097134.1	gi|224063038|ref|XP_002300968.1|	predicted protein [Populus trichocarpa] >gi|222842694|gb|EEE80241.1| predicted protein [Populus trichocarpa]
XM_010097134.1	gi|15219059|ref|NP_173585.1|	auxilin-like protein [Arabidopsis thaliana] >gi|5263317|gb|AAD41419.1|AC007727_8 EST gb|AA042488 comes from this gene [Arabidopsis thaliana] >gi|20466223|gb|AAM20429.1| auxilin-like protein [Arabidopsis thaliana] >gi|34098885|gb|AAQ56825.1| At1g21660 [Arabidopsis thaliana] >gi|332192015|gb|AEE30136.1| auxilin-like protein [Arabidopsis thaliana]
XM_010097134.1	gi|297845138|ref|XP_002890450.1|	heat shock protein binding protein [Arabidopsis lyrata subsp. lyrata] >gi|297336292|gb|EFH66709.1| heat shock protein binding protein [Arabidopsis lyrata subsp. lyrata]
XM_010097134.1	gi|356518565|ref|XP_003527949.1|	PREDICTED: auxilin-related protein 2-like [Glycine max]
XM_010097134.1	gi|356507636|ref|XP_003522570.1|	PREDICTED: auxilin-related protein 1-like [Glycine max]
XM_010097134.1	gi|460392885|ref|XP_004242043.1|	PREDICTED: uncharacterized protein LOC101265552 isoform 1 [Solanum lycopersicum]
XM_010097134.1	gi|460392887|ref|XP_004242044.1|	PREDICTED: uncharacterized protein LOC101265552 isoform 2 [Solanum lycopersicum]
XM_010097134.1	gi|225438408|ref|XP_002275766.1|	PREDICTED: auxilin-related protein 2-like [Vitis vinifera]
XM_010097134.1	gi|470104184|ref|XP_004288492.1|	PREDICTED: auxilin-related protein 2-like [Fragaria vesca subsp. vesca]
XM_010097134.1	gi|255567186|ref|XP_002524574.1|	auxilin, putative [Ricinus communis] >gi|223536127|gb|EEF37782.1| auxilin, putative [Ricinus communis]
XM_010097134.1	gi|460401462|ref|XP_004246243.1|	PREDICTED: auxilin-related protein 1-like [Solanum lycopersicum]
XM_010097134.1	gi|242085810|ref|XP_002443330.1|	hypothetical protein SORBIDRAFT_08g017590 [Sorghum bicolor] >gi|241944023|gb|EES17168.1| hypothetical protein SORBIDRAFT_08g017590 [Sorghum bicolor]
XM_010097134.1	gi|296082582|emb|CBI21587.3|	unnamed protein product [Vitis vinifera]
XM_010097134.1	gi|77552445|gb|ABA95242.1|	expressed protein [Oryza sativa Japonica Group]
XM_010097134.1	gi|357464767|ref|XP_003602665.1|	Auxilin-like protein [Medicago truncatula] >gi|358348402|ref|XP_003638236.1| Auxilin-like protein [Medicago truncatula] >gi|355491713|gb|AES72916.1| Auxilin-like protein [Medicago truncatula] >gi|355504171|gb|AES85374.1| Auxilin-like protein [Medicago truncatula]
XM_010097134.1	gi|218186154|gb|EEC68581.1|	hypothetical protein OsI_36921 [Oryza sativa Indica Group]
XM_010097134.1	gi|115488966|ref|NP_001066970.1|	Os12g0548200 [Oryza sativa Japonica Group] >gi|77556081|gb|ABA98877.1| expressed protein [Oryza sativa Japonica Group] >gi|113649477|dbj|BAF29989.1| Os12g0548200 [Oryza sativa Japonica Group]
XM_010097134.1	gi|357150912|ref|XP_003575620.1|	PREDICTED: auxilin-related protein 2-like [Brachypodium distachyon]
XM_010097161.1	gi|225429361|ref|XP_002273029.1|	PREDICTED: tryptophanyl-tRNA synthetase [Vitis vinifera] >gi|296081565|emb|CBI20570.3| unnamed protein product [Vitis vinifera]
XM_010097161.1	gi|470109766|ref|XP_004291161.1|	PREDICTED: tryptophan--tRNA ligase-like [Fragaria vesca subsp. vesca]
XM_010097161.1	gi|255550960|ref|XP_002516528.1|	tryptophanyl-tRNA synthetase, putative [Ricinus communis] >gi|223544348|gb|EEF45869.1| tryptophanyl-tRNA synthetase, putative [Ricinus communis]
XM_010097161.1	gi|224075399|ref|XP_002304617.1|	predicted protein [Populus trichocarpa] >gi|222842049|gb|EEE79596.1| predicted protein [Populus trichocarpa]
XM_010097161.1	gi|449436894|ref|XP_004136227.1|	PREDICTED: tryptophan--tRNA ligase-like [Cucumis sativus]
XM_010097161.1	gi|462418521|gb|EMJ22784.1|	hypothetical protein PRUPE_ppa025950mg, partial [Prunus persica]
XM_010097161.1	gi|460415516|ref|XP_004253104.1|	PREDICTED: tryptophan--tRNA ligase-like [Solanum lycopersicum]
XM_010097161.1	gi|356510049|ref|XP_003523753.1|	PREDICTED: tryptophanyl-tRNA synthetase-like [Glycine max]
XM_010097161.1	gi|356518366|ref|XP_003527850.1|	PREDICTED: tryptophanyl-tRNA synthetase-like [Glycine max]
XM_010097161.1	gi|357136379|ref|XP_003569782.1|	PREDICTED: tryptophanyl-tRNA synthetase-like isoform 2 [Brachypodium distachyon]
XM_010097161.1	gi|357136377|ref|XP_003569781.1|	PREDICTED: tryptophanyl-tRNA synthetase-like isoform 1 [Brachypodium distachyon]
XM_010097161.1	gi|57899972|dbj|BAD87908.1|	putative tryptophanyl-tRNA synthetase [Oryza sativa Japonica Group] >gi|125527667|gb|EAY75781.1| hypothetical protein OsI_03697 [Oryza sativa Indica Group] >gi|125571983|gb|EAZ13498.1| hypothetical protein OsJ_03415 [Oryza sativa Japonica Group]
XM_010097161.1	gi|226491928|ref|NP_001140250.1|	uncharacterized protein LOC100272291 [Zea mays]
XM_010097161.1	gi|242058649|ref|XP_002458470.1|	hypothetical protein SORBIDRAFT_03g034270 [Sorghum bicolor] >gi|241930445|gb|EES03590.1| hypothetical protein SORBIDRAFT_03g034270 [Sorghum bicolor]
XM_010097161.1	gi|357136381|ref|XP_003569783.1|	PREDICTED: tryptophanyl-tRNA synthetase-like isoform 3 [Brachypodium distachyon]
XM_010097161.1	gi|115439877|ref|NP_001044218.1|	Os01g0743400 [Oryza sativa Japonica Group] >gi|113533749|dbj|BAF06132.1| Os01g0743400 [Oryza sativa Japonica Group]
XM_010097161.1	gi|30682913|ref|NP_850070.1|	tryptophanyl-tRNA synthetase [Arabidopsis thaliana] >gi|330252664|gb|AEC07758.1| tryptophanyl-tRNA synthetase [Arabidopsis thaliana]
XM_010097161.1	gi|297822027|ref|XP_002878896.1|	predicted protein [Arabidopsis lyrata subsp. lyrata] >gi|297324735|gb|EFH55155.1| predicted protein [Arabidopsis lyrata subsp. lyrata]
XM_010097161.1	gi|449528982|ref|XP_004171480.1|	PREDICTED: tryptophan--tRNA ligase-like, partial [Cucumis sativus]
XM_010097161.1	gi|42570919|ref|NP_973533.1|	tryptophanyl-tRNA synthetase [Arabidopsis thaliana] >gi|330252666|gb|AEC07760.1| tryptophanyl-tRNA synthetase [Arabidopsis thaliana]
XM_010097169.1	gi|462419380|gb|EMJ23643.1|	hypothetical protein PRUPE_ppa006156mg [Prunus persica]
XM_010097169.1	gi|470135274|ref|XP_004303442.1|	PREDICTED: ribosomal RNA small subunit methyltransferase H-like [Fragaria vesca subsp. vesca]
XM_010097169.1	gi|225429894|ref|XP_002283626.1|	PREDICTED: ribosomal RNA small subunit methyltransferase H-like [Vitis vinifera]
XM_010097169.1	gi|224082310|ref|XP_002306643.1|	predicted protein [Populus trichocarpa] >gi|222856092|gb|EEE93639.1| predicted protein [Populus trichocarpa]
XM_010097169.1	gi|449437088|ref|XP_004136324.1|	PREDICTED: ribosomal RNA small subunit methyltransferase H-like [Cucumis sativus] >gi|449505500|ref|XP_004162490.1| PREDICTED: ribosomal RNA small subunit methyltransferase H-like [Cucumis sativus]
XM_010097169.1	gi|255558644|ref|XP_002520347.1|	s-adenosyl-methyltransferase mraw, putative [Ricinus communis] >gi|223540566|gb|EEF42133.1| s-adenosyl-methyltransferase mraw, putative [Ricinus communis]
XM_010097169.1	gi|356552558|ref|XP_003544633.1|	PREDICTED: ribosomal RNA small subunit methyltransferase H-like [Glycine max]
XM_010097169.1	gi|356541354|ref|XP_003539142.1|	PREDICTED: ribosomal RNA small subunit methyltransferase H-like [Glycine max]
XM_010097169.1	gi|296081823|emb|CBI20828.3|	unnamed protein product [Vitis vinifera]
XM_010097169.1	gi|15238896|ref|NP_196652.1|	mraW methylase family protein [Arabidopsis thaliana] >gi|16604434|gb|AAL24223.1| AT5g10910/T30N20_180 [Arabidopsis thaliana] >gi|28416479|gb|AAO42770.1| At5g10910/T30N20_180 [Arabidopsis thaliana] >gi|332004225|gb|AED91608.1| mraW methylase family protein [Arabidopsis thaliana]
XM_010097169.1	gi|297807119|ref|XP_002871443.1|	mraW methylase family protein [Arabidopsis lyrata subsp. lyrata] >gi|297317280|gb|EFH47702.1| mraW methylase family protein [Arabidopsis lyrata subsp. lyrata]
XM_010097169.1	gi|460408904|ref|XP_004249881.1|	PREDICTED: ribosomal RNA small subunit methyltransferase H-like [Solanum lycopersicum]
XM_010097169.1	gi|115444103|ref|NP_001045831.1|	Os02g0137600 [Oryza sativa Japonica Group] >gi|113535362|dbj|BAF07745.1| Os02g0137600 [Oryza sativa Japonica Group]
XM_010097169.1	gi|357147412|ref|XP_003574334.1|	PREDICTED: ribosomal RNA small subunit methyltransferase H-like [Brachypodium distachyon]
XM_010097169.1	gi|242060440|ref|XP_002451509.1|	hypothetical protein SORBIDRAFT_04g003030 [Sorghum bicolor] >gi|241931340|gb|EES04485.1| hypothetical protein SORBIDRAFT_04g003030 [Sorghum bicolor]
XM_010097169.1	gi|224029029|gb|ACN33590.1|	unknown [Zea mays] >gi|413935528|gb|AFW70079.1| hypothetical protein ZEAMMB73_571267 [Zea mays]
XM_010097169.1	gi|356563794|ref|XP_003550144.1|	PREDICTED: ribosomal RNA small subunit methyltransferase H-like [Glycine max]
XM_010097169.1	gi|125580743|gb|EAZ21674.1|	hypothetical protein OsJ_05305 [Oryza sativa Japonica Group]
XM_010097169.1	gi|326518102|dbj|BAK07303.1|	predicted protein [Hordeum vulgare subsp. vulgare]
XM_010097169.1	gi|168023286|ref|XP_001764169.1|	predicted protein [Physcomitrella patens subsp. patens] >gi|162684609|gb|EDQ71010.1| predicted protein [Physcomitrella patens subsp. patens]
XM_010097174.1	gi|462422060|gb|EMJ26323.1|	hypothetical protein PRUPE_ppa002603mg [Prunus persica]
XM_010097174.1	gi|356507805|ref|XP_003522654.1|	PREDICTED: protein arginine N-methyltransferase 1.5-like [Glycine max]
XM_010097174.1	gi|224142725|ref|XP_002324705.1|	predicted protein [Populus trichocarpa] >gi|222866139|gb|EEF03270.1| predicted protein [Populus trichocarpa]
XM_010097174.1	gi|296081820|emb|CBI20825.3|	unnamed protein product [Vitis vinifera]
XM_010097174.1	gi|356515519|ref|XP_003526447.1|	PREDICTED: protein arginine N-methyltransferase 1.5-like [Glycine max]
XM_010097174.1	gi|225429888|ref|XP_002283571.1|	PREDICTED: protein arginine N-methyltransferase 1.5-like isoform 1 [Vitis vinifera]
XM_010097174.1	gi|470135270|ref|XP_004303440.1|	PREDICTED: protein arginine N-methyltransferase 1.5-like [Fragaria vesca subsp. vesca]
XM_010097174.1	gi|449437090|ref|XP_004136325.1|	PREDICTED: protein arginine N-methyltransferase 1.5-like [Cucumis sativus] >gi|449505498|ref|XP_004162489.1| PREDICTED: protein arginine N-methyltransferase 1.5-like [Cucumis sativus]
XM_010097174.1	gi|255574189|ref|XP_002528010.1|	shk1 kinase-binding protein, putative [Ricinus communis] >gi|223532636|gb|EEF34422.1| shk1 kinase-binding protein, putative [Ricinus communis]
XM_010097174.1	gi|357466465|ref|XP_003603517.1|	Protein arginine N-methyltransferase [Medicago truncatula] >gi|355492565|gb|AES73768.1| Protein arginine N-methyltransferase [Medicago truncatula]
XM_010097174.1	gi|359476342|ref|XP_003631822.1|	PREDICTED: protein arginine N-methyltransferase 1.5-like isoform 2 [Vitis vinifera]
XM_010097174.1	gi|460397799|ref|XP_004244454.1|	PREDICTED: protein arginine N-methyltransferase 1.5-like [Solanum lycopersicum]
XM_010097174.1	gi|30688918|ref|NP_194841.2|	protein arginine N-methyltransferase 5 [Arabidopsis thaliana] >gi|152013352|sp|Q8GWT4.2|ANM15_ARATH RecName: Full=Protein arginine N-methyltransferase 1.5; Short=AtPMRT15; Short=AtPMRT5; AltName: Full=Shk1 kinase-binding protein 1 homolog >gi|332660460|gb|AEE85860.1| protein arginine N-methyltransferase 5 [Arabidopsis thaliana]
XM_010097174.1	gi|297798860|ref|XP_002867314.1|	Skb1 methyltransferase family protein [Arabidopsis lyrata subsp. lyrata] >gi|297313150|gb|EFH43573.1| Skb1 methyltransferase family protein [Arabidopsis lyrata subsp. lyrata]
XM_010097174.1	gi|115444127|ref|NP_001045843.1|	Os02g0139200 [Oryza sativa Japonica Group] >gi|75132270|sp|Q6YXZ7.1|ANM5_ORYSJ RecName: Full=Protein arginine N-methyltransferase 5; AltName: Full=Shk1 kinase-binding protein 1 homolog >gi|113535374|dbj|BAF07757.1| Os02g0139200 [Oryza sativa Japonica Group]
XM_010097174.1	gi|222622138|gb|EEE56270.1|	hypothetical protein OsJ_05316 [Oryza sativa Japonica Group]
XM_010097174.1	gi|152013353|sp|A2X0Q3.2|ANM5_ORYSI	RecName: Full=Protein arginine N-methyltransferase 5; AltName: Full=Shk1 kinase-binding protein 1 homolog
XM_010097174.1	gi|7270014|emb|CAB79830.1|	kinase binding protein-like [Arabidopsis thaliana]
XM_010097174.1	gi|357147720|ref|XP_003574457.1|	PREDICTED: protein arginine N-methyltransferase 5-like [Brachypodium distachyon]
XM_010097174.1	gi|326497035|dbj|BAK02102.1|	predicted protein [Hordeum vulgare subsp. vulgare]
XM_010097181.1	gi|462423262|gb|EMJ27525.1|	hypothetical protein PRUPE_ppa021958mg [Prunus persica]
XM_010097181.1	gi|470139724|ref|XP_004305596.1|	PREDICTED: DDB1- and CUL4-associated factor homolog 1-like [Fragaria vesca subsp. vesca]
XM_010097181.1	gi|359476018|ref|XP_002280997.2|	PREDICTED: DDB1- and CUL4-associated factor homolog 1-like [Vitis vinifera]
XM_010097181.1	gi|449437358|ref|XP_004136459.1|	PREDICTED: DDB1- and CUL4-associated factor homolog 1-like [Cucumis sativus]
XM_010097181.1	gi|356518282|ref|XP_003527808.1|	PREDICTED: DDB1- and CUL4-associated factor homolog 1-like [Glycine max]
XM_010097181.1	gi|449505532|ref|XP_004162499.1|	PREDICTED: LOW QUALITY PROTEIN: DDB1- and CUL4-associated factor homolog 1-like [Cucumis sativus]
XM_010097181.1	gi|356509964|ref|XP_003523712.1|	PREDICTED: DDB1- and CUL4-associated factor homolog 1-like [Glycine max]
XM_010097181.1	gi|255574181|ref|XP_002528006.1|	conserved hypothetical protein [Ricinus communis] >gi|223532632|gb|EEF34418.1| conserved hypothetical protein [Ricinus communis]
XM_010097181.1	gi|224121468|ref|XP_002330835.1|	predicted protein [Populus trichocarpa] >gi|222872637|gb|EEF09768.1| predicted protein [Populus trichocarpa]
XM_010097181.1	gi|296081815|emb|CBI20820.3|	unnamed protein product [Vitis vinifera]
XM_010097181.1	gi|460401440|ref|XP_004246232.1|	PREDICTED: DDB1- and CUL4-associated factor homolog 1-like [Solanum lycopersicum]
XM_010097181.1	gi|297802916|ref|XP_002869342.1|	transducin family protein [Arabidopsis lyrata subsp. lyrata] >gi|297315178|gb|EFH45601.1| transducin family protein [Arabidopsis lyrata subsp. lyrata]
XM_010097181.1	gi|240256109|ref|NP_194845.4|	DDB1- and CUL4-associated factor-1 [Arabidopsis thaliana] >gi|290463428|sp|Q9M086.2|DCAF1_ARATH RecName: Full=DDB1- and CUL4-associated factor homolog 1; AltName: Full=Protein DDB1-CUL4 ASSOCIATED FACTOR 1; Short=Protein DCAF1 >gi|332660467|gb|AEE85867.1| DDB1- and CUL4-associated factor-1 [Arabidopsis thaliana]
XM_010097181.1	gi|7270018|emb|CAB79834.1|	putative protein [Arabidopsis thaliana]
XM_010097181.1	gi|125592164|gb|EAZ32514.1|	hypothetical protein OsJ_16734 [Oryza sativa Japonica Group]
XM_010097181.1	gi|90399257|emb|CAH68098.1|	B0518A01.3 [Oryza sativa Indica Group]
XM_010097181.1	gi|32487488|emb|CAE05773.1|	OSJNBb0020J19.2 [Oryza sativa Japonica Group]
XM_010097181.1	gi|242077786|ref|XP_002448829.1|	hypothetical protein SORBIDRAFT_06g034000 [Sorghum bicolor] >gi|241940012|gb|EES13157.1| hypothetical protein SORBIDRAFT_06g034000 [Sorghum bicolor]
XM_010097181.1	gi|357162858|ref|XP_003579546.1|	PREDICTED: DDB1- and CUL4-associated factor homolog 1-like [Brachypodium distachyon]
XM_010097181.1	gi|125550338|gb|EAY96160.1|	hypothetical protein OsI_18041 [Oryza sativa Indica Group]
XM_010097184.1	gi|449437092|ref|XP_004136326.1|	PREDICTED: aspartate--tRNA ligase, cytoplasmic-like [Cucumis sativus]
XM_010097184.1	gi|449505487|ref|XP_004162485.1|	PREDICTED: aspartate--tRNA ligase, cytoplasmic-like [Cucumis sativus]
XM_010097184.1	gi|356564011|ref|XP_003550250.1|	PREDICTED: aspartyl-tRNA synthetase, cytoplasmic-like [Glycine max]
XM_010097184.1	gi|356552406|ref|XP_003544559.1|	PREDICTED: aspartyl-tRNA synthetase, cytoplasmic-like [Glycine max]
XM_010097184.1	gi|357437181|ref|XP_003588866.1|	Aspartyl-tRNA synthetase [Medicago truncatula] >gi|355477914|gb|AES59117.1| Aspartyl-tRNA synthetase [Medicago truncatula]
XM_010097184.1	gi|462419238|gb|EMJ23501.1|	hypothetical protein PRUPE_ppa003911mg [Prunus persica]
XM_010097184.1	gi|225429870|ref|XP_002283440.1|	PREDICTED: aspartyl-tRNA synthetase, cytoplasmic [Vitis vinifera]
XM_010097184.1	gi|470135266|ref|XP_004303438.1|	PREDICTED: aspartate--tRNA ligase, cytoplasmic-like [Fragaria vesca subsp. vesca]
XM_010097184.1	gi|255564914|ref|XP_002523450.1|	aspartyl-tRNA synthetase, putative [Ricinus communis] >gi|223537278|gb|EEF38909.1| aspartyl-tRNA synthetase, putative [Ricinus communis]
XM_010097184.1	gi|460387987|ref|XP_004239653.1|	PREDICTED: aspartate--tRNA ligase, cytoplasmic-like [Solanum lycopersicum]
XM_010097184.1	gi|224087415|ref|XP_002308157.1|	predicted protein [Populus trichocarpa] >gi|222854133|gb|EEE91680.1| predicted protein [Populus trichocarpa]
XM_010097184.1	gi|116789233|gb|ABK25168.1|	unknown [Picea sitchensis]
XM_010097184.1	gi|218191378|gb|EEC73805.1|	hypothetical protein OsI_08509 [Oryza sativa Indica Group]
XM_010097184.1	gi|115447981|ref|NP_001047770.1|	Os02g0686400 [Oryza sativa Japonica Group] >gi|113537301|dbj|BAF09684.1| Os02g0686400 [Oryza sativa Japonica Group]
XM_010097184.1	gi|297802914|ref|XP_002869341.1|	hypothetical protein ARALYDRAFT_491623 [Arabidopsis lyrata subsp. lyrata] >gi|297315177|gb|EFH45600.1| hypothetical protein ARALYDRAFT_491623 [Arabidopsis lyrata subsp. lyrata]
XM_010097184.1	gi|326502956|dbj|BAJ99106.1|	predicted protein [Hordeum vulgare subsp. vulgare]
XM_010097184.1	gi|357161053|ref|XP_003578963.1|	PREDICTED: aspartyl-tRNA synthetase, cytoplasmic-like [Brachypodium distachyon]
XM_010097184.1	gi|413935473|gb|AFW70024.1|	aspartyl-tRNA synthetase [Zea mays]
XM_010097184.1	gi|226505476|ref|NP_001149817.1|	LOC100283444 [Zea mays] >gi|195634857|gb|ACG36897.1| aspartyl-tRNA synthetase [Zea mays]
XM_010097184.1	gi|226505916|ref|NP_001145746.1|	uncharacterized protein LOC100279253 [Zea mays]
XM_010097204.1	gi|449465960|ref|XP_004150695.1|	PREDICTED: eukaryotic translation initiation factor 5-like [Cucumis sativus]
XM_010097204.1	gi|449524096|ref|XP_004169059.1|	PREDICTED: LOW QUALITY PROTEIN: eukaryotic translation initiation factor 5-like [Cucumis sativus]
XM_010097204.1	gi|470129004|ref|XP_004300421.1|	PREDICTED: probable eukaryotic translation initiation factor 5-1-like [Fragaria vesca subsp. vesca]
XM_010097204.1	gi|225459435|ref|XP_002285825.1|	PREDICTED: eukaryotic translation initiation factor 5-like [Vitis vinifera]
XM_010097204.1	gi|462419358|gb|EMJ23621.1|	hypothetical protein PRUPE_ppa006073mg [Prunus persica]
XM_010097204.1	gi|255545566|ref|XP_002513843.1|	eukaryotic translation initiation factor, putative [Ricinus communis] >gi|223546929|gb|EEF48426.1| eukaryotic translation initiation factor, putative [Ricinus communis]
XM_010097204.1	gi|147809825|emb|CAN64883.1|	hypothetical protein VITISV_030619 [Vitis vinifera]
XM_010097204.1	gi|225453080|ref|XP_002270702.1|	PREDICTED: eukaryotic translation initiation factor 5-like [Vitis vinifera]
XM_010097204.1	gi|224077216|ref|XP_002305183.1|	predicted protein [Populus trichocarpa] >gi|222848147|gb|EEE85694.1| predicted protein [Populus trichocarpa]
XM_010097204.1	gi|224069521|ref|XP_002302989.1|	predicted protein [Populus trichocarpa] >gi|222844715|gb|EEE82262.1| predicted protein [Populus trichocarpa]
XM_010097204.1	gi|224110794|ref|XP_002333033.1|	predicted protein [Populus trichocarpa] >gi|222834469|gb|EEE72946.1| predicted protein [Populus trichocarpa]
XM_010097204.1	gi|357508251|ref|XP_003624414.1|	Eukaryotic translation initiation factor [Medicago truncatula] >gi|355499429|gb|AES80632.1| Eukaryotic translation initiation factor [Medicago truncatula]
XM_010097204.1	gi|297839641|ref|XP_002887702.1|	hypothetical protein ARALYDRAFT_476949 [Arabidopsis lyrata subsp. lyrata] >gi|297333543|gb|EFH63961.1| hypothetical protein ARALYDRAFT_476949 [Arabidopsis lyrata subsp. lyrata]
XM_010097204.1	gi|224119320|ref|XP_002331282.1|	predicted protein [Populus trichocarpa] >gi|222873707|gb|EEF10838.1| predicted protein [Populus trichocarpa]
XM_010097204.1	gi|356569025|ref|XP_003552707.1|	PREDICTED: eukaryotic translation initiation factor 5-like [Glycine max]
XM_010097204.1	gi|462411550|gb|EMJ16599.1|	hypothetical protein PRUPE_ppa005899mg [Prunus persica]
XM_010097204.1	gi|460377602|ref|XP_004234580.1|	PREDICTED: eukaryotic translation initiation factor 5-like [Solanum lycopersicum]
XM_010097204.1	gi|15218142|ref|NP_177907.1|	translation initiation factor eIF-5 [Arabidopsis thaliana] >gi|28380089|sp|Q9S825.1|IF5Z_ARATH RecName: Full=Probable eukaryotic translation initiation factor 5-2; Short=eIF-5 2 >gi|6573756|gb|AAF17676.1|AC009243_3 F28K19.5 [Arabidopsis thaliana] >gi|332197912|gb|AEE36033.1| translation initiation factor eIF-5 [Arabidopsis thaliana]
XM_010097204.1	gi|356500635|ref|XP_003519137.1|	PREDICTED: eukaryotic translation initiation factor 5-like [Glycine max]
XM_010097204.1	gi|356499628|ref|XP_003518639.1|	PREDICTED: eukaryotic translation initiation factor 5-like [Glycine max]
XM_010097211.1	gi|356517734|ref|XP_003527541.1|	PREDICTED: probable MYST-like histone acetyltransferase 1-like [Glycine max]
XM_010097211.1	gi|224063156|ref|XP_002301018.1|	histone acetyltransferase [Populus trichocarpa] >gi|222842744|gb|EEE80291.1| histone acetyltransferase [Populus trichocarpa]
XM_010097211.1	gi|356508266|ref|XP_003522879.1|	PREDICTED: probable MYST-like histone acetyltransferase 1-like [Glycine max]
XM_010097211.1	gi|224084820|ref|XP_002307411.1|	histone acetyltransferase [Populus trichocarpa] >gi|222856860|gb|EEE94407.1| histone acetyltransferase [Populus trichocarpa]
XM_010097211.1	gi|255545556|ref|XP_002513838.1|	myst histone acetyltransferase, putative [Ricinus communis] >gi|223546924|gb|EEF48421.1| myst histone acetyltransferase, putative [Ricinus communis]
XM_010097211.1	gi|462419087|gb|EMJ23350.1|	hypothetical protein PRUPE_ppa005747mg [Prunus persica]
XM_010097211.1	gi|225459443|ref|XP_002285829.1|	PREDICTED: probable MYST-like histone acetyltransferase 1 [Vitis vinifera]
XM_010097211.1	gi|3551247|dbj|BAA32822.1|	181 [Daucus carota]
XM_010097211.1	gi|460409854|ref|XP_004250352.1|	PREDICTED: probable MYST-like histone acetyltransferase 1-like [Solanum lycopersicum]
XM_010097211.1	gi|470128998|ref|XP_004300418.1|	PREDICTED: probable MYST-like histone acetyltransferase 1-like [Fragaria vesca subsp. vesca]
XM_010097211.1	gi|449445116|ref|XP_004140319.1|	PREDICTED: probable MYST-like histone acetyltransferase 1-like [Cucumis sativus] >gi|449527145|ref|XP_004170573.1| PREDICTED: probable MYST-like histone acetyltransferase 1-like [Cucumis sativus]
XM_010097211.1	gi|357455719|ref|XP_003598140.1|	Histone acetyltransferase [Medicago truncatula] >gi|355487188|gb|AES68391.1| Histone acetyltransferase [Medicago truncatula]
XM_010097211.1	gi|15237745|ref|NP_201266.1|	histone acetyltransferase MYST1 [Arabidopsis thaliana] >gi|75262659|sp|Q9FLF7.1|MYST1_ARATH RecName: Full=Probable MYST-like histone acetyltransferase 1 >gi|10178064|dbj|BAB11428.1| histone acetyltransferase [Arabidopsis thaliana] >gi|20466436|gb|AAM20535.1| histone acetyltransferase [Arabidopsis thaliana] >gi|23198138|gb|AAN15596.1| histone acetyltransferase [Arabidopsis thaliana] >gi|332010543|…
XM_010097211.1	gi|297797481|ref|XP_002866625.1|	hypothetical protein ARALYDRAFT_496673 [Arabidopsis lyrata subsp. lyrata] >gi|297312460|gb|EFH42884.1| hypothetical protein ARALYDRAFT_496673 [Arabidopsis lyrata subsp. lyrata]
XM_010097211.1	gi|33667912|gb|AAQ24535.1|	MYST-type acetyltransferase [Solanum chacoense]
XM_010097211.1	gi|15242493|ref|NP_196536.1|	MYST-like histone acetyltransferase 2 [Arabidopsis thaliana] >gi|75180828|sp|Q9LXD7.1|MYST2_ARATH RecName: Full=MYST-like histone acetyltransferase 2 >gi|7671415|emb|CAB89356.1| embryogenic callus protein-like [Arabidopsis thaliana] >gi|9759005|dbj|BAB09532.1| embryogenic callus protein 181; contains similarity to histone acetyltransferase [Arabidopsis thaliana] >gi|332004057|gb|AED91440.1| MYST-…
XM_010097211.1	gi|21554887|gb|AAM63720.1|	embryogenic callus protein-like [Arabidopsis thaliana]
XM_010097211.1	gi|297811071|ref|XP_002873419.1|	hypothetical protein ARALYDRAFT_487793 [Arabidopsis lyrata subsp. lyrata] >gi|297319256|gb|EFH49678.1| hypothetical protein ARALYDRAFT_487793 [Arabidopsis lyrata subsp. lyrata]
XM_010097211.1	gi|242050946|ref|XP_002463217.1|	hypothetical protein SORBIDRAFT_02g039960 [Sorghum bicolor] >gi|241926594|gb|EER99738.1| hypothetical protein SORBIDRAFT_02g039960 [Sorghum bicolor]
XM_010097211.1	gi|414887684|tpg|DAA63698.1|	TPA: hypothetical protein ZEAMMB73_193587 [Zea mays]
XM_010097243.1	gi|462422190|gb|EMJ26453.1|	hypothetical protein PRUPE_ppa001586mg [Prunus persica]
XM_010097243.1	gi|255538832|ref|XP_002510481.1|	tetratricopeptide repeat protein, tpr, putative [Ricinus communis] >gi|223551182|gb|EEF52668.1| tetratricopeptide repeat protein, tpr, putative [Ricinus communis]
XM_010097243.1	gi|470111163|ref|XP_004291819.1|	PREDICTED: uncharacterized TPR repeat-containing protein At1g05150-like [Fragaria vesca subsp. vesca]
XM_010097243.1	gi|224062053|ref|XP_002300731.1|	predicted protein [Populus trichocarpa] >gi|222842457|gb|EEE80004.1| predicted protein [Populus trichocarpa]
XM_010097243.1	gi|224085786|ref|XP_002307696.1|	predicted protein [Populus trichocarpa] >gi|222857145|gb|EEE94692.1| predicted protein [Populus trichocarpa]
XM_010097243.1	gi|449511777|ref|XP_004164050.1|	PREDICTED: uncharacterized TPR repeat-containing protein At1g05150-like [Cucumis sativus]
XM_010097243.1	gi|356534892|ref|XP_003535985.1|	PREDICTED: uncharacterized TPR repeat-containing protein At1g05150-like [Glycine max]
XM_010097243.1	gi|449449561|ref|XP_004142533.1|	PREDICTED: uncharacterized TPR repeat-containing protein At1g05150-like [Cucumis sativus]
XM_010097243.1	gi|356575229|ref|XP_003555744.1|	PREDICTED: uncharacterized TPR repeat-containing protein At1g05150-like isoform 1 [Glycine max] >gi|356575231|ref|XP_003555745.1| PREDICTED: uncharacterized TPR repeat-containing protein At1g05150-like isoform 2 [Glycine max]
XM_010097243.1	gi|357439791|ref|XP_003590173.1|	TPR repeat-containing protein, putative [Medicago truncatula] >gi|355479221|gb|AES60424.1| TPR repeat-containing protein, putative [Medicago truncatula]
XM_010097243.1	gi|359492186|ref|XP_002280691.2|	PREDICTED: uncharacterized TPR repeat-containing protein At1g05150-like [Vitis vinifera]
XM_010097243.1	gi|147806293|emb|CAN76555.1|	hypothetical protein VITISV_011396 [Vitis vinifera]
XM_010097243.1	gi|297823015|ref|XP_002879390.1|	calcium-binding EF hand family protein [Arabidopsis lyrata subsp. lyrata] >gi|297325229|gb|EFH55649.1| calcium-binding EF hand family protein [Arabidopsis lyrata subsp. lyrata]
XM_010097243.1	gi|297848776|ref|XP_002892269.1|	calcium-binding EF hand family protein [Arabidopsis lyrata subsp. lyrata] >gi|297338111|gb|EFH68528.1| calcium-binding EF hand family protein [Arabidopsis lyrata subsp. lyrata]
XM_010097243.1	gi|15220436|ref|NP_172007.1|	Calcium-binding tetratricopeptide family protein [Arabidopsis thaliana] >gi|75318061|sp|O23052.1|Y1515_ARATH RecName: Full=Uncharacterized TPR repeat-containing protein At1g05150 >gi|2388582|gb|AAB71463.1| Contains similarity to Rattus O-GlcNAc transferase (gb|U76557) [Arabidopsis thaliana] >gi|332189674|gb|AEE27795.1| Calcium-binding tetratricopeptide family protein [Arabidopsis thaliana]
XM_010097243.1	gi|110738736|dbj|BAF01292.1|	putative O-GlcNAc transferase [Arabidopsis thaliana]
XM_010097243.1	gi|15225686|ref|NP_180804.1|	Calcium-binding tetratricopeptide repeat-containing protein [Arabidopsis thaliana] >gi|75160474|sp|Q8S8L9.1|Y2245_ARATH RecName: Full=Uncharacterized TPR repeat-containing protein At2g32450 >gi|330253593|gb|AEC08687.1| Calcium-binding tetratricopeptide repeat-containing protein [Arabidopsis thaliana]
XM_010097243.1	gi|460385256|ref|XP_004238320.1|	PREDICTED: uncharacterized TPR repeat-containing protein At1g05150-like [Solanum lycopersicum]
XM_010097243.1	gi|302142595|emb|CBI19798.3|	unnamed protein product [Vitis vinifera]
XM_010097243.1	gi|413956242|gb|AFW88891.1|	hypothetical protein ZEAMMB73_647797 [Zea mays] >gi|413956243|gb|AFW88892.1| hypothetical protein ZEAMMB73_647797 [Zea mays] >gi|413956244|gb|AFW88893.1| hypothetical protein ZEAMMB73_647797 [Zea mays]
XM_010097257.1	gi|462403686|gb|EMJ09243.1|	hypothetical protein PRUPE_ppa002678mg [Prunus persica]
XM_010097257.1	gi|296089796|emb|CBI39615.3|	unnamed protein product [Vitis vinifera]
XM_010097257.1	gi|470132839|ref|XP_004302282.1|	PREDICTED: rhodanese-like domain-containing protein 6-like [Fragaria vesca subsp. vesca]
XM_010097257.1	gi|225450547|ref|XP_002277385.1|	PREDICTED: thiosulfate sulfurtransferase/rhodanese-like domain-containing protein 2-like [Vitis vinifera]
XM_010097257.1	gi|224124646|ref|XP_002330075.1|	predicted protein [Populus trichocarpa] >gi|222871500|gb|EEF08631.1| predicted protein [Populus trichocarpa]
XM_010097257.1	gi|147818270|emb|CAN64715.1|	hypothetical protein VITISV_026716 [Vitis vinifera]
XM_010097257.1	gi|460368941|ref|XP_004230323.1|	PREDICTED: rhodanese-like domain-containing protein 6-like [Solanum lycopersicum]
XM_010097257.1	gi|356574080|ref|XP_003555180.1|	PREDICTED: uncharacterized protein LOC100786152 [Glycine max]
XM_010097257.1	gi|356533533|ref|XP_003535318.1|	PREDICTED: uncharacterized protein LOC100799148 [Glycine max]
XM_010097257.1	gi|297849232|ref|XP_002892497.1|	hypothetical protein ARALYDRAFT_471018 [Arabidopsis lyrata subsp. lyrata] >gi|297338339|gb|EFH68756.1| hypothetical protein ARALYDRAFT_471018 [Arabidopsis lyrata subsp. lyrata]
XM_010097257.1	gi|18391002|ref|NP_563840.1|	uncharacterized protein [Arabidopsis thaliana] >gi|75164945|sp|Q94AC1.1|STR6_ARATH RecName: Full=Rhodanese-like domain-containing protein 6; AltName: Full=Sulfurtransferase 6; Short=AtStr6 >gi|15081791|gb|AAK82550.1| At1g09280/T12M4_1 [Arabidopsis thaliana] >gi|133778874|gb|ABO38777.1| At1g09280 [Arabidopsis thaliana] >gi|332190303|gb|AEE28424.1| uncharacterized protein [Arabidopsis thaliana]
XM_010097257.1	gi|255542932|ref|XP_002512529.1|	Protein C9orf97, putative [Ricinus communis] >gi|223548490|gb|EEF49981.1| Protein C9orf97, putative [Ricinus communis]
XM_010097257.1	gi|357161622|ref|XP_003579150.1|	PREDICTED: UPF0176 protein SGO_0476-like [Brachypodium distachyon]
XM_010097257.1	gi|326497653|dbj|BAK05916.1|	predicted protein [Hordeum vulgare subsp. vulgare]
XM_010097257.1	gi|326530392|dbj|BAJ97622.1|	predicted protein [Hordeum vulgare subsp. vulgare]
XM_010097257.1	gi|3249095|gb|AAC24078.1|	Contains similarity to dihydrofolate reductase (dfr1) gb|L13703 from Schizosaccharomyces pombe. ESTs gb|N37567 and gb|T43002 come from this gene [Arabidopsis thaliana]
XM_010097257.1	gi|242083812|ref|XP_002442331.1|	hypothetical protein SORBIDRAFT_08g018330 [Sorghum bicolor] >gi|241943024|gb|EES16169.1| hypothetical protein SORBIDRAFT_08g018330 [Sorghum bicolor]
XM_010097257.1	gi|115489098|ref|NP_001067036.1|	Os12g0563400 [Oryza sativa Japonica Group] >gi|108862832|gb|ABA98959.2| Phospholipase/Carboxylesterase family protein, expressed [Oryza sativa Japonica Group] >gi|113649543|dbj|BAF30055.1| Os12g0563400 [Oryza sativa Japonica Group]
XM_010097257.1	gi|223942725|gb|ACN25446.1|	unknown [Zea mays]
XM_010097257.1	gi|226498118|ref|NP_001151314.1|	LOC100284947 [Zea mays] >gi|195645772|gb|ACG42354.1| phospholipase/Carboxylesterase family protein [Zea mays]
XM_010097282.1	gi|462397133|gb|EMJ02932.1|	hypothetical protein PRUPE_ppa002865mg [Prunus persica]
XM_010097282.1	gi|147766948|emb|CAN63265.1|	hypothetical protein VITISV_037939 [Vitis vinifera]
XM_010097282.1	gi|359497728|ref|XP_003635622.1|	PREDICTED: probably inactive leucine-rich repeat receptor-like protein kinase At5g48380-like [Vitis vinifera]
XM_010097282.1	gi|296083571|emb|CBI23562.3|	unnamed protein product [Vitis vinifera]
XM_010097282.1	gi|470107557|ref|XP_004290111.1|	PREDICTED: probably inactive leucine-rich repeat receptor-like protein kinase At5g48380-like [Fragaria vesca subsp. vesca]
XM_010097282.1	gi|358248884|ref|NP_001239701.1|	probably inactive leucine-rich repeat receptor-like protein kinase At5g48380-like [Glycine max] >gi|223452311|gb|ACM89483.1| leucine-rich repeat family protein [Glycine max]
XM_010097282.1	gi|356531854|ref|XP_003534491.1|	PREDICTED: probably inactive leucine-rich repeat receptor-like protein kinase At5g48380-like [Glycine max]
XM_010097282.1	gi|359495880|ref|XP_002267164.2|	PREDICTED: probably inactive leucine-rich repeat receptor-like protein kinase At5g48380-like [Vitis vinifera]
XM_010097282.1	gi|296083399|emb|CBI23354.3|	unnamed protein product [Vitis vinifera]
XM_010097282.1	gi|460393708|ref|XP_004242451.1|	PREDICTED: probably inactive leucine-rich repeat receptor-like protein kinase At5g48380-like isoform 1 [Solanum lycopersicum] >gi|460393710|ref|XP_004242452.1| PREDICTED: probably inactive leucine-rich repeat receptor-like protein kinase At5g48380-like isoform 2 [Solanum lycopersicum]
XM_010097282.1	gi|357507899|ref|XP_003624238.1|	Probably inactive leucine-rich repeat receptor-like protein kinase [Medicago truncatula] >gi|124361026|gb|ABN08998.1| Protein kinase [Medicago truncatula] >gi|355499253|gb|AES80456.1| Probably inactive leucine-rich repeat receptor-like protein kinase [Medicago truncatula]
XM_010097282.1	gi|224109168|ref|XP_002315108.1|	predicted protein [Populus trichocarpa] >gi|222864148|gb|EEF01279.1| predicted protein [Populus trichocarpa]
XM_010097282.1	gi|224101263|ref|XP_002312207.1|	predicted protein [Populus trichocarpa] >gi|222852027|gb|EEE89574.1| predicted protein [Populus trichocarpa]
XM_010097282.1	gi|291621309|dbj|BAI94492.1|	receptor-like kinase [Dianthus caryophyllus]
XM_010097282.1	gi|449502101|ref|XP_004161543.1|	PREDICTED: LOW QUALITY PROTEIN: probably inactive leucine-rich repeat receptor-like protein kinase At5g48380-like [Cucumis sativus]
XM_010097282.1	gi|449462467|ref|XP_004148962.1|	PREDICTED: probably inactive leucine-rich repeat receptor-like protein kinase At5g48380-like [Cucumis sativus]
XM_010097282.1	gi|351724489|ref|NP_001238083.1|	protein kinase precursor [Glycine max] >gi|212717145|gb|ACJ37414.1| protein kinase [Glycine max]
XM_010097282.1	gi|356503139|ref|XP_003520369.1|	PREDICTED: LOW QUALITY PROTEIN: probably inactive leucine-rich repeat receptor-like protein kinase At5g48380-like [Glycine max]
XM_010097282.1	gi|242090535|ref|XP_002441100.1|	hypothetical protein SORBIDRAFT_09g020410 [Sorghum bicolor] >gi|241946385|gb|EES19530.1| hypothetical protein SORBIDRAFT_09g020410 [Sorghum bicolor]
XM_010097282.1	gi|218196802|gb|EEC79229.1|	hypothetical protein OsI_19968 [Oryza sativa Indica Group]
XM_010097289.1	gi|255572692|ref|XP_002527279.1|	hydrolase, putative [Ricinus communis] >gi|223533372|gb|EEF35123.1| hydrolase, putative [Ricinus communis]
XM_010097289.1	gi|462395312|gb|EMJ01111.1|	hypothetical protein PRUPE_ppa006807mg [Prunus persica]
XM_010097289.1	gi|302144210|emb|CBI23337.3|	unnamed protein product [Vitis vinifera]
XM_010097289.1	gi|225469573|ref|XP_002271124.1|	PREDICTED: haloalkane dehalogenase [Vitis vinifera]
XM_010097289.1	gi|470112199|ref|XP_004292325.1|	PREDICTED: haloalkane dehalogenase-like [Fragaria vesca subsp. vesca]
XM_010097289.1	gi|356504466|ref|XP_003521017.1|	PREDICTED: haloalkane dehalogenase-like [Glycine max]
XM_010097289.1	gi|224129344|ref|XP_002320563.1|	predicted protein [Populus trichocarpa] >gi|222861336|gb|EEE98878.1| predicted protein [Populus trichocarpa]
XM_010097289.1	gi|388522819|gb|AFK49471.1|	unknown [Lotus japonicus]
XM_010097289.1	gi|297790806|ref|XP_002863288.1|	hydrolase, alpha/beta fold family protein [Arabidopsis lyrata subsp. lyrata] >gi|297309122|gb|EFH39547.1| hydrolase, alpha/beta fold family protein [Arabidopsis lyrata subsp. lyrata]
XM_010097289.1	gi|18413878|ref|NP_567394.1|	hydrolase, alpha/beta fold family protein [Arabidopsis thaliana] >gi|15912319|gb|AAL08293.1| AT4g12830/T20K18_180 [Arabidopsis thaliana] >gi|19699240|gb|AAL90986.1| AT4g12830/T20K18_180 [Arabidopsis thaliana] >gi|332657790|gb|AEE83190.1| hydrolase, alpha/beta fold family protein [Arabidopsis thaliana]
XM_010097289.1	gi|21537159|gb|AAM61500.1|	hydrolase-like protein [Arabidopsis thaliana]
XM_010097289.1	gi|460403005|ref|XP_004246996.1|	PREDICTED: haloalkane dehalogenase-like [Solanum lycopersicum]
XM_010097289.1	gi|222619767|gb|EEE55899.1|	hypothetical protein OsJ_04564 [Oryza sativa Japonica Group]
XM_010097289.1	gi|115441867|ref|NP_001045213.1|	Os01g0919700 [Oryza sativa Japonica Group] >gi|57899848|dbj|BAD87632.1| hydrolase-like [Oryza sativa Japonica Group] >gi|113534744|dbj|BAF07127.1| Os01g0919700 [Oryza sativa Japonica Group]
XM_010097289.1	gi|195611548|gb|ACG27604.1|	hydrolase-like protein [Zea mays]
XM_010097289.1	gi|357126528|ref|XP_003564939.1|	PREDICTED: epoxide hydrolase 3-like [Brachypodium distachyon]
XM_010097289.1	gi|218189621|gb|EEC72048.1|	hypothetical protein OsI_04954 [Oryza sativa Indica Group]
XM_010097289.1	gi|470112203|ref|XP_004292327.1|	PREDICTED: haloalkane dehalogenase-like [Fragaria vesca subsp. vesca]
XM_010097289.1	gi|118486195|gb|ABK94940.1|	unknown [Populus trichocarpa]
XM_010097289.1	gi|239050384|ref|NP_001132271.2|	uncharacterized protein LOC100193707 [Zea mays]
XM_010097293.1	gi|225439033|ref|XP_002263744.1|	PREDICTED: uncharacterized protein LOC100248418 [Vitis vinifera]
XM_010097293.1	gi|296085801|emb|CBI31125.3|	unnamed protein product [Vitis vinifera]
XM_010097293.1	gi|462395736|gb|EMJ01535.1|	hypothetical protein PRUPE_ppa000254mg [Prunus persica]
XM_010097293.1	gi|255560317|ref|XP_002521175.1|	conserved hypothetical protein [Ricinus communis] >gi|223539622|gb|EEF41206.1| conserved hypothetical protein [Ricinus communis]
XM_010097293.1	gi|449463194|ref|XP_004149319.1|	PREDICTED: uncharacterized protein LOC101213309 [Cucumis sativus]
XM_010097293.1	gi|470107569|ref|XP_004290117.1|	PREDICTED: uncharacterized protein LOC101292072 [Fragaria vesca subsp. vesca]
XM_010097293.1	gi|357511631|ref|XP_003626104.1|	hypothetical protein MTR_7g111080 [Medicago truncatula] >gi|355501119|gb|AES82322.1| hypothetical protein MTR_7g111080 [Medicago truncatula]
XM_010097293.1	gi|356505707|ref|XP_003521631.1|	PREDICTED: uncharacterized protein LOC100777567 [Glycine max]
XM_010097293.1	gi|145358405|ref|NP_197859.4|	transducin/WD40 domain-containing protein [Arabidopsis thaliana] >gi|332005968|gb|AED93351.1| transducin/WD40 domain-containing protein [Arabidopsis thaliana]
XM_010097293.1	gi|110740051|dbj|BAF01929.1|	hypothetical protein [Arabidopsis thaliana]
XM_010097293.1	gi|460369059|ref|XP_004230382.1|	PREDICTED: uncharacterized protein LOC101246184 [Solanum lycopersicum]
XM_010097293.1	gi|297812667|ref|XP_002874217.1|	hypothetical protein ARALYDRAFT_489332 [Arabidopsis lyrata subsp. lyrata] >gi|297320054|gb|EFH50476.1| hypothetical protein ARALYDRAFT_489332 [Arabidopsis lyrata subsp. lyrata]
XM_010097293.1	gi|115438929|ref|NP_001043744.1|	Os01g0653800 [Oryza sativa Japonica Group] >gi|55296497|dbj|BAD68693.1| WD-40 repeat family protein-like [Oryza sativa Japonica Group] >gi|113533275|dbj|BAF05658.1| Os01g0653800 [Oryza sativa Japonica Group]
XM_010097293.1	gi|110741255|dbj|BAF02178.1|	hypothetical protein [Arabidopsis thaliana]
XM_010097293.1	gi|326511920|dbj|BAJ95941.1|	predicted protein [Hordeum vulgare subsp. vulgare]
XM_010097293.1	gi|222618967|gb|EEE55099.1|	hypothetical protein OsJ_02855 [Oryza sativa Japonica Group]
XM_010097293.1	gi|357135753|ref|XP_003569473.1|	PREDICTED: uncharacterized protein LOC100836556 [Brachypodium distachyon]
XM_010097293.1	gi|449526599|ref|XP_004170301.1|	PREDICTED: uncharacterized LOC101213309, partial [Cucumis sativus]
XM_010097293.1	gi|87240986|gb|ABD32844.1|	Peptidase S8 and S53, subtilisin, kexin, sedolisin; WD40-like [Medicago truncatula]
XM_010097293.1	gi|9759211|dbj|BAB09653.1|	unnamed protein product [Arabidopsis thaliana]
XM_010097319.1	gi|462396479|gb|EMJ02278.1|	hypothetical protein PRUPE_ppa007342mg [Prunus persica]
XM_010097319.1	gi|224141201|ref|XP_002323963.1|	predicted protein [Populus trichocarpa] >gi|222866965|gb|EEF04096.1| predicted protein [Populus trichocarpa]
XM_010097319.1	gi|255563204|ref|XP_002522605.1|	Flavonol synthase/flavanone 3-hydroxylase, putative [Ricinus communis] >gi|223538081|gb|EEF39692.1| Flavonol synthase/flavanone 3-hydroxylase, putative [Ricinus communis]
XM_010097319.1	gi|224141199|ref|XP_002323962.1|	predicted protein [Populus trichocarpa] >gi|222866964|gb|EEF04095.1| predicted protein [Populus trichocarpa]
XM_010097319.1	gi|255563200|ref|XP_002522603.1|	Leucoanthocyanidin dioxygenase, putative [Ricinus communis] >gi|223538079|gb|EEF39690.1| Leucoanthocyanidin dioxygenase, putative [Ricinus communis]
XM_010097319.1	gi|224141195|ref|XP_002323960.1|	predicted protein [Populus trichocarpa] >gi|222866962|gb|EEF04093.1| predicted protein [Populus trichocarpa]
XM_010097319.1	gi|296087451|emb|CBI34040.3|	unnamed protein product [Vitis vinifera]
XM_010097319.1	gi|225465774|ref|XP_002268015.1|	PREDICTED: probable 2-oxoglutarate/Fe(II)-dependent dioxygenase [Vitis vinifera] >gi|296087435|emb|CBI34024.3| unnamed protein product [Vitis vinifera]
XM_010097319.1	gi|225465757|ref|XP_002265816.1|	PREDICTED: probable 2-oxoglutarate/Fe(II)-dependent dioxygenase [Vitis vinifera]
XM_010097319.1	gi|302142011|emb|CBI19214.3|	unnamed protein product [Vitis vinifera]
XM_010097319.1	gi|225459191|ref|XP_002285730.1|	PREDICTED: thebaine 6-O-demethylase [Vitis vinifera]
XM_010097319.1	gi|359475733|ref|XP_003631744.1|	PREDICTED: LOW QUALITY PROTEIN: probable 2-oxoglutarate/Fe(II)-dependent dioxygenase-like [Vitis vinifera]
XM_010097319.1	gi|356524814|ref|XP_003531023.1|	PREDICTED: probable 2-oxoglutarate/Fe(II)-dependent dioxygenase-like [Glycine max]
XM_010097319.1	gi|356519457|ref|XP_003528389.1|	PREDICTED: flavonol synthase/flavanone 3-hydroxylase-like [Glycine max]
XM_010097319.1	gi|356500734|ref|XP_003519186.1|	PREDICTED: probable 2-oxoglutarate/Fe(II)-dependent dioxygenase-like [Glycine max]
XM_010097319.1	gi|255545854|ref|XP_002513987.1|	Flavonol synthase/flavanone 3-hydroxylase, putative [Ricinus communis] >gi|223547073|gb|EEF48570.1| Flavonol synthase/flavanone 3-hydroxylase, putative [Ricinus communis]
XM_010097319.1	gi|460397939|ref|XP_004244522.1|	PREDICTED: thebaine 6-O-demethylase-like [Solanum lycopersicum]
XM_010097319.1	gi|224096103|ref|XP_002334715.1|	predicted protein [Populus trichocarpa] >gi|222874260|gb|EEF11391.1| predicted protein [Populus trichocarpa]
XM_010097319.1	gi|460369556|ref|XP_004230628.1|	PREDICTED: probable 2-oxoglutarate/Fe(II)-dependent dioxygenase-like [Solanum lycopersicum]
XM_010097319.1	gi|356552933|ref|XP_003544816.1|	PREDICTED: probable 2-oxoglutarate/Fe(II)-dependent dioxygenase-like [Glycine max]
XM_010097361.1	gi|225427810|ref|XP_002270504.1|	PREDICTED: auxin-induced protein 15A [Vitis vinifera] >gi|147856535|emb|CAN82489.1| hypothetical protein VITISV_036184 [Vitis vinifera]
XM_010097361.1	gi|224080516|ref|XP_002306147.1|	SAUR family protein [Populus trichocarpa] >gi|222849111|gb|EEE86658.1| SAUR family protein [Populus trichocarpa]
XM_010097361.1	gi|470108101|ref|XP_004290373.1|	PREDICTED: auxin-induced protein 15A-like [Fragaria vesca subsp. vesca]
XM_010097361.1	gi|224103303|ref|XP_002313002.1|	SAUR family protein [Populus trichocarpa] >gi|222849410|gb|EEE86957.1| SAUR family protein [Populus trichocarpa] >gi|407260775|gb|AFT92006.1| SAUR family protein [Populus alba x Populus glandulosa] >gi|407260799|gb|AFT92018.1| SAUR family protein [Populus alba x Populus glandulosa]
XM_010097361.1	gi|462396836|gb|EMJ02635.1|	hypothetical protein PRUPE_ppa013764mg [Prunus persica]
XM_010097361.1	gi|407260773|gb|AFT92005.1|	SAUR family protein [Populus tomentosa] >gi|407260797|gb|AFT92017.1| SAUR family protein [Populus tomentosa]
XM_010097361.1	gi|356516834|ref|XP_003527098.1|	PREDICTED: auxin-induced protein 15A-like [Glycine max]
XM_010097361.1	gi|460370303|ref|XP_004230993.1|	PREDICTED: auxin-induced protein 15A-like [Solanum lycopersicum]
XM_010097361.1	gi|462420974|gb|EMJ25237.1|	hypothetical protein PRUPE_ppa015189mg [Prunus persica]
XM_010097361.1	gi|351734422|ref|NP_001237264.1|	uncharacterized protein LOC100306339 [Glycine max]
XM_010097361.1	gi|359492215|ref|XP_003634383.1|	PREDICTED: indole-3-acetic acid-induced protein ARG7 [Vitis vinifera] >gi|147807620|emb|CAN73226.1| hypothetical protein VITISV_026201 [Vitis vinifera]
XM_010097361.1	gi|356531583|ref|XP_003534356.1|	PREDICTED: auxin-induced protein 15A-like [Glycine max]
XM_010097361.1	gi|15236187|ref|NP_195202.1|	SAUR-like auxin-responsive protein 9 [Arabidopsis thaliana] >gi|332661020|gb|AEE86420.1| SAUR-like auxin-responsive protein 9 [Arabidopsis thaliana]
XM_010097361.1	gi|226492799|ref|NP_001147174.1|	SAUR9 - auxin-responsive SAUR family member [Zea mays] >gi|195608008|gb|ACG25834.1| SAUR9 - auxin-responsive SAUR family member [Zea mays]
XM_010097361.1	gi|17745689|gb|AAK68742.2|	Putative auxin-regulated protein [Arabidopsis thaliana] >gi|23198300|gb|AAN15677.1| Putative auxin-regulated protein [Arabidopsis thaliana]
XM_010097361.1	gi|388517167|gb|AFK46645.1|	unknown [Lotus japonicus]
XM_010097361.1	gi|297798440|ref|XP_002867104.1|	auxin-responsive family protein [Arabidopsis lyrata subsp. lyrata] >gi|297312940|gb|EFH43363.1| auxin-responsive family protein [Arabidopsis lyrata subsp. lyrata]
XM_010097361.1	gi|351725307|ref|NP_001235552.1|	uncharacterized protein LOC100500265 [Glycine max]
XM_010097361.1	gi|15222294|ref|NP_177688.1|	SAUR-like auxin-responsive protein [Arabidopsis thaliana] >gi|9369378|gb|AAF87127.1|AC006434_23 F10A5.21 [Arabidopsis thaliana] >gi|92856545|gb|ABE77397.1| At1g75580 [Arabidopsis thaliana] >gi|332197614|gb|AEE35735.1| SAUR-like auxin-responsive protein [Arabidopsis thaliana]
XM_010097361.1	gi|297839445|ref|XP_002887604.1|	hypothetical protein ARALYDRAFT_476705 [Arabidopsis lyrata subsp. lyrata] >gi|297333445|gb|EFH63863.1| hypothetical protein ARALYDRAFT_476705 [Arabidopsis lyrata subsp. lyrata]
XM_010097372.1	gi|470123591|ref|XP_004297806.1|	PREDICTED: non-functional NADPH-dependent codeinone reductase 2-like [Fragaria vesca subsp. vesca]
XM_010097372.1	gi|297737566|emb|CBI26767.3|	unnamed protein product [Vitis vinifera]
XM_010097372.1	gi|225424506|ref|XP_002285221.1|	PREDICTED: probable NAD(P)H-dependent oxidoreductase 1 [Vitis vinifera]
XM_010097372.1	gi|225424502|ref|XP_002285211.1|	PREDICTED: probable NAD(P)H-dependent oxidoreductase 1 [Vitis vinifera]
XM_010097372.1	gi|297737569|emb|CBI26770.3|	unnamed protein product [Vitis vinifera]
XM_010097372.1	gi|225424496|ref|XP_002285198.1|	PREDICTED: probable NAD(P)H-dependent oxidoreductase 1 [Vitis vinifera]
XM_010097372.1	gi|147862768|emb|CAN83196.1|	hypothetical protein VITISV_013444 [Vitis vinifera]
XM_010097372.1	gi|297737568|emb|CBI26769.3|	unnamed protein product [Vitis vinifera]
XM_010097372.1	gi|225424498|ref|XP_002285202.1|	PREDICTED: probable NAD(P)H-dependent oxidoreductase 1 [Vitis vinifera]
XM_010097372.1	gi|255561785|ref|XP_002521902.1|	aldo-keto reductase, putative [Ricinus communis] >gi|223538940|gb|EEF40538.1| aldo-keto reductase, putative [Ricinus communis]
XM_010097372.1	gi|470118052|ref|XP_004295157.1|	PREDICTED: non-functional NADPH-dependent codeinone reductase 2-like isoform 1 [Fragaria vesca subsp. vesca]
XM_010097372.1	gi|225424504|ref|XP_002285219.1|	PREDICTED: probable NAD(P)H-dependent oxidoreductase 1 [Vitis vinifera]
XM_010097372.1	gi|147862769|emb|CAN83197.1|	hypothetical protein VITISV_013445 [Vitis vinifera]
XM_010097372.1	gi|255558366|ref|XP_002520210.1|	aldo-keto reductase, putative [Ricinus communis] >gi|223540702|gb|EEF42265.1| aldo-keto reductase, putative [Ricinus communis]
XM_010097372.1	gi|255561783|ref|XP_002521901.1|	aldo-keto reductase, putative [Ricinus communis] >gi|223538939|gb|EEF40537.1| aldo-keto reductase, putative [Ricinus communis]
XM_010097372.1	gi|255558364|ref|XP_002520209.1|	aldo-keto reductase, putative [Ricinus communis] >gi|223540701|gb|EEF42264.1| aldo-keto reductase, putative [Ricinus communis]
XM_010097372.1	gi|224102497|ref|XP_002312700.1|	predicted protein [Populus trichocarpa] >gi|222852520|gb|EEE90067.1| predicted protein [Populus trichocarpa]
XM_010097372.1	gi|40781599|gb|AAR89809.1|	reductase 1 [Hydrangea macrophylla] >gi|40781603|gb|AAR89811.1| reductase 1 [Hydrangea macrophylla]
XM_010097372.1	gi|40781598|gb|AAR89808.1|	reductase 2 [Hydrangea macrophylla] >gi|40781601|gb|AAR89810.1| reductase 2 [Hydrangea macrophylla]
XM_010097372.1	gi|462419612|gb|EMJ23875.1|	hypothetical protein PRUPE_ppa008603mg [Prunus persica]
XM_010097436.1	gi|470106830|ref|XP_004289761.1|	PREDICTED: pre-mRNA-processing protein 40A-like [Fragaria vesca subsp. vesca]
XM_010097436.1	gi|462397207|gb|EMJ03006.1|	hypothetical protein PRUPE_ppa000966mg [Prunus persica]
XM_010097436.1	gi|255562210|ref|XP_002522113.1|	protein binding protein, putative [Ricinus communis] >gi|223538712|gb|EEF40313.1| protein binding protein, putative [Ricinus communis]
XM_010097436.1	gi|356534266|ref|XP_003535678.1|	PREDICTED: pre-mRNA-processing factor 40 homolog B-like [Glycine max]
XM_010097436.1	gi|356574333|ref|XP_003555303.1|	PREDICTED: pre-mRNA-processing factor 40 homolog A-like [Glycine max]
XM_010097436.1	gi|302142164|emb|CBI19367.3|	unnamed protein product [Vitis vinifera]
XM_010097436.1	gi|359492532|ref|XP_002283496.2|	PREDICTED: pre-mRNA-processing factor 40 homolog B-like [Vitis vinifera]
XM_010097436.1	gi|224127228|ref|XP_002320019.1|	predicted protein [Populus trichocarpa] >gi|222860792|gb|EEE98334.1| predicted protein [Populus trichocarpa]
XM_010097436.1	gi|449484509|ref|XP_004156902.1|	PREDICTED: pre-mRNA-processing protein 40A-like [Cucumis sativus]
XM_010097436.1	gi|224060893|ref|XP_002300284.1|	predicted protein [Populus trichocarpa] >gi|222847542|gb|EEE85089.1| predicted protein [Populus trichocarpa]
XM_010097436.1	gi|462423966|gb|EMJ28229.1|	hypothetical protein PRUPE_ppa000697mg [Prunus persica]
XM_010097436.1	gi|470113107|ref|XP_004292768.1|	PREDICTED: pre-mRNA-processing protein 40A-like [Fragaria vesca subsp. vesca]
XM_010097436.1	gi|449465095|ref|XP_004150264.1|	PREDICTED: pre-mRNA-processing protein 40A-like [Cucumis sativus]
XM_010097436.1	gi|449447079|ref|XP_004141297.1|	PREDICTED: pre-mRNA-processing protein 40A-like [Cucumis sativus]
XM_010097436.1	gi|255537980|ref|XP_002510055.1|	protein binding protein, putative [Ricinus communis] >gi|223550756|gb|EEF52242.1| protein binding protein, putative [Ricinus communis]
XM_010097436.1	gi|356554026|ref|XP_003545351.1|	PREDICTED: pre-mRNA-processing factor 40 homolog B-like [Glycine max]
XM_010097436.1	gi|356562219|ref|XP_003549369.1|	PREDICTED: pre-mRNA-processing factor 40 homolog B-like [Glycine max]
XM_010097436.1	gi|297846846|ref|XP_002891304.1|	hypothetical protein ARALYDRAFT_891421 [Arabidopsis lyrata subsp. lyrata] >gi|297337146|gb|EFH67563.1| hypothetical protein ARALYDRAFT_891421 [Arabidopsis lyrata subsp. lyrata]
XM_010097436.1	gi|460394731|ref|XP_004242948.1|	PREDICTED: pre-mRNA-processing protein 40A-like [Solanum lycopersicum]
XM_010097436.1	gi|79359944|ref|NP_175113.2|	pre-mRNA-processing protein 40A [Arabidopsis thaliana] >gi|395406802|sp|B6EUA9.1|PR40A_ARATH RecName: Full=Pre-mRNA-processing protein 40A; AltName: Full=Mediator of RNA polymerase II transcription subunit 35a >gi|332193941|gb|AEE32062.1| pre-mRNA-processing protein 40A [Arabidopsis thaliana]
XM_010097444.1	gi|462394595|gb|EMJ00394.1|	hypothetical protein PRUPE_ppa021570mg [Prunus persica]
XM_010097444.1	gi|356574337|ref|XP_003555305.1|	PREDICTED: inositol-tetrakisphosphate 1-kinase 2-like [Glycine max]
XM_010097444.1	gi|351722440|ref|NP_001237500.1|	inositol phosphate kinase [Glycine max] >gi|156752167|gb|ABU93834.1| inositol phosphate kinase [Glycine max]
XM_010097444.1	gi|470106715|ref|XP_004289707.1|	PREDICTED: inositol-tetrakisphosphate 1-kinase 2-like [Fragaria vesca subsp. vesca]
XM_010097444.1	gi|224103791|ref|XP_002313195.1|	predicted protein [Populus trichocarpa] >gi|222849603|gb|EEE87150.1| predicted protein [Populus trichocarpa]
XM_010097444.1	gi|225458958|ref|XP_002285550.1|	PREDICTED: inositol-tetrakisphosphate 1-kinase 2 [Vitis vinifera]
XM_010097444.1	gi|462419475|gb|EMJ23738.1|	hypothetical protein PRUPE_ppa008332mg [Prunus persica]
XM_010097444.1	gi|470127803|ref|XP_004299849.1|	PREDICTED: inositol-tetrakisphosphate 1-kinase 2-like [Fragaria vesca subsp. vesca]
XM_010097444.1	gi|302142133|emb|CBI19336.3|	unnamed protein product [Vitis vinifera]
XM_010097444.1	gi|255537904|ref|XP_002510017.1|	Inositol-tetrakisphosphate 1-kinase, putative [Ricinus communis] >gi|223550718|gb|EEF52204.1| Inositol-tetrakisphosphate 1-kinase, putative [Ricinus communis]
XM_010097444.1	gi|357480715|ref|XP_003610643.1|	Inositol-tetrakisphosphate 1-kinase [Medicago truncatula] >gi|355511978|gb|AES93601.1| Inositol-tetrakisphosphate 1-kinase [Medicago truncatula]
XM_010097444.1	gi|224081885|ref|XP_002306515.1|	predicted protein [Populus trichocarpa] >gi|222855964|gb|EEE93511.1| predicted protein [Populus trichocarpa]
XM_010097444.1	gi|351721983|ref|NP_001237484.1|	inositol phosphate kinase [Glycine max] >gi|156752165|gb|ABU93833.1| inositol phosphate kinase [Glycine max]
XM_010097444.1	gi|255562182|ref|XP_002522099.1|	Inositol-tetrakisphosphate 1-kinase, putative [Ricinus communis] >gi|223538698|gb|EEF40299.1| Inositol-tetrakisphosphate 1-kinase, putative [Ricinus communis]
XM_010097444.1	gi|356507953|ref|XP_003522727.1|	PREDICTED: inositol-tetrakisphosphate 1-kinase 2-like [Glycine max]
XM_010097444.1	gi|18413088|ref|NP_567334.1|	inositol-tetrakisphosphate 1-kinase 2 [Arabidopsis thaliana] >gi|83288250|sp|Q9SUG3.2|ITPK2_ARATH RecName: Full=Inositol-tetrakisphosphate 1-kinase 2; AltName: Full=Inositol 1,3,4-trisphosphate 5/6-kinase 2; Short=AtItpk-2; Short=Inositol-triphosphate 5/6-kinase 2; Short=Ins(1,3,4)P(3) 5/6-kinase 2 >gi|15215758|gb|AAK91424.1| AT4g08170/T12G13_10 [Arabidopsis thaliana] >gi|16323320|gb|AAL15415.1| …
XM_010097444.1	gi|223947461|gb|ACN27814.1|	unknown [Zea mays] >gi|413956449|gb|AFW89098.1| hypothetical protein ZEAMMB73_287612 [Zea mays]
XM_010097444.1	gi|226531688|ref|NP_001149152.1|	inositol-tetrakisphosphate 1-kinase 3 [Zea mays] >gi|195625116|gb|ACG34388.1| inositol-tetrakisphosphate 1-kinase 3 [Zea mays] >gi|413956450|gb|AFW89099.1| inositol-tetrakisphosphate 1-kinase 3 [Zea mays]
XM_010097444.1	gi|242034889|ref|XP_002464839.1|	hypothetical protein SORBIDRAFT_01g027420 [Sorghum bicolor] >gi|241918693|gb|EER91837.1| hypothetical protein SORBIDRAFT_01g027420 [Sorghum bicolor]
XM_010097444.1	gi|226496079|ref|NP_001149368.1|	LOC100282992 [Zea mays] >gi|195626696|gb|ACG35178.1| inositol-tetrakisphosphate 1-kinase 3 [Zea mays] >gi|414868046|tpg|DAA46603.1| TPA: inositol-tetrakisphosphate 1-kinase 3 [Zea mays]
XM_010097450.1	gi|470141918|ref|XP_004306671.1|	PREDICTED: uncharacterized protein LOC101313923 [Fragaria vesca subsp. vesca]
XM_010097450.1	gi|462417018|gb|EMJ21755.1|	hypothetical protein PRUPE_ppa003240mg [Prunus persica]
XM_010097450.1	gi|460368259|ref|XP_004229985.1|	PREDICTED: uncharacterized protein LOC101252721 [Solanum lycopersicum]
XM_010097450.1	gi|255564699|ref|XP_002523344.1|	protein with unknown function [Ricinus communis] >gi|223537432|gb|EEF39060.1| protein with unknown function [Ricinus communis]
XM_010097450.1	gi|449445652|ref|XP_004140586.1|	PREDICTED: uncharacterized protein LOC101209114 [Cucumis sativus] >gi|449523157|ref|XP_004168591.1| PREDICTED: uncharacterized LOC101209114 [Cucumis sativus]
XM_010097450.1	gi|460388834|ref|XP_004240069.1|	PREDICTED: uncharacterized protein LOC101246431 [Solanum lycopersicum]
XM_010097450.1	gi|462415667|gb|EMJ20404.1|	hypothetical protein PRUPE_ppa017046mg [Prunus persica]
XM_010097450.1	gi|225470906|ref|XP_002263546.1|	PREDICTED: probable phosphatidylinositol 4-kinase type 2-beta At1g26270-like [Vitis vinifera]
XM_010097450.1	gi|147863013|emb|CAN82992.1|	hypothetical protein VITISV_009587 [Vitis vinifera]
XM_010097450.1	gi|225426304|ref|XP_002268042.1|	PREDICTED: uncharacterized protein LOC100249570 [Vitis vinifera]
XM_010097450.1	gi|356504169|ref|XP_003520871.1|	PREDICTED: uncharacterized protein LOC100817301 [Glycine max]
XM_010097450.1	gi|356560179|ref|XP_003548372.1|	PREDICTED: uncharacterized protein LOC100815111 [Glycine max]
XM_010097450.1	gi|297828377|ref|XP_002882071.1|	phosphatidylinositol 3-and 4-kinase family protein [Arabidopsis lyrata subsp. lyrata] >gi|297327910|gb|EFH58330.1| phosphatidylinositol 3-and 4-kinase family protein [Arabidopsis lyrata subsp. lyrata]
XM_010097450.1	gi|18407090|ref|NP_566076.1|	phosphoinositide 4-kinase gamma 4 [Arabidopsis thaliana] >gi|42571253|ref|NP_973700.1| phosphoinositide 4-kinase gamma 4 [Arabidopsis thaliana] >gi|16930425|gb|AAL31898.1|AF419566_1 At2g46500/F11C10.19 [Arabidopsis thaliana] >gi|4415931|gb|AAD20161.1| expressed protein [Arabidopsis thaliana] >gi|20197828|gb|AAM15268.1| expressed protein [Arabidopsis thaliana] >gi|27363382|gb|AAO11610.1| At2g46500…
XM_010097450.1	gi|358349317|ref|XP_003638685.1|	Ubiquitin [Medicago truncatula] >gi|355504620|gb|AES85823.1| Ubiquitin [Medicago truncatula]
XM_010097450.1	gi|225455384|ref|XP_002277933.1|	PREDICTED: probable phosphatidylinositol 4-kinase type 2-beta At1g26270-like [Vitis vinifera]
XM_010097450.1	gi|222423998|dbj|BAH19960.1|	AT2G46500 [Arabidopsis thaliana]
XM_010097450.1	gi|356522506|ref|XP_003529887.1|	PREDICTED: uncharacterized protein LOC100792568 [Glycine max]
XM_010097450.1	gi|470144699|ref|XP_004307985.1|	PREDICTED: probable phosphatidylinositol 4-kinase type 2-beta At1g26270-like [Fragaria vesca subsp. vesca]
XM_010097450.1	gi|255537819|ref|XP_002509976.1|	protein with unknown function [Ricinus communis] >gi|223549875|gb|EEF51363.1| protein with unknown function [Ricinus communis]
XM_010097470.1	gi|462414460|gb|EMJ19197.1|	hypothetical protein PRUPE_ppa005682mg [Prunus persica]
XM_010097470.1	gi|470141931|ref|XP_004306677.1|	PREDICTED: uncharacterized protein LOC101291459 [Fragaria vesca subsp. vesca]
XM_010097470.1	gi|449445660|ref|XP_004140590.1|	PREDICTED: uncharacterized protein LOC101210101 [Cucumis sativus] >gi|449487323|ref|XP_004157570.1| PREDICTED: uncharacterized LOC101210101 [Cucumis sativus]
XM_010097470.1	gi|255564723|ref|XP_002523356.1|	conserved hypothetical protein [Ricinus communis] >gi|223537444|gb|EEF39072.1| conserved hypothetical protein [Ricinus communis]
XM_010097470.1	gi|225454520|ref|XP_002281690.1|	PREDICTED: UPF0667 protein C1orf55 homolog [Vitis vinifera]
XM_010097470.1	gi|356506065|ref|XP_003521808.1|	PREDICTED: UPF0667 protein C1orf55 homolog [Glycine max]
XM_010097470.1	gi|356571240|ref|XP_003553787.1|	PREDICTED: UPF0667 protein C1orf55 homolog [Glycine max]
XM_010097470.1	gi|357512561|ref|XP_003626569.1|	hypothetical protein MTR_7g117320 [Medicago truncatula] >gi|355501584|gb|AES82787.1| hypothetical protein MTR_7g117320 [Medicago truncatula]
XM_010097470.1	gi|388516679|gb|AFK46401.1|	unknown [Medicago truncatula]
XM_010097470.1	gi|460370759|ref|XP_004231217.1|	PREDICTED: uncharacterized protein LOC101247169 [Solanum lycopersicum]
XM_010097470.1	gi|224064238|ref|XP_002301408.1|	predicted protein [Populus trichocarpa] >gi|222843134|gb|EEE80681.1| predicted protein [Populus trichocarpa]
XM_010097470.1	gi|15234038|ref|NP_192009.1|	ubiquitin family protein [Arabidopsis thaliana] >gi|16209707|gb|AAL14410.1| AT4g01000/F3I3_20 [Arabidopsis thaliana] >gi|53749168|gb|AAU90069.1| At4g01000 [Arabidopsis thaliana] >gi|332656565|gb|AEE81965.1| ubiquitin family protein [Arabidopsis thaliana]
XM_010097470.1	gi|209967435|gb|ACJ02346.1|	ubiquitin family protein [Vernicia fordii]
XM_010097470.1	gi|297810065|ref|XP_002872916.1|	ubiquitin family protein [Arabidopsis lyrata subsp. lyrata] >gi|297318753|gb|EFH49175.1| ubiquitin family protein [Arabidopsis lyrata subsp. lyrata]
XM_010097470.1	gi|224127927|ref|XP_002320198.1|	predicted protein [Populus trichocarpa] >gi|222860971|gb|EEE98513.1| predicted protein [Populus trichocarpa]
XM_010097470.1	gi|212721660|ref|NP_001132790.1|	uncharacterized protein LOC100194279 [Zea mays]
XM_010097470.1	gi|357135948|ref|XP_003569569.1|	PREDICTED: UPF0667 protein C1orf55 homolog [Brachypodium distachyon]
XM_010097470.1	gi|115439203|ref|NP_001043881.1|	Os01g0681600 [Oryza sativa Japonica Group] >gi|21644698|dbj|BAC01254.1| splicing factor-like [Oryza sativa Japonica Group] >gi|113533412|dbj|BAF05795.1| Os01g0681600 [Oryza sativa Japonica Group]
XM_010097470.1	gi|326528563|dbj|BAJ93463.1|	predicted protein [Hordeum vulgare subsp. vulgare]
XM_010097470.1	gi|212276318|ref|NP_001130707.1|	hypothetical protein [Zea mays] >gi|194689898|gb|ACF79033.1| unknown [Zea mays] >gi|194703986|gb|ACF86077.1| unknown [Zea mays] >gi|194704010|gb|ACF86089.1| unknown [Zea mays] >gi|195626198|gb|ACG34929.1| hypothetical protein [Zea mays] >gi|223949859|gb|ACN29013.1| unknown [Zea mays] >gi|224030911|gb|ACN34531.1| unknown [Zea mays] >gi|414880978|tpg|DAA58109.1| TPA: hypothetical protein ZEAMMB73_5…
XM_010097475.1	gi|470141941|ref|XP_004306682.1|	PREDICTED: uncharacterized protein LOC101292928 [Fragaria vesca subsp. vesca]
XM_010097475.1	gi|297745427|emb|CBI40507.3|	unnamed protein product [Vitis vinifera]
XM_010097475.1	gi|359489725|ref|XP_002281449.2|	PREDICTED: uncharacterized protein LOC100265382 [Vitis vinifera]
XM_010097475.1	gi|356560315|ref|XP_003548438.1|	PREDICTED: uncharacterized protein LOC100809603 [Glycine max]
XM_010097475.1	gi|460386199|ref|XP_004238787.1|	PREDICTED: uncharacterized protein LOC101262308 isoform 2 [Solanum lycopersicum]
XM_010097475.1	gi|363814412|ref|NP_001242843.1|	uncharacterized protein LOC100809202 [Glycine max]
XM_010097475.1	gi|224127919|ref|XP_002320196.1|	predicted protein [Populus trichocarpa] >gi|222860969|gb|EEE98511.1| predicted protein [Populus trichocarpa]
XM_010097475.1	gi|460386197|ref|XP_004238786.1|	PREDICTED: uncharacterized protein LOC101262308 isoform 1 [Solanum lycopersicum]
XM_010097475.1	gi|460365011|ref|XP_004228399.1|	PREDICTED: uncharacterized protein LOC101254226 [Solanum lycopersicum]
XM_010097475.1	gi|113205376|gb|AAU93592.2|	uncharacterized plant-specific domain TIGR01589 family protein [Solanum demissum]
XM_010097475.1	gi|224064222|ref|XP_002301406.1|	predicted protein [Populus trichocarpa] >gi|222843132|gb|EEE80679.1| predicted protein [Populus trichocarpa]
XM_010097475.1	gi|356573224|ref|XP_003554763.1|	PREDICTED: uncharacterized protein LOC100791101 [Glycine max]
XM_010097475.1	gi|462414703|gb|EMJ19440.1|	hypothetical protein PRUPE_ppa008026mg [Prunus persica]
XM_010097475.1	gi|18407071|ref|NP_566074.1|	uncharacterized protein [Arabidopsis thaliana] >gi|15450511|gb|AAK96548.1| At2g46420/F11C10.11 [Arabidopsis thaliana] >gi|20197824|gb|AAD23044.2| expressed protein [Arabidopsis thaliana] >gi|27363256|gb|AAO11547.1| At2g46420/F11C10.11 [Arabidopsis thaliana] >gi|330255598|gb|AEC10692.1| uncharacterized protein [Arabidopsis thaliana]
XM_010097475.1	gi|186508621|ref|NP_001118536.1|	uncharacterized protein [Arabidopsis thaliana] >gi|330255599|gb|AEC10693.1| uncharacterized protein [Arabidopsis thaliana]
XM_010097475.1	gi|449432056|ref|XP_004133816.1|	PREDICTED: uncharacterized protein LOC101210568 [Cucumis sativus] >gi|449477923|ref|XP_004155163.1| PREDICTED: uncharacterized LOC101210568 [Cucumis sativus]
XM_010097475.1	gi|297824713|ref|XP_002880239.1|	hypothetical protein ARALYDRAFT_483796 [Arabidopsis lyrata subsp. lyrata] >gi|297326078|gb|EFH56498.1| hypothetical protein ARALYDRAFT_483796 [Arabidopsis lyrata subsp. lyrata]
XM_010097475.1	gi|297817504|ref|XP_002876635.1|	hypothetical protein ARALYDRAFT_486659 [Arabidopsis lyrata subsp. lyrata] >gi|297322473|gb|EFH52894.1| hypothetical protein ARALYDRAFT_486659 [Arabidopsis lyrata subsp. lyrata]
XM_010097475.1	gi|145332919|ref|NP_001078325.1|	uncharacterized protein [Arabidopsis thaliana] >gi|332646722|gb|AEE80243.1| uncharacterized protein [Arabidopsis thaliana]
XM_010097475.1	gi|145339748|ref|NP_191729.2|	uncharacterized protein [Arabidopsis thaliana] >gi|332646721|gb|AEE80242.1| uncharacterized protein [Arabidopsis thaliana]
XM_010097485.1	gi|470145377|ref|XP_004308316.1|	PREDICTED: uncharacterized protein LOC101297968 [Fragaria vesca subsp. vesca]
XM_010097485.1	gi|359489837|ref|XP_003633983.1|	PREDICTED: uncharacterized protein LOC100255153 [Vitis vinifera]
XM_010097485.1	gi|449433042|ref|XP_004134307.1|	PREDICTED: uncharacterized protein LOC101206972 [Cucumis sativus]
XM_010097485.1	gi|449478183|ref|XP_004155243.1|	PREDICTED: uncharacterized LOC101206972 [Cucumis sativus]
XM_010097485.1	gi|297814235|ref|XP_002875001.1|	hypothetical protein ARALYDRAFT_352729 [Arabidopsis lyrata subsp. lyrata] >gi|297320838|gb|EFH51260.1| hypothetical protein ARALYDRAFT_352729 [Arabidopsis lyrata subsp. lyrata]
XM_010097485.1	gi|462414511|gb|EMJ19248.1|	hypothetical protein PRUPE_ppa006146mg [Prunus persica]
XM_010097485.1	gi|297745419|emb|CBI40499.3|	unnamed protein product [Vitis vinifera]
XM_010097485.1	gi|224130516|ref|XP_002320856.1|	predicted protein [Populus trichocarpa] >gi|222861629|gb|EEE99171.1| predicted protein [Populus trichocarpa]
XM_010097485.1	gi|357484387|ref|XP_003612481.1|	Chitinase domain-containing protein [Medicago truncatula] >gi|355513816|gb|AES95439.1| Chitinase domain-containing protein [Medicago truncatula]
XM_010097485.1	gi|15234049|ref|NP_192013.1|	glycosyl hydrolase family 18 protein [Arabidopsis thaliana] >gi|332656572|gb|AEE81972.1| glycosyl hydrolase family 18 protein [Arabidopsis thaliana]
XM_010097485.1	gi|255564757|ref|XP_002523373.1|	chitinase, putative [Ricinus communis] >gi|223537461|gb|EEF39089.1| chitinase, putative [Ricinus communis]
XM_010097485.1	gi|224130512|ref|XP_002320855.1|	predicted protein [Populus trichocarpa] >gi|222861628|gb|EEE99170.1| predicted protein [Populus trichocarpa]
XM_010097485.1	gi|356506058|ref|XP_003521805.1|	PREDICTED: chitinase domain-containing protein 1-like [Glycine max]
XM_010097485.1	gi|356520292|ref|XP_003528797.1|	PREDICTED: uncharacterized protein At4g01050, chloroplastic-like [Glycine max]
XM_010097485.1	gi|460388863|ref|XP_004240083.1|	PREDICTED: chitinase domain-containing protein 1-like [Solanum lycopersicum]
XM_010097485.1	gi|356560390|ref|XP_003548475.1|	PREDICTED: uncharacterized protein At4g01050, chloroplastic-like [Glycine max]
XM_010097485.1	gi|224067966|ref|XP_002302622.1|	predicted protein [Populus trichocarpa] >gi|222844348|gb|EEE81895.1| predicted protein [Populus trichocarpa]
XM_010097485.1	gi|217075761|gb|ACJ86240.1|	unknown [Medicago truncatula]
XM_010097485.1	gi|462415761|gb|EMJ20498.1|	hypothetical protein PRUPE_ppa018863mg, partial [Prunus persica]
XM_010097485.1	gi|460405228|ref|XP_004248078.1|	PREDICTED: rhodanese-like domain-containing protein 4, chloroplastic-like [Solanum lycopersicum]
XM_010097487.1	gi|259121377|gb|ACV92008.1|	WRKY transcription factor 6 [(Populus tomentosa x P. bolleana) x P. tomentosa]
XM_010097487.1	gi|224130498|ref|XP_002320852.1|	predicted protein [Populus trichocarpa] >gi|222861625|gb|EEE99167.1| predicted protein [Populus trichocarpa]
XM_010097487.1	gi|225454483|ref|XP_002281031.1|	PREDICTED: probable WRKY transcription factor 46 [Vitis vinifera]
XM_010097487.1	gi|40846374|gb|AAR92477.1|	putative WRKY transcription factor 30 [Vitis aestivalis]
XM_010097487.1	gi|224067962|ref|XP_002302620.1|	predicted protein [Populus trichocarpa] >gi|222844346|gb|EEE81893.1| predicted protein [Populus trichocarpa]
XM_010097487.1	gi|462414655|gb|EMJ19392.1|	hypothetical protein PRUPE_ppa007708mg [Prunus persica]
XM_010097487.1	gi|302399119|gb|ADL36854.1|	WRKY domain class transcription factor [Malus x domestica]
XM_010097487.1	gi|297745413|emb|CBI40493.3|	unnamed protein product [Vitis vinifera]
XM_010097487.1	gi|409923413|gb|AEO31476.2|	WRKY transcription factor 6-1 [Dimocarpus longan]
XM_010097487.1	gi|356506056|ref|XP_003521804.1|	PREDICTED: probable WRKY transcription factor 41 [Glycine max]
XM_010097487.1	gi|356573221|ref|XP_003554762.1|	PREDICTED: probable WRKY transcription factor 41-like [Glycine max]
XM_010097487.1	gi|470141956|ref|XP_004306689.1|	PREDICTED: probable WRKY transcription factor 46-like [Fragaria vesca subsp. vesca]
XM_010097487.1	gi|255639687|gb|ACU20137.1|	unknown [Glycine max]
XM_010097487.1	gi|255541688|ref|XP_002511908.1|	WRKY transcription factor, putative [Ricinus communis] >gi|223549088|gb|EEF50577.1| WRKY transcription factor, putative [Ricinus communis]
XM_010097487.1	gi|363807674|ref|NP_001242675.1|	WRKY55 protein [Glycine max]
XM_010097487.1	gi|224120612|ref|XP_002318373.1|	predicted protein [Populus trichocarpa] >gi|222859046|gb|EEE96593.1| predicted protein [Populus trichocarpa]
XM_010097487.1	gi|259121389|gb|ACV92014.1|	WRKY transcription factor 12 [(Populus tomentosa x P. bolleana) x P. tomentosa]
XM_010097487.1	gi|224053795|ref|XP_002297983.1|	predicted protein [Populus trichocarpa] >gi|222845241|gb|EEE82788.1| predicted protein [Populus trichocarpa]
XM_010097487.1	gi|259121407|gb|ACV92023.1|	WRKY transcription factor 21 [(Populus tomentosa x P. bolleana) x P. tomentosa]
XM_010097487.1	gi|224075078|ref|XP_002304549.1|	predicted protein [Populus trichocarpa] >gi|222841981|gb|EEE79528.1| predicted protein [Populus trichocarpa]
XM_010097540.1	gi|356517568|ref|XP_003527459.1|	PREDICTED: vesicle-associated protein 4-2-like [Glycine max]
XM_010097540.1	gi|217074058|gb|ACJ85389.1|	unknown [Medicago truncatula]
XM_010097540.1	gi|462411959|gb|EMJ17008.1|	hypothetical protein PRUPE_ppa009993mg [Prunus persica]
XM_010097540.1	gi|388504416|gb|AFK40274.1|	unknown [Medicago truncatula]
XM_010097540.1	gi|388503260|gb|AFK39696.1|	unknown [Lotus japonicus]
XM_010097540.1	gi|255646547|gb|ACU23748.1|	unknown [Glycine max]
XM_010097540.1	gi|356543790|ref|XP_003540343.1|	PREDICTED: vesicle-associated protein 4-2-like [Glycine max]
XM_010097540.1	gi|470136660|ref|XP_004304102.1|	PREDICTED: vesicle-associated protein 4-2-like [Fragaria vesca subsp. vesca]
XM_010097540.1	gi|363807736|ref|NP_001241916.1|	uncharacterized protein LOC100794120 [Glycine max]
XM_010097540.1	gi|225447643|ref|XP_002274772.1|	PREDICTED: vesicle-associated protein 4-2-like [Vitis vinifera]
XM_010097540.1	gi|297804004|ref|XP_002869886.1|	vesicle-associated membrane family protein [Arabidopsis lyrata subsp. lyrata] >gi|297315722|gb|EFH46145.1| vesicle-associated membrane family protein [Arabidopsis lyrata subsp. lyrata]
XM_010097540.1	gi|388518699|gb|AFK47411.1|	unknown [Medicago truncatula]
XM_010097540.1	gi|359495700|ref|XP_002275178.2|	PREDICTED: vesicle-associated protein 4-2 [Vitis vinifera] >gi|297745648|emb|CBI40859.3| unnamed protein product [Vitis vinifera]
XM_010097540.1	gi|18415696|ref|NP_567627.1|	vesicle-associated membrane family protein [Arabidopsis thaliana] >gi|75161506|sp|Q8VYN2.1|VAP42_ARATH RecName: Full=Vesicle-associated protein 4-2; AltName: Full=Plant VAP homolog 4-2; Short=AtPVA42; AltName: Full=VAMP-associated protein 4-2 >gi|332659054|gb|AEE84454.1| vesicle-associated membrane family protein [Arabidopsis thaliana]
XM_010097540.1	gi|147801604|emb|CAN74544.1|	hypothetical protein VITISV_011094 [Vitis vinifera]
XM_010097540.1	gi|388521835|gb|AFK48979.1|	unknown [Lotus japonicus]
XM_010097540.1	gi|224116236|ref|XP_002317246.1|	predicted protein [Populus trichocarpa] >gi|222860311|gb|EEE97858.1| predicted protein [Populus trichocarpa]
XM_010097540.1	gi|449433896|ref|XP_004134732.1|	PREDICTED: vesicle-associated protein 4-2-like [Cucumis sativus]
XM_010097540.1	gi|147807231|emb|CAN75162.1|	hypothetical protein VITISV_017383 [Vitis vinifera] >gi|296084965|emb|CBI28380.3| unnamed protein product [Vitis vinifera]
XM_010097540.1	gi|334186769|ref|NP_001190786.1|	vesicle-associated membrane family protein [Arabidopsis thaliana] >gi|332659055|gb|AEE84455.1| vesicle-associated membrane family protein [Arabidopsis thaliana]
XM_010097545.1	gi|255553919|ref|XP_002518000.1|	diacylglycerol kinase, alpha, putative [Ricinus communis] >gi|223542982|gb|EEF44518.1| diacylglycerol kinase, alpha, putative [Ricinus communis]
XM_010097545.1	gi|460405360|ref|XP_004248144.1|	PREDICTED: diacylglycerol kinase iota-like [Solanum lycopersicum]
XM_010097545.1	gi|296084956|emb|CBI28371.3|	unnamed protein product [Vitis vinifera]
XM_010097545.1	gi|225447673|ref|XP_002275797.1|	PREDICTED: diacylglycerol kinase A isoform 1 [Vitis vinifera] >gi|359485753|ref|XP_003633328.1| PREDICTED: diacylglycerol kinase A isoform 2 [Vitis vinifera]
XM_010097545.1	gi|18399515|ref|NP_565492.1|	diacylglycerol kinase 5 [Arabidopsis thaliana] >gi|42570849|ref|NP_973498.1| diacylglycerol kinase 5 [Arabidopsis thaliana] >gi|222423216|dbj|BAH19585.1| AT2G20900 [Arabidopsis thaliana] >gi|222424359|dbj|BAH20135.1| AT2G20900 [Arabidopsis thaliana] >gi|330252000|gb|AEC07094.1| diacylglycerol kinase 5 [Arabidopsis thaliana] >gi|330252001|gb|AEC07095.1| diacylglycerol kinase 5 [Arabidopsis thalian…
XM_010097545.1	gi|21553717|gb|AAM62810.1|	putative diacylglycerol kinase [Arabidopsis thaliana]
XM_010097545.1	gi|30681194|ref|NP_850007.1|	diacylglycerol kinase 5 [Arabidopsis thaliana] >gi|79322579|ref|NP_001031381.1| diacylglycerol kinase 5 [Arabidopsis thaliana] >gi|330251999|gb|AEC07093.1| diacylglycerol kinase 5 [Arabidopsis thaliana] >gi|330252002|gb|AEC07096.1| diacylglycerol kinase 5 [Arabidopsis thaliana]
XM_010097545.1	gi|356543778|ref|XP_003540337.1|	PREDICTED: diacylglycerol kinase iota-like [Glycine max]
XM_010097545.1	gi|297836864|ref|XP_002886314.1|	hypothetical protein ARALYDRAFT_480938 [Arabidopsis lyrata subsp. lyrata] >gi|297332154|gb|EFH62573.1| hypothetical protein ARALYDRAFT_480938 [Arabidopsis lyrata subsp. lyrata]
XM_010097545.1	gi|10798892|gb|AAG23129.1|AF198259_1	diacylglycerol kinase [Solanum lycopersicum]
XM_010097545.1	gi|388507358|gb|AFK41745.1|	unknown [Medicago truncatula]
XM_010097545.1	gi|255569621|ref|XP_002525776.1|	diacylglycerol kinase, alpha, putative [Ricinus communis] >gi|223534926|gb|EEF36612.1| diacylglycerol kinase, alpha, putative [Ricinus communis]
XM_010097545.1	gi|10798894|gb|AAG23130.1|	diacylglycerol kinase variant A [Solanum lycopersicum]
XM_010097545.1	gi|350535919|ref|NP_001234476.1|	calmodulin-binding diacylglycerol kinase [Solanum lycopersicum] >gi|10798890|gb|AAG23128.1|AF198258_1 calmodulin-binding diacylglycerol kinase [Solanum lycopersicum]
XM_010097545.1	gi|10798895|gb|AAG23131.1|	diacylglycerol kinase variant B [Solanum lycopersicum]
XM_010097545.1	gi|356515212|ref|XP_003526295.1|	PREDICTED: diacylglycerol kinase iota-like [Glycine max]
XM_010097545.1	gi|449444401|ref|XP_004139963.1|	PREDICTED: diacylglycerol kinase iota-like [Cucumis sativus]
XM_010097545.1	gi|462411407|gb|EMJ16456.1|	hypothetical protein PRUPE_ppa004529mg [Prunus persica]
XM_010097545.1	gi|326524341|dbj|BAK00554.1|	predicted protein [Hordeum vulgare subsp. vulgare]
XM_010097545.1	gi|462410345|gb|EMJ15679.1|	hypothetical protein PRUPE_ppa021564mg [Prunus persica]
XM_010097557.1	gi|470114542|ref|XP_004293473.1|	PREDICTED: putative cyclin-D6-1-like [Fragaria vesca subsp. vesca]
XM_010097557.1	gi|462411862|gb|EMJ16911.1|	hypothetical protein PRUPE_ppa008931mg [Prunus persica]
XM_010097557.1	gi|359359238|gb|AEV41137.1|	D6-type cyclin [Populus x canadensis]
XM_010097557.1	gi|159025735|emb|CAN88868.1|	D6-type cyclin [Populus trichocarpa]
XM_010097557.1	gi|363808000|ref|NP_001242717.1|	uncharacterized protein LOC100799951 [Glycine max]
XM_010097557.1	gi|356543770|ref|XP_003540333.1|	PREDICTED: putative cyclin-D6-1-like [Glycine max]
XM_010097557.1	gi|296081259|emb|CBI18003.3|	unnamed protein product [Vitis vinifera]
XM_010097557.1	gi|225447693|ref|XP_002276869.1|	PREDICTED: putative cyclin-D6-1 [Vitis vinifera]
XM_010097557.1	gi|159025737|emb|CAO00119.1|	D6-type cyclin [Populus trichocarpa]
XM_010097557.1	gi|356515222|ref|XP_003526300.1|	PREDICTED: putative cyclin-D6-1-like [Glycine max]
XM_010097557.1	gi|357453607|ref|XP_003597084.1|	Cyclin-D5-2 [Medicago truncatula] >gi|355486132|gb|AES67335.1| Cyclin-D5-2 [Medicago truncatula]
XM_010097557.1	gi|356544884|ref|XP_003540877.1|	PREDICTED: putative cyclin-D6-1-like [Glycine max]
XM_010097557.1	gi|449444582|ref|XP_004140053.1|	PREDICTED: putative cyclin-D6-1-like [Cucumis sativus]
XM_010097557.1	gi|449531372|ref|XP_004172660.1|	PREDICTED: putative cyclin-D6-1-like [Cucumis sativus]
XM_010097557.1	gi|159025733|emb|CAN88867.1|	D6-type cyclin [Populus trichocarpa]
XM_010097557.1	gi|159025731|emb|CAN88866.1|	D6-type cyclin [Populus trichocarpa]
XM_010097557.1	gi|255567453|ref|XP_002524706.1|	cyclin d, putative [Ricinus communis] >gi|223536067|gb|EEF37725.1| cyclin d, putative [Ricinus communis]
XM_010097557.1	gi|15236274|ref|NP_192236.1|	cyclin D6-1 [Arabidopsis thaliana] >gi|332656900|gb|AEE82300.1| cyclin D6-1 [Arabidopsis thaliana]
XM_010097557.1	gi|159025729|emb|CAN88865.1|	D6-type cyclin [Populus trichocarpa]
XM_010097557.1	gi|460396465|ref|XP_004243793.1|	PREDICTED: putative cyclin-D6-1-like [Solanum lycopersicum]
XM_010097572.1	gi|462415481|gb|EMJ20218.1|	hypothetical protein PRUPE_ppa004358mg [Prunus persica]
XM_010097572.1	gi|470141564|ref|XP_004306500.1|	PREDICTED: vicianin hydrolase-like [Fragaria vesca subsp. vesca]
XM_010097572.1	gi|255542157|ref|XP_002512142.1|	beta-glucosidase, putative [Ricinus communis] >gi|223548686|gb|EEF50176.1| beta-glucosidase, putative [Ricinus communis]
XM_010097572.1	gi|255542161|ref|XP_002512144.1|	beta-glucosidase, putative [Ricinus communis] >gi|223548688|gb|EEF50178.1| beta-glucosidase, putative [Ricinus communis]
XM_010097572.1	gi|429326396|gb|AFZ78538.1|	beta-glucosidase [Populus tomentosa]
XM_010097572.1	gi|224121026|ref|XP_002330885.1|	predicted protein [Populus trichocarpa] >gi|222872707|gb|EEF09838.1| predicted protein [Populus trichocarpa]
XM_010097572.1	gi|470141566|ref|XP_004306501.1|	PREDICTED: vicianin hydrolase-like [Fragaria vesca subsp. vesca]
XM_010097572.1	gi|449489088|ref|XP_004158211.1|	PREDICTED: LOW QUALITY PROTEIN: vicianin hydrolase-like [Cucumis sativus]
XM_010097572.1	gi|449436255|ref|XP_004135908.1|	PREDICTED: vicianin hydrolase-like [Cucumis sativus]
XM_010097572.1	gi|224121010|ref|XP_002330881.1|	predicted protein [Populus trichocarpa] >gi|222872703|gb|EEF09834.1| predicted protein [Populus trichocarpa]
XM_010097572.1	gi|225450384|ref|XP_002277198.1|	PREDICTED: beta-glucosidase 12-like isoform 1 [Vitis vinifera]
XM_010097572.1	gi|225450388|ref|XP_002277408.1|	PREDICTED: beta-glucosidase 12 isoform 1 [Vitis vinifera] >gi|147865266|emb|CAN79824.1| hypothetical protein VITISV_025458 [Vitis vinifera]
XM_010097572.1	gi|297736192|emb|CBI24830.3|	unnamed protein product [Vitis vinifera]
XM_010097572.1	gi|357457465|ref|XP_003599013.1|	Beta-glucosidase [Medicago truncatula] >gi|355488061|gb|AES69264.1| Beta-glucosidase [Medicago truncatula]
XM_010097572.1	gi|460406763|ref|XP_004248829.1|	PREDICTED: vicianin hydrolase-like [Solanum lycopersicum]
XM_010097572.1	gi|359487330|ref|XP_002276051.2|	PREDICTED: beta-glucosidase 12-like isoform 1 [Vitis vinifera]
XM_010097572.1	gi|15224882|ref|NP_181976.1|	beta glucosidase 17 [Arabidopsis thaliana] >gi|75278315|sp|O64882.1|BGL17_ARATH RecName: Full=Beta-glucosidase 17; Short=AtBGLU17; Flags: Precursor >gi|18491241|gb|AAL69445.1| At2g44480/F4I1.29 [Arabidopsis thaliana] >gi|330255332|gb|AEC10426.1| beta glucosidase 17 [Arabidopsis thaliana]
XM_010097572.1	gi|255559233|ref|XP_002520637.1|	beta-glucosidase, putative [Ricinus communis] >gi|223540157|gb|EEF41733.1| beta-glucosidase, putative [Ricinus communis]
XM_010097572.1	gi|460398841|ref|XP_004244958.1|	PREDICTED: vicianin hydrolase-like [Solanum lycopersicum]
XM_010097572.1	gi|26450684|dbj|BAC42451.1|	putative beta-glucosidase [Arabidopsis thaliana]
XM_010097578.1	gi|225450315|ref|XP_002268178.1|	PREDICTED: homeobox-leucine zipper protein HAT14-like [Vitis vinifera]
XM_010097578.1	gi|118487078|gb|ABK95369.1|	unknown [Populus trichocarpa]
XM_010097578.1	gi|297741218|emb|CBI32169.3|	unnamed protein product [Vitis vinifera]
XM_010097578.1	gi|255542221|ref|XP_002512174.1|	homeobox protein, putative [Ricinus communis] >gi|223548718|gb|EEF50208.1| homeobox protein, putative [Ricinus communis]
XM_010097578.1	gi|356557110|ref|XP_003546861.1|	PREDICTED: homeobox-leucine zipper protein HOX27-like [Glycine max]
XM_010097578.1	gi|462414618|gb|EMJ19355.1|	hypothetical protein PRUPE_ppa007421mg [Prunus persica]
XM_010097578.1	gi|225441481|ref|XP_002275747.1|	PREDICTED: homeobox-leucine zipper protein HAT14-like [Vitis vinifera]
XM_010097578.1	gi|356525608|ref|XP_003531416.1|	PREDICTED: homeobox-leucine zipper protein HOX27-like [Glycine max]
XM_010097578.1	gi|449436253|ref|XP_004135907.1|	PREDICTED: homeobox-leucine zipper protein HAT14-like [Cucumis sativus]
XM_010097578.1	gi|462397846|gb|EMJ03514.1|	hypothetical protein PRUPE_ppa008075mg [Prunus persica]
XM_010097578.1	gi|297718718|gb|ADI50270.1|	type II homeodomain-leucine zipper protein [Medicago sativa]
XM_010097578.1	gi|470135041|ref|XP_004303339.1|	PREDICTED: homeobox-leucine zipper protein HAT14-like [Fragaria vesca subsp. vesca]
XM_010097578.1	gi|255588212|ref|XP_002534537.1|	Homeobox-leucine zipper protein HAT14, putative [Ricinus communis] >gi|223525092|gb|EEF27847.1| Homeobox-leucine zipper protein HAT14, putative [Ricinus communis]
XM_010097578.1	gi|460366970|ref|XP_004229348.1|	PREDICTED: homeobox-leucine zipper protein HAT14-like [Solanum lycopersicum]
XM_010097578.1	gi|357451057|ref|XP_003595805.1|	Homeobox-leucine zipper protein HAT14 [Medicago truncatula] >gi|355484853|gb|AES66056.1| Homeobox-leucine zipper protein HAT14 [Medicago truncatula]
XM_010097578.1	gi|83833844|gb|AAZ23784.2|	type II homeodomain-leucine zipper protein [Medicago sativa]
XM_010097578.1	gi|449519336|ref|XP_004166691.1|	PREDICTED: homeobox-leucine zipper protein HAT14-like, partial [Cucumis sativus]
XM_010097578.1	gi|356530687|ref|XP_003533912.1|	PREDICTED: homeobox-leucine zipper protein HAT14-like [Glycine max]
XM_010097578.1	gi|449437902|ref|XP_004136729.1|	PREDICTED: homeobox-leucine zipper protein HAT14-like [Cucumis sativus]
XM_010097578.1	gi|460407701|ref|XP_004249289.1|	PREDICTED: homeobox-leucine zipper protein HAT14-like [Solanum lycopersicum]
XM_010097602.1	gi|462400418|gb|EMJ06086.1|	hypothetical protein PRUPE_ppa003472mg [Prunus persica]
XM_010097602.1	gi|470127733|ref|XP_004299817.1|	PREDICTED: uncharacterized protein LOC101298022 [Fragaria vesca subsp. vesca]
XM_010097602.1	gi|359493461|ref|XP_002265921.2|	PREDICTED: uncharacterized protein LOC100249450 [Vitis vinifera]
XM_010097602.1	gi|359493470|ref|XP_003634606.1|	PREDICTED: LOW QUALITY PROTEIN: probable peptide/nitrate transporter At1g22540-like [Vitis vinifera]
XM_010097602.1	gi|147826923|emb|CAN71099.1|	hypothetical protein VITISV_000973 [Vitis vinifera]
XM_010097602.1	gi|460392483|ref|XP_004241845.1|	PREDICTED: probable peptide/nitrate transporter At1g22540-like [Solanum lycopersicum]
XM_010097602.1	gi|296089515|emb|CBI39334.3|	unnamed protein product [Vitis vinifera]
XM_010097602.1	gi|359493466|ref|XP_003634604.1|	PREDICTED: probable peptide/nitrate transporter At1g22540-like [Vitis vinifera]
XM_010097602.1	gi|297845276|ref|XP_002890519.1|	proton-dependent oligopeptide transport family protein [Arabidopsis lyrata subsp. lyrata] >gi|297336361|gb|EFH66778.1| proton-dependent oligopeptide transport family protein [Arabidopsis lyrata subsp. lyrata]
XM_010097602.1	gi|147836333|emb|CAN75422.1|	hypothetical protein VITISV_011767 [Vitis vinifera]
XM_010097602.1	gi|449451992|ref|XP_004143744.1|	PREDICTED: LOW QUALITY PROTEIN: uncharacterized protein LOC101218147 [Cucumis sativus]
XM_010097602.1	gi|356509487|ref|XP_003523479.1|	PREDICTED: probable peptide/nitrate transporter At1g22540-like [Glycine max]
XM_010097602.1	gi|225460434|ref|XP_002266023.1|	PREDICTED: probable peptide/nitrate transporter At1g22540 [Vitis vinifera] >gi|296089505|emb|CBI39324.3| unnamed protein product [Vitis vinifera]
XM_010097602.1	gi|122229980|sp|Q0WP01.1|PTR9_ARATH	RecName: Full=Probable peptide/nitrate transporter At1g22540 >gi|110738445|dbj|BAF01148.1| similar to peptide transporter [Arabidopsis thaliana] >gi|190576483|gb|ACE79042.1| At1g22540 [Arabidopsis thaliana]
XM_010097602.1	gi|359493316|ref|XP_003634567.1|	PREDICTED: uncharacterized protein LOC100852988 [Vitis vinifera]
XM_010097602.1	gi|224135667|ref|XP_002327275.1|	predicted protein [Populus trichocarpa] >gi|222835645|gb|EEE74080.1| predicted protein [Populus trichocarpa]
XM_010097602.1	gi|296089506|emb|CBI39325.3|	unnamed protein product [Vitis vinifera]
XM_010097602.1	gi|224135651|ref|XP_002327271.1|	proton-dependent oligopeptide transporter [Populus trichocarpa] >gi|222835641|gb|EEE74076.1| proton-dependent oligopeptide transporter [Populus trichocarpa]
XM_010097602.1	gi|296089510|emb|CBI39329.3|	unnamed protein product [Vitis vinifera]
XM_010097602.1	gi|147821379|emb|CAN63509.1|	hypothetical protein VITISV_031690 [Vitis vinifera]
XM_010097643.1	gi|462410583|gb|EMJ15917.1|	hypothetical protein PRUPE_ppa006087mg [Prunus persica]
XM_010097643.1	gi|255544534|ref|XP_002513328.1|	glyceraldehyde 3-phosphate dehydrogenase, putative [Ricinus communis] >gi|223547236|gb|EEF48731.1| glyceraldehyde 3-phosphate dehydrogenase, putative [Ricinus communis]
XM_010097643.1	gi|118487867|gb|ABK95756.1|	unknown [Populus trichocarpa]
XM_010097643.1	gi|224101329|ref|XP_002312235.1|	predicted protein [Populus trichocarpa] >gi|222852055|gb|EEE89602.1| predicted protein [Populus trichocarpa]
XM_010097643.1	gi|224109070|ref|XP_002315071.1|	predicted protein [Populus trichocarpa] >gi|222864111|gb|EEF01242.1| predicted protein [Populus trichocarpa]
XM_010097643.1	gi|449475837|ref|XP_004154566.1|	PREDICTED: glyceraldehyde-3-phosphate dehydrogenase, cytosolic-like [Cucumis sativus]
XM_010097643.1	gi|225462254|ref|XP_002263263.1|	PREDICTED: glyceraldehyde-3-phosphate dehydrogenase, cytosolic [Vitis vinifera] >gi|297736130|emb|CBI24168.3| unnamed protein product [Vitis vinifera]
XM_010097643.1	gi|449444152|ref|XP_004139839.1|	PREDICTED: glyceraldehyde-3-phosphate dehydrogenase, cytosolic-like [Cucumis sativus] >gi|449492996|ref|XP_004159163.1| PREDICTED: glyceraldehyde-3-phosphate dehydrogenase, cytosolic-like [Cucumis sativus]
XM_010097643.1	gi|297844552|ref|XP_002890157.1|	GAPCP-2 [Arabidopsis lyrata subsp. lyrata] >gi|297335999|gb|EFH66416.1| GAPCP-2 [Arabidopsis lyrata subsp. lyrata]
XM_010097643.1	gi|470141691|ref|XP_004306563.1|	PREDICTED: glyceraldehyde-3-phosphate dehydrogenase, cytosolic-like [Fragaria vesca subsp. vesca]
XM_010097643.1	gi|297842739|ref|XP_002889251.1|	GAPCP-1 [Arabidopsis lyrata subsp. lyrata] >gi|297335092|gb|EFH65510.1| GAPCP-1 [Arabidopsis lyrata subsp. lyrata]
XM_010097643.1	gi|15219206|ref|NP_173080.1|	glyceraldehyde 3-phosphate dehydrogenase [Arabidopsis thaliana] >gi|59958312|gb|AAX12866.1| At1g16300 [Arabidopsis thaliana] >gi|332191312|gb|AEE29433.1| glyceraldehyde 3-phosphate dehydrogenase [Arabidopsis thaliana]
XM_010097643.1	gi|460405701|ref|XP_004248314.1|	PREDICTED: glyceraldehyde-3-phosphate dehydrogenase, cytosolic-like [Solanum lycopersicum]
XM_010097643.1	gi|21618027|gb|AAM67077.1|	putative glyceraldehyde-3-phosphate dehydrogenase [Arabidopsis thaliana]
XM_010097643.1	gi|27754473|gb|AAO22684.1|	putative glyceraldehyde-3-phosphate dehydrogenase [Arabidopsis thaliana]
XM_010097643.1	gi|449444512|ref|XP_004140018.1|	PREDICTED: glyceraldehyde-3-phosphate dehydrogenase-like [Cucumis sativus]
XM_010097643.1	gi|18072805|emb|CAC80377.1|	glyceraldehyde-3-phosphate dehydrogenase [Capsicum annuum] >gi|26986729|emb|CAC88118.1| glyceraldehyde-3-phosphate dehydrogenase [Capsicum annuum]
XM_010097643.1	gi|15219406|ref|NP_178071.1|	glyceraldehyde 3-phosphate dehydrogenase [Arabidopsis thaliana] >gi|4835756|gb|AAD30223.1|AC007202_5 Is a member of the PF|00044 glyceraldehyde 3-phosphate dehydrogenase family. ESTs gb|T43985, gb|N38667, gb|N65037, gb|AA713069 and gb|AI099548 come from this gene [Arabidopsis thaliana] >gi|332198139|gb|AEE36260.1| glyceraldehyde 3-phosphate dehydrogenase [Arabidopsis thaliana]
XM_010097643.1	gi|356558930|ref|XP_003547755.1|	PREDICTED: glyceraldehyde-3-phosphate dehydrogenase, cytosolic-like [Glycine max]
XM_010097643.1	gi|357451523|ref|XP_003596038.1|	Glyceraldehyde-3-phosphate dehydrogenase [Medicago truncatula] >gi|355485086|gb|AES66289.1| Glyceraldehyde-3-phosphate dehydrogenase [Medicago truncatula]
XM_010097646.1	gi|462415170|gb|EMJ19907.1|	hypothetical protein PRUPE_ppa008922mg [Prunus persica]
XM_010097646.1	gi|470142910|ref|XP_004307133.1|	PREDICTED: annexin D4-like [Fragaria vesca subsp. vesca]
XM_010097646.1	gi|224057357|ref|XP_002299215.1|	predicted protein [Populus trichocarpa] >gi|222846473|gb|EEE84020.1| predicted protein [Populus trichocarpa]
XM_010097646.1	gi|255544037|ref|XP_002513081.1|	annexin, putative [Ricinus communis] >gi|223548092|gb|EEF49584.1| annexin, putative [Ricinus communis]
XM_010097646.1	gi|225449855|ref|XP_002265000.1|	PREDICTED: annexin D4 [Vitis vinifera] >gi|147852972|emb|CAN79077.1| hypothetical protein VITISV_016344 [Vitis vinifera] >gi|296081279|emb|CBI17723.3| unnamed protein product [Vitis vinifera]
XM_010097646.1	gi|388495844|gb|AFK35988.1|	unknown [Lotus japonicus]
XM_010097646.1	gi|118489480|gb|ABK96542.1|	unknown [Populus trichocarpa x Populus deltoides]
XM_010097646.1	gi|357514973|ref|XP_003627775.1|	Annexin D4 [Medicago truncatula] >gi|355521797|gb|AET02251.1| Annexin D4 [Medicago truncatula]
XM_010097646.1	gi|359807257|ref|NP_001241368.1|	annexin D4-like [Glycine max] >gi|295917225|gb|ADG59899.1| annexin 11 [Glycine max]
XM_010097646.1	gi|356548905|ref|XP_003542839.1|	PREDICTED: annexin D4-like [Glycine max]
XM_010097646.1	gi|304442682|gb|ADM34982.1|	annexin-like protein [Glycine soja]
XM_010097646.1	gi|307136391|gb|ADN34201.1|	annexin [Cucumis melo subsp. melo]
XM_010097646.1	gi|449487152|ref|XP_004157512.1|	PREDICTED: LOW QUALITY PROTEIN: annexin D4-like [Cucumis sativus]
XM_010097646.1	gi|449449308|ref|XP_004142407.1|	PREDICTED: annexin D4-like [Cucumis sativus]
XM_010097646.1	gi|460368505|ref|XP_004230106.1|	PREDICTED: annexin D4-like [Solanum lycopersicum]
XM_010097646.1	gi|225467493|ref|XP_002267067.1|	PREDICTED: annexin D4 [Vitis vinifera]
XM_010097646.1	gi|147777841|emb|CAN71385.1|	hypothetical protein VITISV_016099 [Vitis vinifera]
XM_010097646.1	gi|359495363|ref|XP_003634967.1|	PREDICTED: LOW QUALITY PROTEIN: annexin D4-like [Vitis vinifera]
XM_010097646.1	gi|359495337|ref|XP_002263007.2|	PREDICTED: annexin D4-like [Vitis vinifera]
XM_010097646.1	gi|225449831|ref|XP_002263771.1|	PREDICTED: annexin D4-like [Vitis vinifera]
XM_010097679.1	gi|462415366|gb|EMJ20103.1|	hypothetical protein PRUPE_ppa000532mg [Prunus persica]
XM_010097679.1	gi|470145936|ref|XP_004308587.1|	PREDICTED: beta-galactosidase-like [Fragaria vesca subsp. vesca]
XM_010097679.1	gi|359495000|ref|XP_003634896.1|	PREDICTED: beta-galactosidase [Vitis vinifera]
XM_010097679.1	gi|225465868|ref|XP_002266400.1|	PREDICTED: beta-galactosidase isoform 1 [Vitis vinifera] >gi|296090332|emb|CBI40151.3| unnamed protein product [Vitis vinifera]
XM_010097679.1	gi|462417054|gb|EMJ21791.1|	hypothetical protein PRUPE_ppa000508mg [Prunus persica]
XM_010097679.1	gi|255543993|ref|XP_002513059.1|	beta-galactosidase, putative [Ricinus communis] >gi|223548070|gb|EEF49562.1| beta-galactosidase, putative [Ricinus communis]
XM_010097679.1	gi|224057302|ref|XP_002299206.1|	predicted protein [Populus trichocarpa] >gi|222846464|gb|EEE84011.1| predicted protein [Populus trichocarpa]
XM_010097679.1	gi|449449270|ref|XP_004142388.1|	PREDICTED: beta-galactosidase-like [Cucumis sativus] >gi|449487140|ref|XP_004157508.1| PREDICTED: beta-galactosidase-like [Cucumis sativus]
XM_010097679.1	gi|224072889|ref|XP_002303929.1|	predicted protein [Populus trichocarpa] >gi|222841361|gb|EEE78908.1| predicted protein [Populus trichocarpa]
XM_010097679.1	gi|356548875|ref|XP_003542824.1|	PREDICTED: beta-galactosidase-like [Glycine max]
XM_010097679.1	gi|357515121|ref|XP_003627849.1|	Beta Galactosidase-like protein [Medicago truncatula] >gi|355521871|gb|AET02325.1| Beta Galactosidase-like protein [Medicago truncatula]
XM_010097679.1	gi|22331783|ref|NP_680128.1|	beta-galactosidase [Arabidopsis thaliana] >gi|20147224|gb|AAM10327.1| At3g54435 [Arabidopsis thaliana] >gi|332645709|gb|AEE79230.1| beta-galactosidase [Arabidopsis thaliana]
XM_010097679.1	gi|334185975|ref|NP_001190087.1|	beta-galactosidase [Arabidopsis thaliana] >gi|332645711|gb|AEE79232.1| beta-galactosidase [Arabidopsis thaliana]
XM_010097679.1	gi|79314957|ref|NP_001030858.1|	beta-galactosidase [Arabidopsis thaliana] >gi|332645710|gb|AEE79231.1| beta-galactosidase [Arabidopsis thaliana]
XM_010097679.1	gi|297820190|ref|XP_002877978.1|	hydrolase, hydrolyzing O-glycosyl compounds [Arabidopsis lyrata subsp. lyrata] >gi|297323816|gb|EFH54237.1| hydrolase, hydrolyzing O-glycosyl compounds [Arabidopsis lyrata subsp. lyrata]
XM_010097679.1	gi|460398448|ref|XP_004244771.1|	PREDICTED: beta-galactosidase-like [Solanum lycopersicum]
XM_010097679.1	gi|7258347|emb|CAB77564.1|	beta Galactosidase-like protein [Arabidopsis thaliana]
XM_010097679.1	gi|115442283|ref|NP_001045421.1|	Os01g0952600 [Oryza sativa Japonica Group] >gi|113534952|dbj|BAF07335.1| Os01g0952600 [Oryza sativa Japonica Group]
XM_010097679.1	gi|326503684|dbj|BAJ86348.1|	predicted protein [Hordeum vulgare subsp. vulgare]
XM_010097679.1	gi|357126834|ref|XP_003565092.1|	PREDICTED: beta-galactosidase-like [Brachypodium distachyon]
XM_010097717.1	gi|449458704|ref|XP_004147087.1|	PREDICTED: protein ELC-like [Cucumis sativus] >gi|449503309|ref|XP_004161938.1| PREDICTED: protein ELC-like [Cucumis sativus]
XM_010097717.1	gi|462414530|gb|EMJ19267.1|	hypothetical protein PRUPE_ppa006263mg [Prunus persica]
XM_010097717.1	gi|225433571|ref|XP_002271662.1|	PREDICTED: protein ELC [Vitis vinifera]
XM_010097717.1	gi|255569189|ref|XP_002525563.1|	protein with unknown function [Ricinus communis] >gi|223535142|gb|EEF36822.1| protein with unknown function [Ricinus communis]
XM_010097717.1	gi|470121256|ref|XP_004296692.1|	PREDICTED: protein ELC-like [Fragaria vesca subsp. vesca]
XM_010097717.1	gi|356538545|ref|XP_003537763.1|	PREDICTED: protein ELC-like [Glycine max]
XM_010097717.1	gi|356544380|ref|XP_003540630.1|	PREDICTED: protein ELC-like [Glycine max]
XM_010097717.1	gi|357473965|ref|XP_003607267.1|	Protein ELC [Medicago truncatula] >gi|355508322|gb|AES89464.1| Protein ELC [Medicago truncatula]
XM_010097717.1	gi|460408418|ref|XP_004249642.1|	PREDICTED: protein ELC-like [Solanum lycopersicum]
XM_010097717.1	gi|118489418|gb|ABK96512.1|	unknown [Populus trichocarpa x Populus deltoides]
XM_010097717.1	gi|460402104|ref|XP_004246554.1|	PREDICTED: protein ELC-like isoform 1 [Solanum lycopersicum] >gi|460402106|ref|XP_004246555.1| PREDICTED: protein ELC-like isoform 2 [Solanum lycopersicum]
XM_010097717.1	gi|224073065|ref|XP_002303959.1|	predicted protein [Populus trichocarpa] >gi|222841391|gb|EEE78938.1| predicted protein [Populus trichocarpa]
XM_010097717.1	gi|224057212|ref|XP_002299175.1|	predicted protein [Populus trichocarpa] >gi|222846433|gb|EEE83980.1| predicted protein [Populus trichocarpa]
XM_010097717.1	gi|297834038|ref|XP_002884901.1|	ATELC [Arabidopsis lyrata subsp. lyrata] >gi|297330741|gb|EFH61160.1| ATELC [Arabidopsis lyrata subsp. lyrata]
XM_010097717.1	gi|18399596|ref|NP_566423.1|	protein ELC [Arabidopsis thaliana] >gi|75273254|sp|Q9LHG8.1|ELC_ARATH RecName: Full=Protein ELC; Short=AtELC; AltName: Full=ESCRT-I complex subunit VPS23 homolog 1; AltName: Full=Vacuolar protein-sorting-associated protein 23 homolog 1 >gi|15795159|dbj|BAB03147.1| mouse and human tumor susceptibility gene-like protein [Arabidopsis thaliana] >gi|332641672|gb|AEE75193.1| protein ELC [Arabidopsis th…
XM_010097717.1	gi|15240732|ref|NP_196890.1|	protein ELC-like protein [Arabidopsis thaliana] >gi|75170327|sp|Q9FFY6.1|ELCL_ARATH RecName: Full=Protein ELC-like; AltName: Full=ESCRT-I complex subunit VPS23 homolog 2; AltName: Full=Vacuolar protein sorting-associated protein 23 homolog 2 >gi|332004568|gb|AED91951.1| protein ELC-like protein [Arabidopsis thaliana]
XM_010097717.1	gi|297811495|ref|XP_002873631.1|	hypothetical protein ARALYDRAFT_488210 [Arabidopsis lyrata subsp. lyrata] >gi|297319468|gb|EFH49890.1| hypothetical protein ARALYDRAFT_488210 [Arabidopsis lyrata subsp. lyrata]
XM_010097717.1	gi|225453537|ref|XP_002275919.1|	PREDICTED: protein ELC-like [Vitis vinifera]
XM_010097717.1	gi|242067126|ref|XP_002454852.1|	hypothetical protein SORBIDRAFT_04g038570 [Sorghum bicolor] >gi|241934683|gb|EES07828.1| hypothetical protein SORBIDRAFT_04g038570 [Sorghum bicolor]
XM_010097717.1	gi|115450066|ref|NP_001048634.1|	Os02g0833300 [Oryza sativa Japonica Group] >gi|113538165|dbj|BAF10548.1| Os02g0833300 [Oryza sativa Japonica Group]
XM_010097728.1	gi|440546588|gb|AGC10269.1|	alpha-mannosidase [Prunus persica]
XM_010097728.1	gi|470137628|ref|XP_004304565.1|	PREDICTED: lysosomal alpha-mannosidase-like [Fragaria vesca subsp. vesca]
XM_010097728.1	gi|359488553|ref|XP_002276092.2|	PREDICTED: lysosomal alpha-mannosidase-like [Vitis vinifera] >gi|296082271|emb|CBI21276.3| unnamed protein product [Vitis vinifera]
XM_010097728.1	gi|224131400|ref|XP_002321075.1|	predicted protein [Populus trichocarpa] >gi|222861848|gb|EEE99390.1| predicted protein [Populus trichocarpa]
XM_010097728.1	gi|356561171|ref|XP_003548858.1|	PREDICTED: lysosomal alpha-mannosidase-like isoform 1 [Glycine max]
XM_010097728.1	gi|449452024|ref|XP_004143760.1|	PREDICTED: lysosomal alpha-mannosidase-like [Cucumis sativus]
XM_010097728.1	gi|357508425|ref|XP_003624501.1|	Lysosomal alpha-mannosidase [Medicago truncatula] >gi|355499516|gb|AES80719.1| Lysosomal alpha-mannosidase [Medicago truncatula]
XM_010097728.1	gi|359488551|ref|XP_002276199.2|	PREDICTED: lysosomal alpha-mannosidase-like [Vitis vinifera]
XM_010097728.1	gi|296082270|emb|CBI21275.3|	unnamed protein product [Vitis vinifera]
XM_010097728.1	gi|462406141|gb|EMJ11605.1|	hypothetical protein PRUPE_ppa000755mg [Prunus persica]
XM_010097728.1	gi|462411065|gb|EMJ16114.1|	hypothetical protein PRUPE_ppa000707mg [Prunus persica]
XM_010097728.1	gi|297807421|ref|XP_002871594.1|	glycosyl hydrolase family 38 protein [Arabidopsis lyrata subsp. lyrata] >gi|297317431|gb|EFH47853.1| glycosyl hydrolase family 38 protein [Arabidopsis lyrata subsp. lyrata]
XM_010097728.1	gi|22326796|ref|NP_196902.2|	Glycosyl hydrolase family 38 protein [Arabidopsis thaliana] >gi|79598781|ref|NP_851037.2| Glycosyl hydrolase family 38 protein [Arabidopsis thaliana] >gi|20466476|gb|AAM20555.1| alpha-mannosidase [Arabidopsis thaliana] >gi|23198186|gb|AAN15620.1| alpha-mannosidase [Arabidopsis thaliana] >gi|332004585|gb|AED91968.1| Glycosyl hydrolase family 38 protein [Arabidopsis thaliana] >gi|332004586|gb|AED91…
XM_010097728.1	gi|470141192|ref|XP_004306319.1|	PREDICTED: lysosomal alpha-mannosidase-like [Fragaria vesca subsp. vesca]
XM_010097728.1	gi|10177664|dbj|BAB11126.1|	alpha-mannosidase [Arabidopsis thaliana]
XM_010097728.1	gi|359491464|ref|XP_002277164.2|	PREDICTED: lysosomal alpha-mannosidase [Vitis vinifera]
XM_010097728.1	gi|357508427|ref|XP_003624502.1|	Lysosomal alpha-mannosidase [Medicago truncatula] >gi|355499517|gb|AES80720.1| Lysosomal alpha-mannosidase [Medicago truncatula]
XM_010097728.1	gi|297734249|emb|CBI15496.3|	unnamed protein product [Vitis vinifera]
XM_010097728.1	gi|225456481|ref|XP_002280858.1|	PREDICTED: lysosomal alpha-mannosidase [Vitis vinifera] >gi|297734505|emb|CBI15752.3| unnamed protein product [Vitis vinifera]
XM_010097728.1	gi|242068613|ref|XP_002449583.1|	hypothetical protein SORBIDRAFT_05g019600 [Sorghum bicolor] >gi|241935426|gb|EES08571.1| hypothetical protein SORBIDRAFT_05g019600 [Sorghum bicolor]
XM_010097744.1	gi|255543603|ref|XP_002512864.1|	serine palmitoyltransferase, putative [Ricinus communis] >gi|223547875|gb|EEF49367.1| serine palmitoyltransferase, putative [Ricinus communis]
XM_010097744.1	gi|27753609|dbj|BAC55228.1|	serine palmitoyltransferase [Lotus japonicus]
XM_010097744.1	gi|225456451|ref|XP_002284409.1|	PREDICTED: serine palmitoyltransferase 2 isoform 1 [Vitis vinifera]
XM_010097744.1	gi|462405698|gb|EMJ11162.1|	hypothetical protein PRUPE_ppa004890mg [Prunus persica]
XM_010097744.1	gi|356559480|ref|XP_003548027.1|	PREDICTED: serine palmitoyltransferase 2-like [Glycine max]
XM_010097744.1	gi|462411430|gb|EMJ16479.1|	hypothetical protein PRUPE_ppa004859mg [Prunus persica]
XM_010097744.1	gi|224119778|ref|XP_002318160.1|	predicted protein [Populus trichocarpa] >gi|222858833|gb|EEE96380.1| predicted protein [Populus trichocarpa]
XM_010097744.1	gi|356498580|ref|XP_003518128.1|	PREDICTED: serine palmitoyltransferase 2-like [Glycine max]
XM_010097744.1	gi|449501430|ref|XP_004161364.1|	PREDICTED: LOW QUALITY PROTEIN: long chain base biosynthesis protein 2a-like [Cucumis sativus]
XM_010097744.1	gi|449440512|ref|XP_004138028.1|	PREDICTED: long chain base biosynthesis protein 2a-like [Cucumis sativus]
XM_010097744.1	gi|359491130|ref|XP_003634228.1|	PREDICTED: serine palmitoyltransferase 2 isoform 2 [Vitis vinifera] >gi|297734488|emb|CBI15735.3| unnamed protein product [Vitis vinifera]
XM_010097744.1	gi|470137612|ref|XP_004304557.1|	PREDICTED: long chain base biosynthesis protein 2a-like [Fragaria vesca subsp. vesca]
XM_010097744.1	gi|109809703|dbj|BAE96963.1|	serine palmitpoyltransferase subunit2 [Nicotiana tabacum] >gi|159506876|gb|ABW97709.1| serine palmitoyltransferase long chain base subunit [Nicotiana benthamiana]
XM_010097744.1	gi|195547035|dbj|BAG68298.1|	serine palmitoyltransferase [Nicotiana benthamiana]
XM_010097744.1	gi|460391732|ref|XP_004241473.1|	PREDICTED: long chain base biosynthesis protein 2a-like [Solanum lycopersicum]
XM_010097744.1	gi|4995890|emb|CAB44316.1|	serine palmitoyltransferase [Solanum tuberosum]
XM_010097744.1	gi|460379265|ref|XP_004235384.1|	PREDICTED: long chain base biosynthesis protein 2b-like [Solanum lycopersicum]
XM_010097744.1	gi|225451575|ref|XP_002275468.1|	PREDICTED: serine palmitoyltransferase 2 [Vitis vinifera] >gi|296082288|emb|CBI21293.3| unnamed protein product [Vitis vinifera]
XM_010097744.1	gi|15237805|ref|NP_197756.1|	serine palmitoyltransferase [Arabidopsis thaliana] >gi|79328575|ref|NP_001031932.1| serine palmitoyltransferase [Arabidopsis thaliana] >gi|75180412|sp|Q9LSZ9.1|LCB2A_ARATH RecName: Full=Long chain base biosynthesis protein 2a; Short=AtLCB2a; AltName: Full=Long chain base biosynthesis protein 2; Short=AtLCB2 >gi|8809693|dbj|BAA97234.1| serine palmitoyltransferase [Arabidopsis thaliana] >gi|3320058…
XM_010097744.1	gi|297808365|ref|XP_002872066.1|	LCB2 subunit protein [Arabidopsis lyrata subsp. lyrata] >gi|297317903|gb|EFH48325.1| LCB2 subunit protein [Arabidopsis lyrata subsp. lyrata]
XM_010097748.1	gi|377684868|gb|AFB74453.1|	transport inhibitor response protein [Prunus persica]
XM_010097748.1	gi|225451571|ref|XP_002274892.1|	PREDICTED: protein AUXIN SIGNALING F-BOX 3 [Vitis vinifera]
XM_010097748.1	gi|470137608|ref|XP_004304555.1|	PREDICTED: protein AUXIN SIGNALING F-BOX 3-like [Fragaria vesca subsp. vesca]
XM_010097748.1	gi|219879372|gb|ACL51018.1|	transport inhibitor response protein [Citrus trifoliata]
XM_010097748.1	gi|356571615|ref|XP_003553972.1|	PREDICTED: protein AUXIN SIGNALING F-BOX 3-like [Glycine max]
XM_010097748.1	gi|255543607|ref|XP_002512866.1|	TRANSPORT INHIBITOR RESPONSE 1 protein, putative [Ricinus communis] >gi|223547877|gb|EEF49369.1| TRANSPORT INHIBITOR RESPONSE 1 protein, putative [Ricinus communis]
XM_010097748.1	gi|357508349|ref|XP_003624463.1|	Protein AUXIN SIGNALING F-BOX [Medicago truncatula] >gi|355499478|gb|AES80681.1| Protein AUXIN SIGNALING F-BOX [Medicago truncatula]
XM_010097748.1	gi|356561325|ref|XP_003548933.1|	PREDICTED: protein AUXIN SIGNALING F-BOX 3-like [Glycine max]
XM_010097748.1	gi|224129024|ref|XP_002328871.1|	f-box family protein [Populus trichocarpa] >gi|222839301|gb|EEE77638.1| f-box family protein [Populus trichocarpa]
XM_010097748.1	gi|224060319|ref|XP_002300140.1|	f-box family protein [Populus trichocarpa] >gi|222847398|gb|EEE84945.1| f-box family protein [Populus trichocarpa]
XM_010097748.1	gi|297814920|ref|XP_002875343.1|	auxin signaling F-box 2 [Arabidopsis lyrata subsp. lyrata] >gi|297321181|gb|EFH51602.1| auxin signaling F-box 2 [Arabidopsis lyrata subsp. lyrata]
XM_010097748.1	gi|18405102|ref|NP_566800.1|	protein auxin SIGNALING F-BOX 2 [Arabidopsis thaliana] >gi|75274428|sp|Q9LW29.1|AFB2_ARATH RecName: Full=Protein AUXIN SIGNALING F-BOX 2 >gi|9279671|dbj|BAB01228.1| transport inhibitor response-like protein [Arabidopsis thaliana] >gi|17064984|gb|AAL32646.1| transport inhibitor response-like protein [Arabidopsis thaliana] >gi|34098913|gb|AAQ56839.1| At3g26830 [Arabidopsis thaliana] >gi|332643697|g…
XM_010097748.1	gi|110225915|gb|ABG56238.1|	auxin-responsive factor TIR1-like protein [Populus tomentosa]
XM_010097748.1	gi|430769145|gb|AGA63734.1|	transport inhibitor response 1 [Cucumis sativus]
XM_010097748.1	gi|356498578|ref|XP_003518127.1|	PREDICTED: protein AUXIN SIGNALING F-BOX 3-like [Glycine max]
XM_010097748.1	gi|297849668|ref|XP_002892715.1|	auxin signaling F-box 3 [Arabidopsis lyrata subsp. lyrata] >gi|297338557|gb|EFH68974.1| auxin signaling F-box 3 [Arabidopsis lyrata subsp. lyrata]
XM_010097748.1	gi|18391439|ref|NP_563915.1|	auxin signaling F-box 3 protein [Arabidopsis thaliana] >gi|75264146|sp|Q9LPW7.1|AFB3_ARATH RecName: Full=Protein AUXIN SIGNALING F-BOX 3 >gi|8698729|gb|AAF78487.1|AC012187_7 Strong similarity to transport inhibitor response 1 (TIR1) from Arabidopsis thaliana gb|AF005047 [Arabidopsis thaliana] >gi|332190813|gb|AEE28934.1| auxin signaling F-box 3 protein [Arabidopsis thaliana]
XM_010097748.1	gi|147742773|gb|ABQ50554.1|	hypothetical protein [Brassica rapa]
XM_010097748.1	gi|356559478|ref|XP_003548026.1|	PREDICTED: protein AUXIN SIGNALING F-BOX 2-like [Glycine max]
XM_010097748.1	gi|147742781|gb|ABQ50561.1|	hypothetical protein [Brassica rapa]
XM_010097756.1	gi|470137602|ref|XP_004304552.1|	PREDICTED: translocon-associated protein subunit beta-like [Fragaria vesca subsp. vesca]
XM_010097756.1	gi|255543619|ref|XP_002512872.1|	translocon-associated protein, beta subunit precursor, putative [Ricinus communis] >gi|223547883|gb|EEF49375.1| translocon-associated protein, beta subunit precursor, putative [Ricinus communis]
XM_010097756.1	gi|462412033|gb|EMJ17082.1|	hypothetical protein PRUPE_ppa010572mg [Prunus persica]
XM_010097756.1	gi|359488447|ref|XP_002274610.2|	PREDICTED: translocon-associated protein subunit beta isoform 2 [Vitis vinifera]
XM_010097756.1	gi|225451561|ref|XP_002274525.1|	PREDICTED: translocon-associated protein subunit beta isoform 1 [Vitis vinifera]
XM_010097756.1	gi|351724837|ref|NP_001238351.1|	uncharacterized protein LOC100306406 precursor [Glycine max]
XM_010097756.1	gi|388500708|gb|AFK38420.1|	unknown [Lotus japonicus]
XM_010097756.1	gi|351725945|ref|NP_001236342.1|	uncharacterized protein LOC100500066 precursor [Glycine max]
XM_010097756.1	gi|449455914|ref|XP_004145695.1|	PREDICTED: translocon-associated protein subunit beta-like isoform 1 [Cucumis sativus] >gi|449455916|ref|XP_004145696.1| PREDICTED: translocon-associated protein subunit beta-like isoform 2 [Cucumis sativus] >gi|449492917|ref|XP_004159140.1| PREDICTED: translocon-associated protein subunit beta-like isoform 1 [Cucumis sativus] >gi|449492920|ref|XP_004159141.1| PREDICTED: translocon-associated pro…
XM_010097756.1	gi|357508341|ref|XP_003624459.1|	Translocon-associated protein subunit beta [Medicago truncatula] >gi|355499474|gb|AES80677.1| Translocon-associated protein subunit beta [Medicago truncatula]
XM_010097756.1	gi|224129228|ref|XP_002328922.1|	predicted protein [Populus trichocarpa] >gi|222839352|gb|EEE77689.1| predicted protein [Populus trichocarpa]
XM_010097756.1	gi|118484599|gb|ABK94173.1|	unknown [Populus trichocarpa]
XM_010097756.1	gi|224055805|ref|XP_002298662.1|	predicted protein [Populus trichocarpa] >gi|222845920|gb|EEE83467.1| predicted protein [Populus trichocarpa]
XM_010097756.1	gi|460371855|ref|XP_004231750.1|	PREDICTED: translocon-associated protein subunit beta-like [Solanum lycopersicum]
XM_010097756.1	gi|296082292|emb|CBI21297.3|	unnamed protein product [Vitis vinifera]
XM_010097756.1	gi|82623435|gb|ABB87132.1|	translocon-associated protein beta family protein-like [Solanum tuberosum]
XM_010097756.1	gi|225443331|ref|XP_002263980.1|	PREDICTED: uncharacterized protein LOC100244388 [Vitis vinifera]
XM_010097756.1	gi|147834925|emb|CAN60036.1|	hypothetical protein VITISV_042671 [Vitis vinifera]
XM_010097756.1	gi|9757784|dbj|BAB08282.1|	unnamed protein product [Arabidopsis thaliana]
XM_010097756.1	gi|297807427|ref|XP_002871597.1|	translocon-associated protein beta family protein [Arabidopsis lyrata subsp. lyrata] >gi|297317434|gb|EFH47856.1| translocon-associated protein beta family protein [Arabidopsis lyrata subsp. lyrata]
XM_010097789.1	gi|462395265|gb|EMJ01064.1|	hypothetical protein PRUPE_ppa005900mg [Prunus persica]
XM_010097789.1	gi|224116398|ref|XP_002317288.1|	predicted protein [Populus trichocarpa] >gi|222860353|gb|EEE97900.1| predicted protein [Populus trichocarpa]
XM_010097789.1	gi|255580762|ref|XP_002531202.1|	Protein C6orf55, putative [Ricinus communis] >gi|223529204|gb|EEF31179.1| Protein C6orf55, putative [Ricinus communis]
XM_010097789.1	gi|470129067|ref|XP_004300450.1|	PREDICTED: uncharacterized protein LOC101298428 [Fragaria vesca subsp. vesca]
XM_010097789.1	gi|449463230|ref|XP_004149337.1|	PREDICTED: vacuolar protein sorting-associated protein VTA1 homolog [Cucumis sativus]
XM_010097789.1	gi|225460849|ref|XP_002277187.1|	PREDICTED: vacuolar protein sorting-associated protein VTA1 homolog [Vitis vinifera]
XM_010097789.1	gi|356553537|ref|XP_003545111.1|	PREDICTED: uncharacterized protein LOC100783739 [Glycine max]
XM_010097789.1	gi|356501574|ref|XP_003519599.1|	PREDICTED: uncharacterized protein LOC100806599 [Glycine max]
XM_010097789.1	gi|357494713|ref|XP_003617645.1|	Vacuolar protein sorting-associated protein VTA1-like protein [Medicago truncatula] >gi|355518980|gb|AET00604.1| Vacuolar protein sorting-associated protein VTA1-like protein [Medicago truncatula]
XM_010097789.1	gi|460397060|ref|XP_004244086.1|	PREDICTED: vacuolar protein sorting-associated protein VTA1 homolog [Solanum lycopersicum]
XM_010097789.1	gi|297799318|ref|XP_002867543.1|	hydroxyproline-rich glycoprotein family protein [Arabidopsis lyrata subsp. lyrata] >gi|297313379|gb|EFH43802.1| hydroxyproline-rich glycoprotein family protein [Arabidopsis lyrata subsp. lyrata]
XM_010097789.1	gi|15236849|ref|NP_194405.1|	vacuolar protein sorting-associated protein VTA1 [Arabidopsis thaliana] >gi|15081654|gb|AAK82482.1| AT4g26750/F10M23_90 [Arabidopsis thaliana] >gi|20334818|gb|AAM16165.1| AT4g26750/F10M23_90 [Arabidopsis thaliana] >gi|332659848|gb|AEE85248.1| vacuolar protein sorting-associated protein VTA1 [Arabidopsis thaliana]
XM_010097789.1	gi|449503221|ref|XP_004161894.1|	PREDICTED: uncharacterized protein LOC101227209 [Cucumis sativus]
XM_010097789.1	gi|242092906|ref|XP_002436943.1|	hypothetical protein SORBIDRAFT_10g011810 [Sorghum bicolor] >gi|241915166|gb|EER88310.1| hypothetical protein SORBIDRAFT_10g011810 [Sorghum bicolor]
XM_010097789.1	gi|224034435|gb|ACN36293.1|	unknown [Zea mays] >gi|413944396|gb|AFW77045.1| putative domain of unknown function (DUF605) family protein [Zea mays]
XM_010097789.1	gi|219884221|gb|ACL52485.1|	unknown [Zea mays] >gi|413944397|gb|AFW77046.1| putative domain of unknown function (DUF605) family protein [Zea mays]
XM_010097789.1	gi|413953809|gb|AFW86458.1|	putative domain of unknown function (DUF605) family protein [Zea mays]
XM_010097789.1	gi|226532686|ref|NP_001143726.1|	uncharacterized protein LOC100276474 [Zea mays]
XM_010097789.1	gi|115467754|ref|NP_001057476.1|	Os06g0308800 [Oryza sativa Japonica Group] >gi|113595516|dbj|BAF19390.1| Os06g0308800 [Oryza sativa Japonica Group]
[truncated: 33,842 more rows]
