# Supplementary material for: High throughput deep degradome sequencing reveals microRNAs and their targets in response to drought stress in mulberry (Morus alba)
Source: PLoS One. 2017 Feb 24;12(2):e0172883. doi: 10.1371/journal.pone.0172883 (PMC5325578; doi:10.1371/journal.pone.0172883)
Supplement: S8 Table — (XLSX) [file pone.0172883.s008.xlsx]

## Sheet: gene.fa
#Pathway	GENE Count (1341)
Metabolic pathways	318
Biosynthesis of secondary metabolites	136
Plant hormone signal transduction	89
RNA transport	78
Plant-pathogen interaction	76
Endocytosis	59
Glycerophospholipid metabolism	59
Spliceosome	56
Protein processing in endoplasmic reticulum	51
mRNA surveillance pathway	48
Ether lipid metabolism	44
Starch and sucrose metabolism	42
Ribosome	39
Purine metabolism	34
Ribosome biogenesis in eukaryotes	30
Pyrimidine metabolism	28
Ubiquitin mediated proteolysis	28
Pentose and glucuronate interconversions	27
RNA degradation	25
Pyruvate metabolism	24
Circadian rhythm - plant	22
RNA polymerase	21
Glycolysis / Gluconeogenesis	20
Glycerolipid metabolism	19
Carbon fixation in photosynthetic organisms	17
Regulation of autophagy	16
Amino sugar and nucleotide sugar metabolism	15
ABC transporters	15
alpha-Linolenic acid metabolism	15
Oxidative phosphorylation	15
Phenylpropanoid biosynthesis	14
Arginine and proline metabolism	14
Phagosome	14
Flavonoid biosynthesis	13
Proteasome	13
Peroxisome	12
Nucleotide excision repair	12
Galactose metabolism	12
Cutin, suberine and wax biosynthesis	12
Porphyrin and chlorophyll metabolism	11
Fatty acid metabolism	11
Citrate cycle (TCA cycle)	11
Phosphatidylinositol signaling system	11
Fructose and mannose metabolism	11
Ascorbate and aldarate metabolism	10
Stilbenoid, diarylheptanoid and gingerol biosynthesis	10
Glyoxylate and dicarboxylate metabolism	9
Carotenoid biosynthesis	9
Cysteine and methionine metabolism	9
Basal transcription factors	9
Propanoate metabolism	9
Glutathione metabolism	9
Base excision repair	9
Pentose phosphate pathway	8
Inositol phosphate metabolism	8
Other glycan degradation	8
Alanine, aspartate and glutamate metabolism	8
Photosynthesis	7
Limonene and pinene degradation	7
Tryptophan metabolism	7
SNARE interactions in vesicular transport	7
beta-Alanine metabolism	7
Sulfur metabolism	7
Tyrosine metabolism	7
Natural killer cell mediated cytotoxicity	6
Butanoate metabolism	6
Nitrogen metabolism	6
Fatty acid elongation	6
Aminoacyl-tRNA biosynthesis	6
DNA replication	6
Valine, leucine and isoleucine degradation	6
Cyanoamino acid metabolism	6
Glycine, serine and threonine metabolism	6
Fatty acid biosynthesis	5
Glycosylphosphatidylinositol(GPI)-anchor biosynthesis	5
Lysine degradation	5
Diterpenoid biosynthesis	5
Valine, leucine and isoleucine biosynthesis	5
Zeatin biosynthesis	4
Mismatch repair	4
Linoleic acid metabolism	4
Pantothenate and CoA biosynthesis	4
Terpenoid backbone biosynthesis	4
Histidine metabolism	4
Sphingolipid metabolism	4
Ubiquinone and other terpenoid-quinone biosynthesis	4
Steroid biosynthesis	4
Homologous recombination	3
Isoflavonoid biosynthesis	3
Circadian rhythm - mammal	3
Protein export	3
Arachidonic acid metabolism	3
Photosynthesis - antenna proteins	3
Biosynthesis of unsaturated fatty acids	3
Benzoxazinoid biosynthesis	3
Lysine biosynthesis	3
Sulfur relay system	3
Glycosphingolipid biosynthesis - ganglio series	2
Selenocompound metabolism	2
N-Glycan biosynthesis	2
Taurine and hypotaurine metabolism	2
Glycosaminoglycan degradation	2
Phenylalanine, tyrosine and tryptophan biosynthesis	2
Flavone and flavonol biosynthesis	2
Thiamine metabolism	2
Other types of O-glycan biosynthesis	2
Indole alkaloid biosynthesis	2
Brassinosteroid biosynthesis	2
Isoquinoline alkaloid biosynthesis	2
Phenylalanine metabolism	2
One carbon pool by folate	2
Vitamin B6 metabolism	2
Lipoic acid metabolism	1
Anthocyanin biosynthesis	1
Non-homologous end-joining	1
Nicotinate and nicotinamide metabolism	1
Riboflavin metabolism	1
Biotin metabolism	1
C5-Branched dibasic acid metabolism	1
